# Supplementary material for: The Successful Diagnosis and Typing of Systemic Amyloidosis Using A Microwave-Assisted Filter-Aided Fast Sample Preparation Method and LC/MS/MS Analysis
Source: PLoS One. 2015 May 18;10(5):e0127180. doi: 10.1371/journal.pone.0127180 (PMC4436214; doi:10.1371/journal.pone.0127180)
Supplement: S3 File — (XLSX) [file pone.0127180.s003.xlsx]

## Sheet: training-1
Protein name	Protein accession numbers	Protein molecular weight (Da)	Protein identification probability	Exclusive unique peptide count	Exclusive unique spectrum count	Total spectrum count	Percentage of total spectra	Percentage sequence coverage	Peptide sequence	Previous amino acid	Next amino acid	Best Peptide identification probability	Best Mascot Ion score	Best Mascot Identity score	Best Mascot Delta Ion score	Number of identified +1H spectra	Number of identified +2H spectra	Number of identified +3H spectra	Number of identified +4H spectra	Number of enzymatic termini	Calculated +1H Peptide Mass (AMU)	Median Retention Time	Total TIC	Other Proteins
Galectin-7 OS=Homo sapiens GN=LGALS7 PE=1 SV=2	P47929	15074.7	1	2	2	2	0.000253	0.184	LDTSEVVFNSK	R	E	0.997	66	32.2	66	0	1	0	0	2	1238.63	1063	3965.68
Galectin-7 OS=Homo sapiens GN=LGALS7 PE=1 SV=2	P47929	15074.7	1	2	2	2	0.000253	0.184	LVEVGGDVQLDSVR	R	I	0.997	41	32.9	41	0	1	0	0	2	1485.79	1118	5077.77
Lysozyme C OS=Homo sapiens GN=LYZ PE=3 SV=1	F8VV32,P61626	11488.5	0.998	2	2	2	0.000253	0.183	LGMDGYR	R	G	0.255	24	34.3	13.5	0	1	0	0	2	811.377	963	692.46
Lysozyme C OS=Homo sapiens GN=LYZ PE=3 SV=1	F8VV32,P61626	11488.5	0.998	2	2	2	0.000253	0.183	STDYGIFQINSR	R	Y	0.997	52.7	31.2	52.7	0	1	0	0	2	1400.68	1218	6674.59
Keratin, type I cytoskeletal 9 OS=Homo sapiens GN=KRT9 PE=1 SV=3	P35527	62065.9	1	16	18	21	0.00265	0.356	DIENQYETQITQIEHEVSSSGQEVQSSAK	K	E	0.997	57.7	25	57.7	0	0	1	1	2	3264.51	1362.5	25834.4
Keratin, type I cytoskeletal 9 OS=Homo sapiens GN=KRT9 PE=1 SV=3	P35527	62065.9	1	16	18	21	0.00265	0.356	EIETYHNLLEGGQEDFESSGAGK	K	I	0.997	91.9	25	91.9	0	0	1	0	2	2510.13	1182	21753.6
Keratin, type I cytoskeletal 9 OS=Homo sapiens GN=KRT9 PE=1 SV=3	P35527	62065.9	1	16	18	21	0.00265	0.356	FEMEQNLR	K	Q	0.957	35.5	31.7	14.2	0	1	0	0	2	1066.5	1028	5642.58
Keratin, type I cytoskeletal 9 OS=Homo sapiens GN=KRT9 PE=1 SV=3	P35527	62065.9	1	16	18	21	0.00265	0.356	GGGGSFGYSYGGGSGGGFSASSLGGGFGGGSR	R	G	0.997	44.5	25	44.5	0	0	1	0	2	2705.16	1243	44199.8
Keratin, type I cytoskeletal 9 OS=Homo sapiens GN=KRT9 PE=1 SV=3	P35527	62065.9	1	16	18	21	0.00265	0.356	GGSGGSYGGGGSGGGYGGGSGSR	R	G	0.997	88.1	25	88.1	0	0	1	0	2	1791.73	866	2499.39
Keratin, type I cytoskeletal 9 OS=Homo sapiens GN=KRT9 PE=1 SV=3	P35527	62065.9	1	16	18	21	0.00265	0.356	HGVQELEIELQSQLSK	R	K	0.997	95	31.3	95	0	1	1	0	2	1837.97	1275	15545.3
Keratin, type I cytoskeletal 9 OS=Homo sapiens GN=KRT9 PE=1 SV=3	P35527	62065.9	1	16	18	21	0.00265	0.356	IKFEMEQNLR	R	Q	0.997	57.3	32.6	49.5	0	0	2	0	2	1307.68	1070.5	8305.42
Keratin, type I cytoskeletal 9 OS=Homo sapiens GN=KRT9 PE=1 SV=3	P35527	62065.9	1	16	18	21	0.00265	0.356	IQDWYDK	K	K	0.9	29.6	30.5	19.6	0	1	0	0	2	967.452	1028	6710.65
Keratin, type I cytoskeletal 9 OS=Homo sapiens GN=KRT9 PE=1 SV=3	P35527	62065.9	1	16	18	21	0.00265	0.356	LASYLDK	R	V	0.9	56.1	33.3	18.4	0	1	0	0	2	809.44	947	5420.74	Q04695,P13645,P02533,P08779
Keratin, type I cytoskeletal 9 OS=Homo sapiens GN=KRT9 PE=1 SV=3	P35527	62065.9	1	16	18	21	0.00265	0.356	LASYLDKVQALEEANNDLENK	R	I	0.997	101	29.8	101	0	0	1	0	2	2377.19	1240	10932.7
Keratin, type I cytoskeletal 9 OS=Homo sapiens GN=KRT9 PE=1 SV=3	P35527	62065.9	1	16	18	21	0.00265	0.356	MTLDDFR	R	I	0.9	54.5	30.7	53.7	0	2	0	0	2	897.414	1140.5	8794.99
Keratin, type I cytoskeletal 9 OS=Homo sapiens GN=KRT9 PE=1 SV=3	P35527	62065.9	1	16	18	21	0.00265	0.356	QEYEQLIAK	R	N	0.997	56.6	33.9	51	0	1	0	0	2	1121.58	1024	30116.4
Keratin, type I cytoskeletal 9 OS=Homo sapiens GN=KRT9 PE=1 SV=3	P35527	62065.9	1	16	18	21	0.00265	0.356	QFSSSYLSR	R	S	0.997	59.5	32.6	39.9	0	1	0	0	2	1074.52	1019	12300.9
Keratin, type I cytoskeletal 9 OS=Homo sapiens GN=KRT9 PE=1 SV=3	P35527	62065.9	1	16	18	21	0.00265	0.356	QGVDADINGLR	R	Q	0.997	78.2	32.8	73.8	0	1	0	0	2	1157.59	1029	43978.1
Keratin, type I cytoskeletal 9 OS=Homo sapiens GN=KRT9 PE=1 SV=3	P35527	62065.9	1	16	18	21	0.00265	0.356	QVLDNLTMEK	R	S	0.997	86.4	33.5	76.3	0	1	0	0	2	1190.61	1071	7837
Keratin, type I cytoskeletal 9 OS=Homo sapiens GN=KRT9 PE=1 SV=3	P35527	62065.9	1	16	18	21	0.00265	0.356	TLLDIDNTR	K	M	0.997	66.9	35.4	53.9	0	1	0	0	2	1060.56	1095	82403.5
Keratin, type I cytoskeletal 9 OS=Homo sapiens GN=KRT9 PE=1 SV=3	P35527	62065.9	1	16	18	21	0.00265	0.356	TLNDMR	K	Q	0.485	18.7	34	18.7	0	1	0	0	2	749.361	886	889
Keratin, type II cytoskeletal 5 OS=Homo sapiens GN=KRT5 PE=1 SV=3	P13647	62379.6	1	9	9	17	0.00215	0.29	EYQELMNTK	R	L	0.997	42.8	29.8	35.7	0	1	0	0	2	1155.54	975	8995.12
Keratin, type II cytoskeletal 5 OS=Homo sapiens GN=KRT5 PE=1 SV=3	P13647	62379.6	1	9	9	17	0.00215	0.29	FASFIDK	K	V	0.9	49.5	32.3	19.5	0	1	0	0	2	827.43	1075	4750.78	Q7Z794,P35908,P48668,P02538
Keratin, type II cytoskeletal 5 OS=Homo sapiens GN=KRT5 PE=1 SV=3	P13647	62379.6	1	9	9	17	0.00215	0.29	GLGVGFGSGGGSSSSVK	R	F	0.4	13.8	31.6	13.8	0	1	0	0	2	1439.71	1034	1822.13
Keratin, type II cytoskeletal 5 OS=Homo sapiens GN=KRT5 PE=1 SV=3	P13647	62379.6	1	9	9	17	0.00215	0.29	ISISTSGGSFR	R	N	0.997	52.5	32.8	29.1	0	1	0	0	2	1111.57	1041	4354.93
Keratin, type II cytoskeletal 5 OS=Homo sapiens GN=KRT5 PE=1 SV=3	P13647	62379.6	1	9	9	17	0.00215	0.29	LALDVEIATYR	K	K	0.997	82.8	33.1	52.2	0	2	0	0	2	1263.69	1253.5	26491.9	P35908,P48668,P02538
Keratin, type II cytoskeletal 5 OS=Homo sapiens GN=KRT5 PE=1 SV=3	P13647	62379.6	1	9	9	17	0.00215	0.29	NKYEDEINKR	K	T	0.997	57.7	32.6	57.7	0	0	1	0	2	1308.65	873	2198.61	P48668,P04264,P02538
Keratin, type II cytoskeletal 5 OS=Homo sapiens GN=KRT5 PE=1 SV=3	P13647	62379.6	1	9	9	17	0.00215	0.29	NLDLDSIIAEVK	R	A	0.997	64.5	33.5	42.3	0	1	0	0	2	1329.73	1400	11675.2	P35908,P48668,P02538
Keratin, type II cytoskeletal 5 OS=Homo sapiens GN=KRT5 PE=1 SV=3	P13647	62379.6	1	9	9	17	0.00215	0.29	NMQDLVEDFK	R	N	0.997	54.4	29.9	54.4	0	1	0	0	2	1238.57	1277	7084.62
Keratin, type II cytoskeletal 5 OS=Homo sapiens GN=KRT5 PE=1 SV=3	P13647	62379.6	1	9	9	17	0.00215	0.29	QCANLQNAIADAEQR	K	G	0.997	46.1	28.6	44.8	0	0	1	0	2	1701.8	1141	4579.1
Keratin, type II cytoskeletal 5 OS=Homo sapiens GN=KRT5 PE=1 SV=3	P13647	62379.6	1	9	9	17	0.00215	0.29	QLDSIVGER	R	G	0.996	46.3	35.3	15.2	0	1	0	0	2	1016.54	1002	14140	P48668,P02538
Keratin, type II cytoskeletal 5 OS=Homo sapiens GN=KRT5 PE=1 SV=3	P13647	62379.6	1	9	9	17	0.00215	0.29	SFSTASAITPSVSR	R	T	0.997	47.9	31.9	47.9	0	2	0	0	2	1410.72	1038.5	7639.56
Keratin, type II cytoskeletal 5 OS=Homo sapiens GN=KRT5 PE=1 SV=3	P13647	62379.6	1	9	9	17	0.00215	0.29	TEAESWYQTK	R	Y	0.997	43	28.5	36.2	0	1	0	0	2	1242.56	1009	7183.74
Keratin, type II cytoskeletal 5 OS=Homo sapiens GN=KRT5 PE=1 SV=3	P13647	62379.6	1	9	9	17	0.00215	0.29	TTAENEFVMLK	R	K	0.997	80.5	31.5	69.2	0	1	0	0	2	1282.63	1172	7322.77
Keratin, type II cytoskeletal 5 OS=Homo sapiens GN=KRT5 PE=1 SV=3	P13647	62379.6	1	9	9	17	0.00215	0.29	VSLAGACGVGGYGSR	R	S	0.997	58.8	31.8	58.4	0	1	0	0	2	1410.68	1024	4430.96
Keratin, type II cytoskeletal 5 OS=Homo sapiens GN=KRT5 PE=1 SV=3	P13647	62379.6	1	9	9	17	0.00215	0.29	WTLLQEQGTK	K	T	0.997	45.1	34.4	33	0	1	0	0	2	1203.64	1136	27949.3	P48668,P02538
Keratin, type I cytoskeletal 10 OS=Homo sapiens GN=KRT10 PE=1 SV=6	P13645	58828.8	1	21	23	36	0.00455	0.394	AETECQNTEYQQLLDIK	R	I	0.997	73	27.3	73	0	0	1	0	2	2082.97	1228	11651.8
Keratin, type I cytoskeletal 10 OS=Homo sapiens GN=KRT10 PE=1 SV=6	P13645	58828.8	1	21	23	36	0.00455	0.394	ALEESNYELEGK	R	I	0.997	74.6	30	74.6	0	2	0	0	2	1381.65	1001.5	45610.9
Keratin, type I cytoskeletal 10 OS=Homo sapiens GN=KRT10 PE=1 SV=6	P13645	58828.8	1	21	23	36	0.00455	0.394	DAEAWFNEK	K	S	0.997	62.8	28.9	56.5	0	2	0	0	2	1109.49	1169	35663.6
Keratin, type I cytoskeletal 10 OS=Homo sapiens GN=KRT10 PE=1 SV=6	P13645	58828.8	1	21	23	36	0.00455	0.394	ELTTEIDNNIEQISSYK	K	S	0.997	118	29.4	118	0	1	0	0	2	1996.97	1286	9960.36
Keratin, type I cytoskeletal 10 OS=Homo sapiens GN=KRT10 PE=1 SV=6	P13645	58828.8	1	21	23	36	0.00455	0.394	GSLGGGFSSGGFSGGSFSR	K	G	0.997	112	27.5	112	0	5	1	0	2	1707.77	1188	35997.1
Keratin, type I cytoskeletal 10 OS=Homo sapiens GN=KRT10 PE=1 SV=6	P13645	58828.8	1	21	23	36	0.00455	0.394	GSSGGGCFGGSSGGYGGLGGFGGGSFR	R	G	0.997	54.4	25	54.4	0	0	1	0	2	2342.98	1231	12978.8
Keratin, type I cytoskeletal 10 OS=Homo sapiens GN=KRT10 PE=1 SV=6	P13645	58828.8	1	21	23	36	0.00455	0.394	IRLENEIQTYR	K	S	0.997	45.6	32.7	31.5	0	0	1	0	2	1434.77	1040	27127.8
Keratin, type I cytoskeletal 10 OS=Homo sapiens GN=KRT10 PE=1 SV=6	P13645	58828.8	1	21	23	36	0.00455	0.394	KDAEAWFNEK	R	S	0.994	29.1	31	26.9	0	1	0	0	2	1237.58	1043	7509.91
Keratin, type I cytoskeletal 10 OS=Homo sapiens GN=KRT10 PE=1 SV=6	P13645	58828.8	1	21	23	36	0.00455	0.394	LAADDFR	R	L	0.9	55.9	33.7	33.7	0	1	0	0	2	807.4	967	74175	Q04695,P02533,P08779
Keratin, type I cytoskeletal 10 OS=Homo sapiens GN=KRT10 PE=1 SV=6	P13645	58828.8	1	21	23	36	0.00455	0.394	LASYLDK	R	V	0.9	56.1	33.3	18.4	0	1	0	0	2	809.44	947	5420.74	Q04695,P02533,P35527,P08779
Keratin, type I cytoskeletal 10 OS=Homo sapiens GN=KRT10 PE=1 SV=6	P13645	58828.8	1	21	23	36	0.00455	0.394	LENEIQTYR	R	S	0.997	63.1	33.1	34.2	0	1	0	0	2	1165.58	968	27846
Keratin, type I cytoskeletal 10 OS=Homo sapiens GN=KRT10 PE=1 SV=6	P13645	58828.8	1	21	23	36	0.00455	0.394	LKYENEVALR	R	Q	0.997	79	32.8	65.8	0	0	2	0	2	1234.68	972	257869
Keratin, type I cytoskeletal 10 OS=Homo sapiens GN=KRT10 PE=1 SV=6	P13645	58828.8	1	21	23	36	0.00455	0.394	NVQALEIELQSQLALK	R	Q	0.997	131	28.6	130	0	2	1	0	2	1797.01	1402	24349.2
Keratin, type I cytoskeletal 10 OS=Homo sapiens GN=KRT10 PE=1 SV=6	P13645	58828.8	1	21	23	36	0.00455	0.394	QSLEASLAETEGR	K	Y	0.997	74.4	32.3	65.6	0	2	0	0	2	1390.68	1102	12428.6
Keratin, type I cytoskeletal 10 OS=Homo sapiens GN=KRT10 PE=1 SV=6	P13645	58828.8	1	21	23	36	0.00455	0.394	QSVEADINGLR	R	R	0.957	33	38.6	26.9	0	0	0	1	2	1201.62	1083	9016.91
Keratin, type I cytoskeletal 10 OS=Homo sapiens GN=KRT10 PE=1 SV=6	P13645	58828.8	1	21	23	36	0.00455	0.394	QSVEADINGLRR	R	V	0.964	26.9	33.6	18.2	0	0	1	0	2	1357.72	1028	12814.9
Keratin, type I cytoskeletal 10 OS=Homo sapiens GN=KRT10 PE=1 SV=6	P13645	58828.8	1	21	23	36	0.00455	0.394	RVLDELTLTK	R	A	0.915	32.6	32.6	21.9	0	1	0	0	2	1187.7	1073	4088.49
Keratin, type I cytoskeletal 10 OS=Homo sapiens GN=KRT10 PE=1 SV=6	P13645	58828.8	1	21	23	36	0.00455	0.394	SEITELR	K	R	0.9	55.8	35.7	30.2	0	1	0	0	2	847.452	960	8994.53
Keratin, type I cytoskeletal 10 OS=Homo sapiens GN=KRT10 PE=1 SV=6	P13645	58828.8	1	21	23	36	0.00455	0.394	SKELTTEIDNNIEQISSYK	K	S	0.997	42.7	29.5	42.1	0	0	1	0	2	2212.1	1118	4048.03
Keratin, type I cytoskeletal 10 OS=Homo sapiens GN=KRT10 PE=1 SV=6	P13645	58828.8	1	21	23	36	0.00455	0.394	SLLEGEGSSGGGGR	R	G	0.997	76.5	31.6	73.8	0	1	0	0	2	1262.6	931	5730.34
Keratin, type I cytoskeletal 10 OS=Homo sapiens GN=KRT10 PE=1 SV=6	P13645	58828.8	1	21	23	36	0.00455	0.394	SQYEQLAEQNR	R	K	0.997	61.7	30.3	58.3	0	0	1	0	2	1365.64	930	13723.8
Keratin, type I cytoskeletal 10 OS=Homo sapiens GN=KRT10 PE=1 SV=6	P13645	58828.8	1	21	23	36	0.00455	0.394	VLDELTLTK	R	A	0.995	30.8	33.8	23.1	0	2	0	0	2	1031.6	1112.5	11548
Keratin, type I cytoskeletal 10 OS=Homo sapiens GN=KRT10 PE=1 SV=6	P13645	58828.8	1	21	23	36	0.00455	0.394	VTMQNLNDR	K	L	0.997	56	33.1	49.2	0	1	0	0	2	1090.53	923	31673.7	P02533,P08779
Keratin, type I cytoskeletal 10 OS=Homo sapiens GN=KRT10 PE=1 SV=6	P13645	58828.8	1	21	23	36	0.00455	0.394	YENEVALR	K	Q	0.99	51.4	33.6	46.1	0	1	0	0	2	993.5	943	5794.81
Complement C3 OS=Homo sapiens GN=C3 PE=1 SV=2	P01024	187149	1	10	10	12	0.00152	0.0788	EVVADSVWVDVK	R	D	0.35	15.1	33.4	14.5	0	1	0	0	2	1345.7	1208	2509.69
Complement C3 OS=Homo sapiens GN=C3 PE=1 SV=2	P01024	187149	1	10	10	12	0.00152	0.0788	FISLGEACK	R	K	0.535	24.6	32.7	11.1	0	1	0	0	2	1024.51	1058	1859.58
Complement C3 OS=Homo sapiens GN=C3 PE=1 SV=2	P01024	187149	1	10	10	12	0.00152	0.0788	IPIEDGSGEVVLSR	R	K	0.997	59.2	33.1	56.7	0	2	0	0	2	1470.78	1090	7889.2
Complement C3 OS=Homo sapiens GN=C3 PE=1 SV=2	P01024	187149	1	10	10	12	0.00152	0.0788	LVAYYTLIGASGQR	R	E	0.992	23.6	31.7	23.6	0	1	0	0	2	1511.82	1250	12152
Complement C3 OS=Homo sapiens GN=C3 PE=1 SV=2	P01024	187149	1	10	10	12	0.00152	0.0788	SNLDEDIIAEENIVSR	R	S	0.997	80.5	31	80.5	0	1	0	0	2	1816.89	1293	4555.46
Complement C3 OS=Homo sapiens GN=C3 PE=1 SV=2	P01024	187149	1	10	10	12	0.00152	0.0788	TELRPGETLNVNFLLR	R	M	0.997	57.6	30.1	56.5	0	0	1	0	2	1872.03	1299	6832.53
Complement C3 OS=Homo sapiens GN=C3 PE=1 SV=2	P01024	187149	1	10	10	12	0.00152	0.0788	TFISPIK	R	C	0.9	42.5	33	17.8	0	1	0	0	2	805.482	1065	2800.16
Complement C3 OS=Homo sapiens GN=C3 PE=1 SV=2	P01024	187149	1	10	10	12	0.00152	0.0788	TGLQEVEVK	K	A	0.997	45.2	36	30	0	1	0	0	2	1002.55	965	1583.4
Complement C3 OS=Homo sapiens GN=C3 PE=1 SV=2	P01024	187149	1	10	10	12	0.00152	0.0788	TIYTPGSTVLYR	K	I	0.997	35.9	32.5	35.9	0	1	0	0	2	1370.73	1124	4969.03
Complement C3 OS=Homo sapiens GN=C3 PE=1 SV=2	P01024	187149	1	10	10	12	0.00152	0.0788	VPVAVQGEDTVQSLTQGDGVAK	R	L	0.997	35.5	30.1	35.5	0	0	2	0	2	2198.13	1171	6074.34
Fibrinogen beta chain OS=Homo sapiens GN=FGB PE=1 SV=2	P02675	55928.6	1	5	5	6	0.000758	0.149	DNDGWLTSDPR	R	K	0.997	43	26.6	43	0	1	0	0	2	1275.56	1105	13368
Fibrinogen beta chain OS=Homo sapiens GN=FGB PE=1 SV=2	P02675	55928.6	1	5	5	6	0.000758	0.149	HQLYIDETVNSNIPTNLR	K	V	0.997	85.2	30.7	84.5	0	0	1	0	2	2127.08	1139	8998.28
Fibrinogen beta chain OS=Homo sapiens GN=FGB PE=1 SV=2	P02675	55928.6	1	5	5	6	0.000758	0.149	IRPFFPQQ	K	-	0.99	41.5	34.9	28.5	0	2	0	0	2	1032.56	1148.5	27529.5
Fibrinogen beta chain OS=Homo sapiens GN=FGB PE=1 SV=2	P02675	55928.6	1	5	5	6	0.000758	0.149	KREEAPSLRPAPPPISGGGYR	K	A	0.995	24.4	28.6	24.4	0	0	0	1	2	2235.2	960	2342.18
Fibrinogen beta chain OS=Homo sapiens GN=FGB PE=1 SV=2	P02675	55928.6	1	5	5	6	0.000758	0.149	TPCTVSCNIPVVSGK	R	E	0.997	90	30.8	83.1	0	1	0	0	2	1618.79	1039	19596
Collagen alpha-1(I) chain OS=Homo sapiens GN=COL1A1 PE=1 SV=5	P02452	138941	1	9	9	14	0.00177	0.0861	DGEAGAQGPPGPAGPAGER	K	G	0.46	18.2	27.2	18.2	0	0	1	0	2	1690.78	903	2823.9
Collagen alpha-1(I) chain OS=Homo sapiens GN=COL1A1 PE=1 SV=5	P02452	138941	1	9	9	14	0.00177	0.0861	GESGPSGPAGPTGAR	K	G	0.997	80.1	30.2	69.3	0	1	0	0	2	1297.61	862	2208.84
Collagen alpha-1(I) chain OS=Homo sapiens GN=COL1A1 PE=1 SV=5	P02452	138941	1	9	9	14	0.00177	0.0861	GFSGLDGAK	R	G	0.958	22.6	33	18.5	0	2	0	0	2	851.426	959.5	39747.1
Collagen alpha-1(I) chain OS=Homo sapiens GN=COL1A1 PE=1 SV=5	P02452	138941	1	9	9	14	0.00177	0.0861	GFSGLQGPPGPPGSPGEQGPSGASGPAGPR	R	G	0.997	61.5	27.3	61.5	0	0	1	0	2	2657.27	1082	3539.75
Collagen alpha-1(I) chain OS=Homo sapiens GN=COL1A1 PE=1 SV=5	P02452	138941	1	9	9	14	0.00177	0.0861	GPAGPQGPR	R	G	0.997	58	34	17.1	0	3	0	0	2	836.438	849	7976.42
Collagen alpha-1(I) chain OS=Homo sapiens GN=COL1A1 PE=1 SV=5	P02452	138941	1	9	9	14	0.00177	0.0861	GSEGPQGVR	R	G	0.997	56.9	31.8	49	0	2	0	0	2	886.438	850.5	2596.96
Collagen alpha-1(I) chain OS=Homo sapiens GN=COL1A1 PE=1 SV=5	P02452	138941	1	9	9	14	0.00177	0.0861	GVPGPPGAVGPAGK	R	D	0.997	29.5	33.9	29.5	0	2	0	0	2	1160.64	931	6414.99
Collagen alpha-1(I) chain OS=Homo sapiens GN=COL1A1 PE=1 SV=5	P02452	138941	1	9	9	14	0.00177	0.0861	GVQGPPGPAGPR	R	G	0.996	27.2	34.5	24.6	0	1	0	0	2	1089.58	883	1673.08
Collagen alpha-1(I) chain OS=Homo sapiens GN=COL1A1 PE=1 SV=5	P02452	138941	1	9	9	14	0.00177	0.0861	GVVGLPGQR	R	G	0.844	27.5	31.4	12.6	0	1	0	0	2	882.516	972	7673.46
Dermatopontin OS=Homo sapiens GN=DPT PE=2 SV=2	Q07507	24004.7	1	2	2	2	0.000253	0.139	GATTTFSAVER	R	D	0.997	55.4	31.6	32.5	0	1	0	0	2	1139.57	968	24044.8
Dermatopontin OS=Homo sapiens GN=DPT PE=2 SV=2	Q07507	24004.7	1	2	2	2	0.000253	0.139	QGFSYQCPQGQVIVAVR	R	S	0.997	34.4	30.8	34.4	0	0	1	0	2	1936.97	1154	4577.48
Vimentin OS=Homo sapiens GN=VIM PE=3 SV=1	B0YJC4,P08670	49654.4	1	3	3	3	0.000379	0.0789	EEAENTLQSFR	R	Q	0.997	52.9	32.8	52.9	0	1	0	0	2	1323.62	1048	10716.5
Vimentin OS=Homo sapiens GN=VIM PE=3 SV=1	B0YJC4,P08670	49654.4	1	3	3	3	0.000379	0.0789	EYQDLLNVK	R	M	0.993	28.5	33.9	28.5	0	1	0	0	2	1121.58	1123	4906.45
Vimentin OS=Homo sapiens GN=VIM PE=3 SV=1	B0YJC4,P08670	49654.4	1	3	3	3	0.000379	0.0789	SLYASSPGGVYATR	R	S	0.997	54.4	31.5	50.2	0	1	0	0	2	1428.71	1026	11280.6
Fibrinogen gamma chain OS=Homo sapiens GN=FGG PE=4 SV=1	C9JC84,C9JEU5,P02679,P02679-2	52339.2	1	8	9	10	0.00126	0.234	CHAGHLNGVYYQGGTYSK	K	A	0.997	34.8	26.6	33.7	0	0	1	1	2	2011.91	914	4962.49
Fibrinogen gamma chain OS=Homo sapiens GN=FGG PE=4 SV=1	C9JC84,C9JEU5,P02679,P02679-2	52339.2	1	8	9	10	0.00126	0.234	DNCCILDER	R	F	0.997	57.5	25	57.5	0	2	0	0	2	1194.49	1026.5	21066.1
Fibrinogen gamma chain OS=Homo sapiens GN=FGG PE=4 SV=1	C9JC84,C9JEU5,P02679,P02679-2	52339.2	1	8	9	10	0.00126	0.234	EGFGHLSPTGTTEFWLGNEK	K	I	0.997	63.7	28.3	63.7	0	0	1	0	2	2207.04	1278	15822.5
Fibrinogen gamma chain OS=Homo sapiens GN=FGG PE=4 SV=1	C9JC84,C9JEU5,P02679,P02679-2	52339.2	1	8	9	10	0.00126	0.234	FGSYCPTTCGIADFLSTYQTK	R	V	0.997	34.8	25	34.8	0	0	1	0	2	2417.08	1402	2818.18
Fibrinogen gamma chain OS=Homo sapiens GN=FGG PE=4 SV=1	C9JC84,C9JEU5,P02679,P02679-2	52339.2	1	8	9	10	0.00126	0.234	IIPFNR	K	L	0.5	32.8	37	13.3	0	1	0	0	2	759.451	1048	4127.6
Fibrinogen gamma chain OS=Homo sapiens GN=FGG PE=4 SV=1	C9JC84,C9JEU5,P02679,P02679-2	52339.2	1	8	9	10	0.00126	0.234	VELEDWNGR	R	T	0.997	64	31.8	50.5	0	1	0	0	2	1117.53	1076	8982.59
Fibrinogen gamma chain OS=Homo sapiens GN=FGG PE=4 SV=1	C9JC84,C9JEU5,P02679,P02679-2	52339.2	1	8	9	10	0.00126	0.234	YEASILTHDSSIR	K	Y	0.997	77.8	32.3	69	0	0	1	0	2	1491.74	1028	8398.74
Fibrinogen gamma chain OS=Homo sapiens GN=FGG PE=4 SV=1	C9JC84,C9JEU5,P02679,P02679-2	52339.2	1	8	9	10	0.00126	0.234	YLQEIYNSNNQK	R	I	0.997	52	30.5	48.7	0	1	0	0	2	1513.73	1000	9720.79
Histone H4 OS=Homo sapiens GN=HIST1H4A PE=1 SV=2	P62805	11367.7	0.997	2	2	2	0.000253	0.214	DNIQGITKPAIR	R	R	0.993	25	31	25	0	1	0	0	2	1325.75	963	6932.24
Histone H4 OS=Homo sapiens GN=HIST1H4A PE=1 SV=2	P62805	11367.7	0.997	2	2	2	0.000253	0.214	ISGLIYEETR	R	G	0.652	23.3	33	13	0	1	0	0	2	1180.62	1090	1472.83
Actin, cytoplasmic 2 OS=Homo sapiens GN=ACTG1 PE=3 SV=1	I3L3I4,P60709,P63261	42106.8	1	5	5	5	0.000632	0.172	AVFPSIVGRPR	R	H	0.997	70.3	32.1	63	0	0	1	0	2	1198.71	1078	7057.12
Actin, cytoplasmic 2 OS=Homo sapiens GN=ACTG1 PE=3 SV=1	I3L3I4,P60709,P63261	42106.8	1	5	5	5	0.000632	0.172	EITALAPSTMK	K	I	0.997	38.4	36.8	33.1	0	1	0	0	2	1161.62	1038	2342.47
Actin, cytoplasmic 2 OS=Homo sapiens GN=ACTG1 PE=3 SV=1	I3L3I4,P60709,P63261	42106.8	1	5	5	5	0.000632	0.172	GYSFTTTAER	R	E	0.997	51.2	31.6	49.9	0	1	0	0	2	1132.53	998	6468.15
Actin, cytoplasmic 2 OS=Homo sapiens GN=ACTG1 PE=3 SV=1	I3L3I4,P60709,P63261	42106.8	1	5	5	5	0.000632	0.172	SYELPDGQVITIGNER	K	F	0.997	43.2	30.7	38.4	0	1	0	0	2	1790.89	1268	3530.73
Actin, cytoplasmic 2 OS=Homo sapiens GN=ACTG1 PE=3 SV=1	I3L3I4,P60709,P63261	42106.8	1	5	5	5	0.000632	0.172	VAPEEHPVLLTEAPLNPK	R	A	0.957	34.1	29.3	11	0	0	1	0	2	1954.06	1111	9792.18
Fibrillin-1 OS=Homo sapiens GN=FBN1 PE=1 SV=3	P35555	312226	1	13	13	13	0.00164	0.047	CECEIGYELDR	R	S	0.997	45.2	25	44.5	0	1	0	0	2	1443.59	1079	5483.85
Fibrillin-1 OS=Homo sapiens GN=FBN1 PE=1 SV=3	P35555	312226	1	13	13	13	0.00164	0.047	CECFPGLAVGLDGR	R	V	0.997	45.2	29	45.2	0	1	0	0	2	1550.71	1247	5321.49
Fibrillin-1 OS=Homo sapiens GN=FBN1 PE=1 SV=3	P35555	312226	1	13	13	13	0.00164	0.047	CECPVGFFYNDK	R	L	0.992	23.3	25	23.3	0	1	0	0	2	1535.63	1214	4449.82
Fibrillin-1 OS=Homo sapiens GN=FBN1 PE=1 SV=3	P35555	312226	1	13	13	13	0.00164	0.047	CLCPEGFSLSSSGR	K	R	0.997	48.2	26.5	48.2	0	1	0	0	2	1556.68	1137	3696.6
Fibrillin-1 OS=Homo sapiens GN=FBN1 PE=1 SV=3	P35555	312226	1	13	13	13	0.00164	0.047	CPVGYVLR	K	E	0.879	31	33.8	22	0	1	0	0	2	963.508	1036	2200.67
Fibrillin-1 OS=Homo sapiens GN=FBN1 PE=1 SV=3	P35555	312226	1	13	13	13	0.00164	0.047	CSNQLPQSITK	R	M	0.153	13.6	35.9	11.3	0	1	0	0	2	1275.64	931	2401.22
Fibrillin-1 OS=Homo sapiens GN=FBN1 PE=1 SV=3	P35555	312226	1	13	13	13	0.00164	0.047	GFIPNIR	R	T	0.9	18.4	36.3	18.4	0	1	0	0	2	816.473	1143	4529.36
Fibrillin-1 OS=Homo sapiens GN=FBN1 PE=1 SV=3	P35555	312226	1	13	13	13	0.00164	0.047	GFQLDLR	K	G	0.9	42.1	35.1	31.1	0	1	0	0	2	848.463	1173	2403.16
Fibrillin-1 OS=Homo sapiens GN=FBN1 PE=1 SV=3	P35555	312226	1	13	13	13	0.00164	0.047	ICLDIR	R	L	0.5	37.9	36.4	18.3	0	1	0	0	2	789.429	1075	5706.27
Fibrillin-1 OS=Homo sapiens GN=FBN1 PE=1 SV=3	P35555	312226	1	13	13	13	0.00164	0.047	LETCFLR	R	Y	0.9	36.5	32.8	23.8	0	1	0	0	2	938.476	1093	5260.43
Fibrillin-1 OS=Homo sapiens GN=FBN1 PE=1 SV=3	P35555	312226	1	13	13	13	0.00164	0.047	SGNCYLDIRPR	R	G	0.997	60.2	32.4	60.2	0	0	1	0	2	1350.66	1021	5091.27
Fibrillin-1 OS=Homo sapiens GN=FBN1 PE=1 SV=3	P35555	312226	1	13	13	13	0.00164	0.047	TCVDINECLLEPR	R	K	0.997	28.7	28.7	28.7	0	1	0	0	2	1618.76	1177	4756.04
Fibrillin-1 OS=Homo sapiens GN=FBN1 PE=1 SV=3	P35555	312226	1	13	13	13	0.00164	0.047	TLPGGNQCIVPICR	K	H	0.863	30.5	32.6	23.2	0	0	0	1	2	1584.8	1101	4108.12
Collagen alpha-2(I) chain OS=Homo sapiens GN=COL1A2 PE=1 SV=7	P08123	129315	1	6	7	9	0.00114	0.0483	GASGPAGVR	R	G	0.997	45.3	32.9	17.8	0	1	0	0	2	771.411	844	1618.35
Collagen alpha-2(I) chain OS=Homo sapiens GN=COL1A2 PE=1 SV=7	P08123	129315	1	6	7	9	0.00114	0.0483	GEAGAAGPAGPAGPR	R	G	0.997	93.1	32.4	84.6	0	1	0	0	2	1235.61	866	4223.66
Collagen alpha-2(I) chain OS=Homo sapiens GN=COL1A2 PE=1 SV=7	P08123	129315	1	6	7	9	0.00114	0.0483	GETGPSGPVGPAGAVGPR	R	G	0.997	118	32.1	116	0	2	0	0	2	1562.79	964.5	196689
Collagen alpha-2(I) chain OS=Homo sapiens GN=COL1A2 PE=1 SV=7	P08123	129315	1	6	7	9	0.00114	0.0483	GPAGPSGPAGK	R	D	0.952	26.6	33.1	18.8	0	1	0	0	2	895.463	849	1752.04
Collagen alpha-2(I) chain OS=Homo sapiens GN=COL1A2 PE=1 SV=7	P08123	129315	1	6	7	9	0.00114	0.0483	GVVGPQGAR	R	G	0.997	49.4	32.9	36.6	0	2	0	0	2	840.469	869.5	4090.38
Collagen alpha-2(I) chain OS=Homo sapiens GN=COL1A2 PE=1 SV=7	P08123	129315	1	6	7	9	0.00114	0.0483	HGNRGETGPSGPVGPAGAVGPR	K	G	0.997	28.7	30.8	28.7	0	0	1	1	2	2027.02	887.5	4153.36
Immunoglobulin lambda-like polypeptide 5 OS=Homo sapiens GN=IGLL5 PE=2 SV=2	B9A064	23062.9	0.997	1	1	4	0.000505	0.192	SHRSYSCQVTHEGSTVEK	K	T	0.997	46.8	26.2	46.8	0	0	0	1	2	2091.95	873	1859.12	P0CG05
Immunoglobulin lambda-like polypeptide 5 OS=Homo sapiens GN=IGLL5 PE=2 SV=2	B9A064	23062.9	0.997	1	1	4	0.000505	0.192	SYSCQVTHEGSTVEK	R	T	0.997	51.5	26.3	51	0	0	1	0	2	1711.76	876	4607.36	P0CG05
Immunoglobulin lambda-like polypeptide 5 OS=Homo sapiens GN=IGLL5 PE=2 SV=2	B9A064	23062.9	0.997	1	1	4	0.000505	0.192	VTVLGQPK	K	A	0.99	28.1	34.3	25.2	0	1	0	0	2	841.514	916	6893.08
Immunoglobulin lambda-like polypeptide 5 OS=Homo sapiens GN=IGLL5 PE=2 SV=2	B9A064	23062.9	0.997	1	1	4	0.000505	0.192	YAASSYLSLTPEQWK	K	S	0.997	62.5	30.7	52	0	1	0	0	2	1743.86	1286	7868.91	P0CG05
Keratin, type I cytoskeletal 17 OS=Homo sapiens GN=KRT17 PE=1 SV=2	Q04695	48106.7	0.998	1	1	8	0.00101	0.153	ALEEANTELEVK	R	I	0.997	41.9	32.8	36.4	0	1	0	0	2	1345.68	1017	7748.48
Keratin, type I cytoskeletal 17 OS=Homo sapiens GN=KRT17 PE=1 SV=2	Q04695	48106.7	0.998	1	1	8	0.00101	0.153	EVATNSELVQSGK	R	S	0.997	60	33.1	53.1	0	1	0	0	2	1361.69	907	2653.82	P02533
Keratin, type I cytoskeletal 17 OS=Homo sapiens GN=KRT17 PE=1 SV=2	Q04695	48106.7	0.998	1	1	8	0.00101	0.153	IRDWYQR	K	Q	0.54	18.4	33.7	15	0	1	0	0	2	1036.53	958	3019.68	P02533,P08779
Keratin, type I cytoskeletal 17 OS=Homo sapiens GN=KRT17 PE=1 SV=2	Q04695	48106.7	0.998	1	1	8	0.00101	0.153	LAADDFR	R	T	0.9	55.9	33.7	33.7	0	1	0	0	2	807.4	967	74175	P13645,P02533,P08779
Keratin, type I cytoskeletal 17 OS=Homo sapiens GN=KRT17 PE=1 SV=2	Q04695	48106.7	0.998	1	1	8	0.00101	0.153	LASYLDK	R	V	0.9	56.1	33.3	18.4	0	1	0	0	2	809.44	947	5420.74	P13645,P02533,P35527,P08779
Keratin, type I cytoskeletal 17 OS=Homo sapiens GN=KRT17 PE=1 SV=2	Q04695	48106.7	0.998	1	1	8	0.00101	0.153	TRLEQEIATYR	K	R	0.997	37.6	32.7	36.6	0	0	1	0	2	1379.73	1055	8167.42	P02533,P08779
Keratin, type I cytoskeletal 17 OS=Homo sapiens GN=KRT17 PE=1 SV=2	Q04695	48106.7	0.998	1	1	8	0.00101	0.153	VLDELTLAR	R	A	0.997	52.9	34.6	38.1	0	2	0	0	2	1029.59	1132.5	33403.9	P02533,P08779
Alpha-2-macroglobulin OS=Homo sapiens GN=A2M PE=1 SV=3	P01023	163290	1	2	2	2	0.000253	0.017	LVHVEEPHTETVR	R	K	0.997	43	32.6	43	0	0	1	0	2	1545.8	893	2682.4
Alpha-2-macroglobulin OS=Homo sapiens GN=A2M PE=1 SV=3	P01023	163290	1	2	2	2	0.000253	0.017	VTAAPQSVCALR	R	A	0.997	61.4	33.4	55.5	0	1	0	0	2	1272.67	970	8741.99
Keratin, type I cytoskeletal 16 OS=Homo sapiens GN=KRT16 PE=1 SV=4	P08779	51269	1	6	6	16	0.00202	0.347	ALEEANADLEVK	R	I	0.997	63.2	32.7	52.3	0	1	0	0	2	1301.66	1007	12331.9	P02533
Keratin, type I cytoskeletal 16 OS=Homo sapiens GN=KRT16 PE=1 SV=4	P08779	51269	1	6	6	16	0.00202	0.347	APSTYGGGLSVSSR	R	F	0.997	103	32.3	102	0	1	0	0	2	1338.66	966	10383.9
Keratin, type I cytoskeletal 16 OS=Homo sapiens GN=KRT16 PE=1 SV=4	P08779	51269	1	6	6	16	0.00202	0.347	ASLENSLEETK	K	G	0.997	70.3	32.6	64.3	0	1	0	0	2	1220.6	1007	6248.71	P02533
Keratin, type I cytoskeletal 16 OS=Homo sapiens GN=KRT16 PE=1 SV=4	P08779	51269	1	6	6	16	0.00202	0.347	DAETWFLSK	R	T	0.997	55.3	31.7	30.6	0	1	0	0	2	1096.53	1285	4934.66
Keratin, type I cytoskeletal 16 OS=Homo sapiens GN=KRT16 PE=1 SV=4	P08779	51269	1	6	6	16	0.00202	0.347	DYSPYFK	K	T	0.9	23.2	31.5	20.1	0	1	0	0	2	919.42	1075	3901.98	P02533
Keratin, type I cytoskeletal 16 OS=Homo sapiens GN=KRT16 PE=1 SV=4	P08779	51269	1	6	6	16	0.00202	0.347	GQTGGDVNVEMDAAPGVDLSR	R	I	0.997	32.9	27.1	32.9	0	1	0	0	2	2087.97	1121	2825.59
Keratin, type I cytoskeletal 16 OS=Homo sapiens GN=KRT16 PE=1 SV=4	P08779	51269	1	6	6	16	0.00202	0.347	IIAATIENAQPILQIDNAR	K	L	0.997	73.8	27.7	73.8	0	0	1	0	2	2064.14	1265	8831.57
Keratin, type I cytoskeletal 16 OS=Homo sapiens GN=KRT16 PE=1 SV=4	P08779	51269	1	6	6	16	0.00202	0.347	IRDWYQR	K	Q	0.54	18.4	33.7	15	0	1	0	0	2	1036.53	958	3019.68	Q04695,P02533
Keratin, type I cytoskeletal 16 OS=Homo sapiens GN=KRT16 PE=1 SV=4	P08779	51269	1	6	6	16	0.00202	0.347	LAADDFR	R	T	0.9	55.9	33.7	33.7	0	1	0	0	2	807.4	967	74175	Q04695,P13645,P02533
Keratin, type I cytoskeletal 16 OS=Homo sapiens GN=KRT16 PE=1 SV=4	P08779	51269	1	6	6	16	0.00202	0.347	LASYLDK	R	V	0.9	56.1	33.3	18.4	0	1	0	0	2	809.44	947	5420.74	Q04695,P13645,P02533,P35527
Keratin, type I cytoskeletal 16 OS=Homo sapiens GN=KRT16 PE=1 SV=4	P08779	51269	1	6	6	16	0.00202	0.347	QTVEADVNGLR	R	R	0.969	34.8	33.4	24.4	0	1	0	0	2	1201.62	1007	5644.3
Keratin, type I cytoskeletal 16 OS=Homo sapiens GN=KRT16 PE=1 SV=4	P08779	51269	1	6	6	16	0.00202	0.347	TKYEHELALR	R	Q	0.997	55.1	34	43.2	0	0	1	0	2	1259.67	906	1948.47
Keratin, type I cytoskeletal 16 OS=Homo sapiens GN=KRT16 PE=1 SV=4	P08779	51269	1	6	6	16	0.00202	0.347	TRLEQEIATYR	K	R	0.997	37.6	32.7	36.6	0	0	1	0	2	1379.73	1055	8167.42	Q04695,P02533
Keratin, type I cytoskeletal 16 OS=Homo sapiens GN=KRT16 PE=1 SV=4	P08779	51269	1	6	6	16	0.00202	0.347	VLDELTLAR	R	T	0.997	52.9	34.6	38.1	0	2	0	0	2	1029.59	1132.5	33403.9	Q04695,P02533
Keratin, type I cytoskeletal 16 OS=Homo sapiens GN=KRT16 PE=1 SV=4	P08779	51269	1	6	6	16	0.00202	0.347	VTMQNLNDR	K	L	0.997	56	33.1	49.2	0	1	0	0	2	1090.53	923	31673.7	P13645,P02533
Keratin, type II cytoskeletal 1b OS=Homo sapiens GN=KRT77 PE=1 SV=3	Q7Z794	61901.9	0.988	1	1	3	0.000379	0.0502	FASFIDK	K	V	0.9	49.5	32.3	19.5	0	1	0	0	2	827.43	1075	4750.78	P13647,P35908,P48668,P02538
Keratin, type II cytoskeletal 1b OS=Homo sapiens GN=KRT77 PE=1 SV=3	Q7Z794	61901.9	0.988	1	1	3	0.000379	0.0502	FLEQQNQVLQTK	R	W	0.997	91.1	32.6	84	0	1	0	0	2	1475.79	1019	88585.7	P35908,P04264
Keratin, type II cytoskeletal 1b OS=Homo sapiens GN=KRT77 PE=1 SV=3	Q7Z794	61901.9	0.988	1	1	3	0.000379	0.0502	YQELQITAGR	K	H	0.997	38.9	33.6	31.1	0	1	0	0	2	1178.62	1031	2595.71
Ig gamma-1 chain C region OS=Homo sapiens GN=IGHG1 PE=1 SV=1	P01857	36105	1	6	6	26	0.00328	0.461	ALPAPIEK	K	T	0.99	34.1	31.1	23.1	0	1	0	0	2	838.503	945	3699.1	P01860
Ig gamma-1 chain C region OS=Homo sapiens GN=IGHG1 PE=1 SV=1	P01857	36105	1	6	6	26	0.00328	0.461	EPQVYTLPPSR	R	D	0.997	75.8	33.9	72.5	0	9	0	0	2	1286.67	1076	283415	P01860
Ig gamma-1 chain C region OS=Homo sapiens GN=IGHG1 PE=1 SV=1	P01857	36105	1	6	6	26	0.00328	0.461	EPQVYTLPPSRDELTK	R	N	0.997	40.4	31.6	40.4	0	0	4	0	2	1872.97	1057	48925.7
Ig gamma-1 chain C region OS=Homo sapiens GN=IGHG1 PE=1 SV=1	P01857	36105	1	6	6	26	0.00328	0.461	FNWYVDGVEVHNAK	K	T	0.997	75.4	30.4	67.3	0	0	2	0	2	1677.8	1167.5	6947.41
Ig gamma-1 chain C region OS=Homo sapiens GN=IGHG1 PE=1 SV=1	P01857	36105	1	6	6	26	0.00328	0.461	GPSVFPLAPSSK	K	S	0.997	56.5	34.1	53.7	0	2	0	0	2	1186.65	1136	20649.7
Ig gamma-1 chain C region OS=Homo sapiens GN=IGHG1 PE=1 SV=1	P01857	36105	1	6	6	26	0.00328	0.461	NQVSLTCLVK	K	G	0.997	41.3	34.1	33.3	0	1	0	0	2	1161.63	1123	9204.04	P01860
Ig gamma-1 chain C region OS=Homo sapiens GN=IGHG1 PE=1 SV=1	P01857	36105	1	6	6	26	0.00328	0.461	STSGGTAALGCLVK	K	D	0.997	67	32.6	62	0	1	0	0	2	1321.68	1074	17339.1	P01860
Ig gamma-1 chain C region OS=Homo sapiens GN=IGHG1 PE=1 SV=1	P01857	36105	1	6	6	26	0.00328	0.461	THTCPPCPAPELLGGPSVFLFPPKPK	K	D	0.997	47.5	27.6	47.5	0	0	0	2	2	2844.46	1312.5	19608.1
Ig gamma-1 chain C region OS=Homo sapiens GN=IGHG1 PE=1 SV=1	P01857	36105	1	6	6	26	0.00328	0.461	TPEVTCVVVDVSHEDPEVK	R	F	0.997	67.9	29.3	67.9	0	0	2	0	2	2139.03	1156.5	115827
Ig gamma-1 chain C region OS=Homo sapiens GN=IGHG1 PE=1 SV=1	P01857	36105	1	6	6	26	0.00328	0.461	TTPPVLDSDGSFFLYSK	K	L	0.997	43.2	30.6	43.2	0	1	0	0	2	1873.92	1338	8539.97
Ig gamma-1 chain C region OS=Homo sapiens GN=IGHG1 PE=1 SV=1	P01857	36105	1	6	6	26	0.00328	0.461	VVSVLTVLHQDWLNGK	R	E	0.997	47.2	29.1	47.2	0	1	0	0	2	1808.01	1390	3238.96	P01860
Fibronectin OS=Homo sapiens GN=FN1 PE=4 SV=1	E9PE77,F8W7G7,P02751,P02751-10,P02751-13,P02751-14,P02751-15,P02751-3,P02751-5,P02751-7,P02751-8,P02751-9	256494	1	4	4	4	0.000505	0.0296	FLATTPNSLLVSWQPPR	R	A	0.997	45	29.7	43.6	0	0	1	0	2	1927.04	1368	2886.58
Fibronectin OS=Homo sapiens GN=FN1 PE=4 SV=1	E9PE77,F8W7G7,P02751,P02751-10,P02751-13,P02751-14,P02751-15,P02751-3,P02751-5,P02751-7,P02751-8,P02751-9	256494	1	4	4	4	0.000505	0.0296	GDSPASSKPISINYR	R	T	0.997	37.5	31.9	37.5	0	0	1	0	2	1591.81	963	1697.98
Fibronectin OS=Homo sapiens GN=FN1 PE=4 SV=1	E9PE77,F8W7G7,P02751,P02751-10,P02751-13,P02751-14,P02751-15,P02751-3,P02751-5,P02751-7,P02751-8,P02751-9	256494	1	4	4	4	0.000505	0.0296	RPGGEPSPEGTTGQSYNQYSQR	R	Y	0.997	34.5	25.7	34.5	0	0	1	0	2	2396.09	904	3609.89
Fibronectin OS=Homo sapiens GN=FN1 PE=4 SV=1	E9PE77,F8W7G7,P02751,P02751-10,P02751-13,P02751-14,P02751-15,P02751-3,P02751-5,P02751-7,P02751-8,P02751-9	256494	1	4	4	4	0.000505	0.0296	VPGTSTSATLTGLTR	R	G	0.997	76.1	32	70.4	0	1	0	0	2	1461.79	1058	4824.9
Collagen alpha-3(VI) chain OS=Homo sapiens GN=COL6A3 PE=4 SV=1	E7ENL6,E9PCV6,E9PFQ6,P12111,P12111-2	322186	1	8	8	8	0.00101	0.0302	LQPVLQPLPSPGVGGK	R	R	0.997	33	28.6	32.3	0	1	0	0	2	1586.93	1142	3307.84
Collagen alpha-3(VI) chain OS=Homo sapiens GN=COL6A3 PE=4 SV=1	E7ENL6,E9PCV6,E9PFQ6,P12111,P12111-2	322186	1	8	8	8	0.00101	0.0302	NNLFTSSAGYR	R	A	0.192	14.2	31.3	12.8	0	1	0	0	2	1229.59	1076	6000.33
Collagen alpha-3(VI) chain OS=Homo sapiens GN=COL6A3 PE=4 SV=1	E7ENL6,E9PCV6,E9PFQ6,P12111,P12111-2	322186	1	8	8	8	0.00101	0.0302	QLGTVQQVISER	R	V	0.176	29	33.6	10.9	0	1	0	0	2	1357.74	1098	6883.44
Collagen alpha-3(VI) chain OS=Homo sapiens GN=COL6A3 PE=4 SV=1	E7ENL6,E9PCV6,E9PFQ6,P12111,P12111-2	322186	1	8	8	8	0.00101	0.0302	SGFPLLK	R	E	0.888	24.6	34.9	15	0	1	0	0	2	761.456	1176	322.36
Collagen alpha-3(VI) chain OS=Homo sapiens GN=COL6A3 PE=4 SV=1	E7ENL6,E9PCV6,E9PFQ6,P12111,P12111-2	322186	1	8	8	8	0.00101	0.0302	SQAPVLDAIR	R	R	0.989	29.7	32.8	20.6	0	1	0	0	2	1069.6	1081	2023.11
Collagen alpha-3(VI) chain OS=Homo sapiens GN=COL6A3 PE=4 SV=1	E7ENL6,E9PCV6,E9PFQ6,P12111,P12111-2	322186	1	8	8	8	0.00101	0.0302	SSGIVSLGVGDR	R	N	0.984	33.2	34.2	22.5	0	1	0	0	2	1146.61	1066	5042.53
Collagen alpha-3(VI) chain OS=Homo sapiens GN=COL6A3 PE=4 SV=1	E7ENL6,E9PCV6,E9PFQ6,P12111,P12111-2	322186	1	8	8	8	0.00101	0.0302	TELQTITNDPR	R	L	0.997	54.8	32.2	44.7	0	1	0	0	2	1287.65	989	3697.54
Collagen alpha-3(VI) chain OS=Homo sapiens GN=COL6A3 PE=4 SV=1	E7ENL6,E9PCV6,E9PFQ6,P12111,P12111-2	322186	1	8	8	8	0.00101	0.0302	VAVFFSNTPTR	K	A	0.997	38.7	32.4	34.4	0	1	0	0	2	1238.65	1128	4751.93
Keratin, type II cytoskeletal 2 epidermal OS=Homo sapiens GN=KRT2 PE=1 SV=2	P35908	65433.9	1	26	27	38	0.0048	0.706	AQYEEIAQR	K	S	0.991	47.5	32.7	2.83	0	1	0	0	2	1107.54	914	2733.79	P48668,P02538
Keratin, type II cytoskeletal 2 epidermal OS=Homo sapiens GN=KRT2 PE=1 SV=2	P35908	65433.9	1	26	27	38	0.0048	0.706	DVDNAYMIK	K	V	0.997	40.9	30.9	39.7	0	1	0	0	2	1068.5	1048	20067
Keratin, type II cytoskeletal 2 epidermal OS=Homo sapiens GN=KRT2 PE=1 SV=2	P35908	65433.9	1	26	27	38	0.0048	0.706	DYQELMNVK	R	L	0.995	26	30.6	24.8	0	1	0	0	2	1139.54	1118	4246.79
Keratin, type II cytoskeletal 2 epidermal OS=Homo sapiens GN=KRT2 PE=1 SV=2	P35908	65433.9	1	26	27	38	0.0048	0.706	EIKIEISELNR	K	V	0.504	25.5	31.7	17.6	0	1	0	0	2	1343.75	1121	4312.9
Keratin, type II cytoskeletal 2 epidermal OS=Homo sapiens GN=KRT2 PE=1 SV=2	P35908	65433.9	1	26	27	38	0.0048	0.706	FASFIDK	K	V	0.9	49.5	32.3	19.5	0	1	0	0	2	827.43	1075	4750.78	Q7Z794,P13647,P48668,P02538
Keratin, type II cytoskeletal 2 epidermal OS=Homo sapiens GN=KRT2 PE=1 SV=2	P35908	65433.9	1	26	27	38	0.0048	0.706	FGGFGGPGGVGGLGGPGGFGPGGYPGGIHEVSVNQSLLQPLNVK	R	V	0.997	43.4	25	43.4	0	0	0	1	2	4092.07	1388	38428.1
Keratin, type II cytoskeletal 2 epidermal OS=Homo sapiens GN=KRT2 PE=1 SV=2	P35908	65433.9	1	26	27	38	0.0048	0.706	FLEQQNQVLQTK	R	W	0.997	91.1	32.6	84	0	1	0	0	2	1475.79	1019	88585.7	Q7Z794,P04264
Keratin, type II cytoskeletal 2 epidermal OS=Homo sapiens GN=KRT2 PE=1 SV=2	P35908	65433.9	1	26	27	38	0.0048	0.706	GFSSGSAVVSGGSR	R	R	0.997	48.9	31.5	46.2	0	1	0	0	2	1254.61	916	13542
Keratin, type II cytoskeletal 2 epidermal OS=Homo sapiens GN=KRT2 PE=1 SV=2	P35908	65433.9	1	26	27	38	0.0048	0.706	GGGFGGGSSFGGGSGFSGGGFGGGGFGGGR	R	F	0.997	123	25	123	0	0	1	0	2	2399.02	1250	28382.9
Keratin, type II cytoskeletal 2 epidermal OS=Homo sapiens GN=KRT2 PE=1 SV=2	P35908	65433.9	1	26	27	38	0.0048	0.706	GGSGGGGSISGGGYGSGGGSGGR	R	Y	0.997	99.4	25	99.4	0	1	0	0	2	1741.75	874	1953.66
Keratin, type II cytoskeletal 2 epidermal OS=Homo sapiens GN=KRT2 PE=1 SV=2	P35908	65433.9	1	26	27	38	0.0048	0.706	GGSISGGGYGSGGGK	K	H	0.997	62.8	29.7	62.8	0	1	0	0	2	1197.55	866	2184.53
Keratin, type II cytoskeletal 2 epidermal OS=Homo sapiens GN=KRT2 PE=1 SV=2	P35908	65433.9	1	26	27	38	0.0048	0.706	GSSSGGGYSSGSSSYGSGGR	R	Q	0.953	17.6	25	17.6	0	1	0	0	2	1740.71	869	720.3
Keratin, type II cytoskeletal 2 epidermal OS=Homo sapiens GN=KRT2 PE=1 SV=2	P35908	65433.9	1	26	27	38	0.0048	0.706	HGGGGGGFGGGGFGSR	R	S	0.997	64.3	27.8	64.3	0	0	1	0	2	1320.58	928	6600.19
Keratin, type II cytoskeletal 2 epidermal OS=Homo sapiens GN=KRT2 PE=1 SV=2	P35908	65433.9	1	26	27	38	0.0048	0.706	IEISELNR	K	V	0.99	51.6	35.5	20	0	2	0	0	2	973.531	1039.5	17673.4	P04264
Keratin, type II cytoskeletal 2 epidermal OS=Homo sapiens GN=KRT2 PE=1 SV=2	P35908	65433.9	1	26	27	38	0.0048	0.706	KYEDEINKR	K	T	0.997	45.6	32.8	45.6	0	0	1	0	2	1194.61	852	1202.56
Keratin, type II cytoskeletal 2 epidermal OS=Homo sapiens GN=KRT2 PE=1 SV=2	P35908	65433.9	1	26	27	38	0.0048	0.706	LALDVEIATYR	K	K	0.997	82.8	33.1	52.2	0	2	0	0	2	1263.69	1253.5	26491.9	P13647,P48668,P02538
Keratin, type II cytoskeletal 2 epidermal OS=Homo sapiens GN=KRT2 PE=1 SV=2	P35908	65433.9	1	26	27	38	0.0048	0.706	LNDLEEALQQAK	K	E	0.997	64.6	32.6	56.8	0	1	0	0	2	1371.71	1203	6865.71
Keratin, type II cytoskeletal 2 epidermal OS=Homo sapiens GN=KRT2 PE=1 SV=2	P35908	65433.9	1	26	27	38	0.0048	0.706	LQGEIAHVK	R	K	0.997	32.3	32.6	26.7	0	1	0	0	2	994.568	876	649.26
Keratin, type II cytoskeletal 2 epidermal OS=Homo sapiens GN=KRT2 PE=1 SV=2	P35908	65433.9	1	26	27	38	0.0048	0.706	MSGDLSSNVTVSVTSSTISSNVASK	R	A	0.997	53.3	28.7	53.3	0	0	1	0	2	2458.2	1149	3897.65
Keratin, type II cytoskeletal 2 epidermal OS=Homo sapiens GN=KRT2 PE=1 SV=2	P35908	65433.9	1	26	27	38	0.0048	0.706	NLDLDSIIAEVK	R	A	0.997	64.5	33.5	42.3	0	1	0	0	2	1329.73	1400	11675.2	P13647,P48668,P02538
Keratin, type II cytoskeletal 2 epidermal OS=Homo sapiens GN=KRT2 PE=1 SV=2	P35908	65433.9	1	26	27	38	0.0048	0.706	NVQDAIADAEQR	K	G	0.997	58.2	31.3	49.2	0	0	1	0	2	1329.64	1053	3933.27
Keratin, type II cytoskeletal 2 epidermal OS=Homo sapiens GN=KRT2 PE=1 SV=2	P35908	65433.9	1	26	27	38	0.0048	0.706	SISISVAGGGGGFGAAGGFGGR	K	G	0.997	61.5	30.7	55.1	0	3	0	0	2	1838.91	1231	29592
Keratin, type II cytoskeletal 2 epidermal OS=Homo sapiens GN=KRT2 PE=1 SV=2	P35908	65433.9	1	26	27	38	0.0048	0.706	SKEEAEALYHSK	R	Y	0.95	18.7	31.9	18.7	0	0	1	0	2	1391.68	871	2193.45
Keratin, type II cytoskeletal 2 epidermal OS=Homo sapiens GN=KRT2 PE=1 SV=2	P35908	65433.9	1	26	27	38	0.0048	0.706	SLVGLGGTK	R	S	0.991	41.4	35.7	17.5	0	1	0	0	2	831.494	979	37624.9
Keratin, type II cytoskeletal 2 epidermal OS=Homo sapiens GN=KRT2 PE=1 SV=2	P35908	65433.9	1	26	27	38	0.0048	0.706	STSSFSCLSR	R	H	0.997	46.5	28.4	30.7	0	1	0	0	2	1131.51	970	10887.6
Keratin, type II cytoskeletal 2 epidermal OS=Homo sapiens GN=KRT2 PE=1 SV=2	P35908	65433.9	1	26	27	38	0.0048	0.706	TAAENDFVTLK	R	K	0.997	83.2	32.9	73.8	0	1	0	0	2	1208.62	1076	31356.4
Keratin, type II cytoskeletal 2 epidermal OS=Homo sapiens GN=KRT2 PE=1 SV=2	P35908	65433.9	1	26	27	38	0.0048	0.706	TAAENDFVTLKK	R	D	0.997	97.1	32.4	96.6	0	0	1	0	2	1336.71	974	25796
Keratin, type II cytoskeletal 2 epidermal OS=Homo sapiens GN=KRT2 PE=1 SV=2	P35908	65433.9	1	26	27	38	0.0048	0.706	TSQNSELNNMQDLVEDYKK	R	K	0.997	107	26.9	107	0	0	1	0	2	2256.05	1206	47688.3
Keratin, type II cytoskeletal 2 epidermal OS=Homo sapiens GN=KRT2 PE=1 SV=2	P35908	65433.9	1	26	27	38	0.0048	0.706	VDLLNQEIEFLK	K	V	0.997	98.4	32.7	91.4	0	1	1	0	2	1460.8	1384	25696.9
Keratin, type II cytoskeletal 2 epidermal OS=Homo sapiens GN=KRT2 PE=1 SV=2	P35908	65433.9	1	26	27	38	0.0048	0.706	VLYDAEISQIHQSVTDTNVILSMDNSR	K	N	0.997	29.6	27	29.6	0	0	0	1	2	3048.49	1342	10214.9
Keratin, type II cytoskeletal 2 epidermal OS=Homo sapiens GN=KRT2 PE=1 SV=2	P35908	65433.9	1	26	27	38	0.0048	0.706	YEELQVTVGR	K	H	0.997	65.5	33.2	56.2	0	2	0	0	2	1193.62	1065.5	39515.5
Keratin, type II cytoskeletal 2 epidermal OS=Homo sapiens GN=KRT2 PE=1 SV=2	P35908	65433.9	1	26	27	38	0.0048	0.706	YLDGLTAER	R	T	0.978	25.9	33	23.7	0	1	0	0	2	1037.53	1056	3810.99
Ig gamma-3 chain C region OS=Homo sapiens GN=IGHG3 PE=1 SV=2	P01860	41285.9	0.999	1	1	14	0.00177	0.172	ALPAPIEK	K	T	0.99	34.1	31.1	23.1	0	1	0	0	2	838.503	945	3699.1	P01857
Ig gamma-3 chain C region OS=Homo sapiens GN=IGHG3 PE=1 SV=2	P01860	41285.9	0.999	1	1	14	0.00177	0.172	EPQVYTLPPSR	R	E	0.997	75.8	33.9	72.5	0	9	0	0	2	1286.67	1076	283415	P01857
Ig gamma-3 chain C region OS=Homo sapiens GN=IGHG3 PE=1 SV=2	P01860	41285.9	0.999	1	1	14	0.00177	0.172	NQVSLTCLVK	K	G	0.997	41.3	34.1	33.3	0	1	0	0	2	1161.63	1123	9204.04	P01857
Ig gamma-3 chain C region OS=Homo sapiens GN=IGHG3 PE=1 SV=2	P01860	41285.9	0.999	1	1	14	0.00177	0.172	STSGGTAALGCLVK	R	D	0.997	67	32.6	62	0	1	0	0	2	1321.68	1074	17339.1	P01857
Ig gamma-3 chain C region OS=Homo sapiens GN=IGHG3 PE=1 SV=2	P01860	41285.9	0.999	1	1	14	0.00177	0.172	TKGQPREPQVYTLPPSR	K	E	0.997	48.3	30.2	44.5	0	0	1	0	2	1954.05	1026	13240.7
Ig gamma-3 chain C region OS=Homo sapiens GN=IGHG3 PE=1 SV=2	P01860	41285.9	0.999	1	1	14	0.00177	0.172	VVSVLTVLHQDWLNGK	R	E	0.997	47.2	29.1	47.2	0	1	0	0	2	1808.01	1390	3238.96	P01857
Hemoglobin subunit beta OS=Homo sapiens GN=HBB PE=1 SV=2	P68871	15998	1	2	3	9	0.00114	0.408	LLVVYPWTQR	R	F	0.997	46.6	32.5	46.2	0	1	1	0	2	1274.73	1312.5	12170.5	P02042
Hemoglobin subunit beta OS=Homo sapiens GN=HBB PE=1 SV=2	P68871	15998	1	2	3	9	0.00114	0.408	SAVTALWGK	K	V	0.997	58.6	34.9	40.1	0	2	0	0	2	932.52	1163.5	10544.5
Hemoglobin subunit beta OS=Homo sapiens GN=HBB PE=1 SV=2	P68871	15998	1	2	3	9	0.00114	0.408	VLGAFSDGLAHLDNLK	K	G	0.997	53.6	31.9	53.6	0	0	1	0	2	1669.89	1254	2911	P02042
Hemoglobin subunit beta OS=Homo sapiens GN=HBB PE=1 SV=2	P68871	15998	1	2	3	9	0.00114	0.408	VNVDEVGGEALGR	K	L	0.997	72	32	61.6	0	2	1	0	2	1314.66	1050	47911.6
Hemoglobin subunit beta OS=Homo sapiens GN=HBB PE=1 SV=2	P68871	15998	1	2	3	9	0.00114	0.408	VVAGVANALAHK	K	Y	0.997	81.4	31.5	76	0	0	1	0	2	1149.67	955	15047.7	P02042
Serotransferrin OS=Homo sapiens GN=TF PE=1 SV=3	P02787	77064.3	1	4	4	4	0.000505	0.0745	CSTSSLLEACTFR	K	R	0.997	48.5	26.9	48.5	0	1	0	0	2	1531.69	1162	3344.83
Serotransferrin OS=Homo sapiens GN=TF PE=1 SV=3	P02787	77064.3	1	4	4	4	0.000505	0.0745	EGYYGYTGAFR	K	C	0.367	18.3	31.4	18.3	0	1	0	0	2	1283.57	1134	3325.98
Serotransferrin OS=Homo sapiens GN=TF PE=1 SV=3	P02787	77064.3	1	4	4	4	0.000505	0.0745	FDEFFSEGCAPGSK	R	K	0.982	31.2	25	31.2	0	1	0	0	2	1577.66	1172	3762.85
Serotransferrin OS=Homo sapiens GN=TF PE=1 SV=3	P02787	77064.3	1	4	4	4	0.000505	0.0745	SVIPSDGPSVACVK	K	K	0.997	32.3	31.9	25.9	0	1	0	0	2	1415.72	1034	3594.22
Hemoglobin subunit alpha OS=Homo sapiens GN=HBA1 PE=1 SV=2	P69905	15257.6	1	6	7	8	0.00101	0.43	FLASVSTVLTSK	K	Y	0.997	49.4	30.5	45.2	0	1	0	0	2	1252.71	1201	4061.07
Hemoglobin subunit alpha OS=Homo sapiens GN=HBA1 PE=1 SV=2	P69905	15257.6	1	6	7	8	0.00101	0.43	LRVDPVNFK	K	L	0.997	36.2	34.4	26.4	0	1	1	0	2	1087.63	1030.5	17377.9
Hemoglobin subunit alpha OS=Homo sapiens GN=HBA1 PE=1 SV=2	P69905	15257.6	1	6	7	8	0.00101	0.43	MFLSFPTTK	R	T	0.997	34.9	33.8	34.9	0	1	0	0	2	1071.55	1262	4001.16
Hemoglobin subunit alpha OS=Homo sapiens GN=HBA1 PE=1 SV=2	P69905	15257.6	1	6	7	8	0.00101	0.43	TYFPHFDLSHGSAQVK	K	G	0.997	55.5	30.6	55.5	0	0	0	1	2	1833.89	1128	15137.3
Hemoglobin subunit alpha OS=Homo sapiens GN=HBA1 PE=1 SV=2	P69905	15257.6	1	6	7	8	0.00101	0.43	VDPVNFK	R	L	0.9	43.6	36.4	30.4	0	1	0	0	2	818.441	972	12134.6
Hemoglobin subunit alpha OS=Homo sapiens GN=HBA1 PE=1 SV=2	P69905	15257.6	1	6	7	8	0.00101	0.43	VGAHAGEYGAEALER	K	M	0.997	79	30.3	58.2	0	0	2	0	2	1529.73	954	28190
Fibrinogen alpha chain OS=Homo sapiens GN=FGA PE=1 SV=2	P02671,P02671-2	94973.4	1	10	10	10	0.00126	0.135	ESSSHHPGIAEFPSR	K	G	0.997	29.4	29.4	29.1	0	0	1	0	2	1637.77	916	6076.87
Fibrinogen alpha chain OS=Homo sapiens GN=FGA PE=1 SV=2	P02671,P02671-2	94973.4	1	10	10	10	0.00126	0.135	GDFSSANNR	R	D	0.997	53.3	28.4	45	0	1	0	0	2	967.423	859	656.696
Fibrinogen alpha chain OS=Homo sapiens GN=FGA PE=1 SV=2	P02671,P02671-2	94973.4	1	10	10	10	0.00126	0.135	GGSTSYGTGSETESPR	R	N	0.997	40.2	25	40.2	0	1	0	0	2	1572.68	872	2363.02
Fibrinogen alpha chain OS=Homo sapiens GN=FGA PE=1 SV=2	P02671,P02671-2	94973.4	1	10	10	10	0.00126	0.135	HPDEAAFFDTASTGK	R	T	0.997	54.8	28.3	54.8	0	0	1	0	2	1593.72	1061	6760.42
Fibrinogen alpha chain OS=Homo sapiens GN=FGA PE=1 SV=2	P02671,P02671-2	94973.4	1	10	10	10	0.00126	0.135	LEVDIDIK	R	I	0.99	59.5	35.8	33.5	0	1	0	0	2	944.53	1138	3892.21
Fibrinogen alpha chain OS=Homo sapiens GN=FGA PE=1 SV=2	P02671,P02671-2	94973.4	1	10	10	10	0.00126	0.135	NPSSAGSWNSGSSGPGSTGNR	R	N	0.997	68.8	25	68.8	0	1	0	0	2	1963.85	905	2164.88
Fibrinogen alpha chain OS=Homo sapiens GN=FGA PE=1 SV=2	P02671,P02671-2	94973.4	1	10	10	10	0.00126	0.135	NSLFEYQK	K	N	0.929	34.4	31.7	23	0	1	0	0	2	1028.5	1063	4776.11
Fibrinogen alpha chain OS=Homo sapiens GN=FGA PE=1 SV=2	P02671,P02671-2	94973.4	1	10	10	10	0.00126	0.135	QFTSSTSYNR	K	G	0.995	25.4	30.1	23.9	0	1	0	0	2	1190.54	894	1573.54
Fibrinogen alpha chain OS=Homo sapiens GN=FGA PE=1 SV=2	P02671,P02671-2	94973.4	1	10	10	10	0.00126	0.135	VQHIQLLQK	K	N	0.97	20.3	30.1	20.3	0	0	1	0	2	1106.67	962	3745.66
Fibrinogen alpha chain OS=Homo sapiens GN=FGA PE=1 SV=2	P02671,P02671-2	94973.4	1	10	10	10	0.00126	0.135	VSEDLR	R	S	0.5	43.2	36.9	20.2	0	1	0	0	2	718.373	870	1208.55
Neutrophil defensin 1 OS=Homo sapiens GN=DEFA1 PE=1 SV=1	P59665,P59666	10201	0.986	2	2	2	0.000253	0.191	IPACIAGER	R	R	0.769	21.1	35.3	19.7	0	1	0	0	2	986.509	933	4805.02
Neutrophil defensin 1 OS=Homo sapiens GN=DEFA1 PE=1 SV=1	P59665,P59666	10201	0.986	2	2	2	0.000253	0.191	YGTCIYQGR	R	L	0.938	27.1	33.5	27.1	0	0	0	1	2	1117.51	943	1068.57
Serum albumin OS=Homo sapiens GN=ALB PE=1 SV=2	P02768	69366.9	1	13	13	14	0.00177	0.22	DDNPNLPR	K	L	0.699	15.1	31.2	15.1	0	1	0	0	2	940.448	896	1034.67
Serum albumin OS=Homo sapiens GN=ALB PE=1 SV=2	P02768	69366.9	1	13	13	14	0.00177	0.22	FQNALLVR	K	Y	0.99	47.4	34	32.1	0	1	0	0	2	960.562	1088	9361.83
Serum albumin OS=Homo sapiens GN=ALB PE=1 SV=2	P02768	69366.9	1	13	13	14	0.00177	0.22	KVPQVSTPTLVEVSR	K	N	0.997	46.2	28.3	44.8	0	0	1	0	2	1639.94	1051	3722.78
Serum albumin OS=Homo sapiens GN=ALB PE=1 SV=2	P02768	69366.9	1	13	13	14	0.00177	0.22	LCTVATLR	K	E	0.99	44.8	34.5	30.1	0	1	0	0	2	933.519	972	12989.1
Serum albumin OS=Homo sapiens GN=ALB PE=1 SV=2	P02768	69366.9	1	13	13	14	0.00177	0.22	LVAASQAALGL	K	-	0.986	22.1	32.9	22.1	0	1	0	0	2	1013.6	1220	2012.94
Serum albumin OS=Homo sapiens GN=ALB PE=1 SV=2	P02768	69366.9	1	13	13	14	0.00177	0.22	LVNEVTEFAK	K	T	0.988	38.6	33.8	15.2	0	1	0	0	2	1149.62	1079	11123.2
Serum albumin OS=Homo sapiens GN=ALB PE=1 SV=2	P02768	69366.9	1	13	13	14	0.00177	0.22	NECFLQHKDDNPNLPR	R	L	0.305	13	27.4	13	0	0	0	1	2	1996.93	963	2272.57
Serum albumin OS=Homo sapiens GN=ALB PE=1 SV=2	P02768	69366.9	1	13	13	14	0.00177	0.22	QTALVELVK	K	H	0.997	43.6	34.3	27.5	0	1	0	0	2	1000.6	1120	4700.38
Serum albumin OS=Homo sapiens GN=ALB PE=1 SV=2	P02768	69366.9	1	13	13	14	0.00177	0.22	RHPDYSVVLLLR	R	L	0.997	73.8	29.7	70.2	0	0	2	0	2	1467.84	1206.5	30084
Serum albumin OS=Homo sapiens GN=ALB PE=1 SV=2	P02768	69366.9	1	13	13	14	0.00177	0.22	RPCFSALEVDETYVPK	R	E	0.997	62.3	29.9	55.1	0	0	1	0	2	1910.93	1171	10036.5
Serum albumin OS=Homo sapiens GN=ALB PE=1 SV=2	P02768	69366.9	1	13	13	14	0.00177	0.22	VHTECCHGDLLECADDR	K	A	0.997	33.4	25	33.4	0	0	0	1	2	2086.84	935	10480.6
Serum albumin OS=Homo sapiens GN=ALB PE=1 SV=2	P02768	69366.9	1	13	13	14	0.00177	0.22	VPQVSTPTLVEVSR	K	N	0.997	98.9	31.3	92.5	0	1	0	0	2	1511.84	1116	106073
Serum albumin OS=Homo sapiens GN=ALB PE=1 SV=2	P02768	69366.9	1	13	13	14	0.00177	0.22	YICENQDSISSK	K	L	0.981	26.2	27	19	0	1	0	0	2	1443.64	907	5584.13
Protein AMBP OS=Homo sapiens GN=AMBP PE=1 SV=1	P02760	38999.6	1	2	3	4	0.000505	0.0881	ETLLQDFR	R	V	0.99	48.8	37.5	46.9	0	1	0	0	2	1021.53	1220	3026.35
Protein AMBP OS=Homo sapiens GN=AMBP PE=1 SV=1	P02760	38999.6	1	2	3	4	0.000505	0.0881	MTVSTLVLGEGATEAEISMTSTR	R	W	0.997	76.4	29.3	76.4	0	1	2	0	2	2384.17	1405	10656.3
Keratin, type II cytoskeletal 1 OS=Homo sapiens GN=KRT1 PE=1 SV=6	P04264	66040.3	1	25	29	39	0.00493	0.514	AEAESLYQSK	K	Y	0.997	70.6	31.5	51	0	1	0	0	2	1125.54	914	3156.96
Keratin, type II cytoskeletal 1 OS=Homo sapiens GN=KRT1 PE=1 SV=6	P04264	66040.3	1	25	29	39	0.00493	0.514	DYQELMNTK	R	L	0.997	45.7	28.8	38.2	0	1	0	0	2	1141.52	1046	6384.85
Keratin, type II cytoskeletal 1 OS=Homo sapiens GN=KRT1 PE=1 SV=6	P04264	66040.3	1	25	29	39	0.00493	0.514	FLEQQNQVLQTK	R	W	0.997	91.1	32.6	84	0	1	0	0	2	1475.79	1019	88585.7	Q7Z794,P35908
Keratin, type II cytoskeletal 1 OS=Homo sapiens GN=KRT1 PE=1 SV=6	P04264	66040.3	1	25	29	39	0.00493	0.514	FSSCGGGGGSFGAGGGFGSR	R	S	0.997	79.3	25	79.3	0	1	1	0	2	1765.73	1059.5	5081.84
Keratin, type II cytoskeletal 1 OS=Homo sapiens GN=KRT1 PE=1 SV=6	P04264	66040.3	1	25	29	39	0.00493	0.514	GGGGGGYGSGGSSYGSGGGSYGSGGGGGGGR	R	G	0.997	79.8	25	79.8	0	0	1	0	2	2383.95	894	43861.1
Keratin, type II cytoskeletal 1 OS=Homo sapiens GN=KRT1 PE=1 SV=6	P04264	66040.3	1	25	29	39	0.00493	0.514	GSGGGSSGGSIGGR	R	G	0.997	80.2	30.5	78.9	0	1	0	0	2	1092.5	838	648.497
Keratin, type II cytoskeletal 1 OS=Homo sapiens GN=KRT1 PE=1 SV=6	P04264	66040.3	1	25	29	39	0.00493	0.514	GSYGSGGSSYGSGGGSYGSGGGGGGHGSYGSGSSSGGYR	R	G	0.997	41.5	25	41.5	0	0	0	1	2	3312.31	907	6196.18
Keratin, type II cytoskeletal 1 OS=Homo sapiens GN=KRT1 PE=1 SV=6	P04264	66040.3	1	25	29	39	0.00493	0.514	IEISELNR	K	V	0.99	51.6	35.5	20	0	2	0	0	2	973.531	1039.5	17673.4	P35908
Keratin, type II cytoskeletal 1 OS=Homo sapiens GN=KRT1 PE=1 SV=6	P04264	66040.3	1	25	29	39	0.00493	0.514	KQISNLQQSISDAEQR	K	G	0.997	64.5	31.7	58.4	0	0	1	0	2	1844.95	1034	8440.96
Keratin, type II cytoskeletal 1 OS=Homo sapiens GN=KRT1 PE=1 SV=6	P04264	66040.3	1	25	29	39	0.00493	0.514	LALDLEIATYR	K	T	0.997	89.7	32.3	0	0	2	0	0	2	1277.71	1348	16176.6
Keratin, type II cytoskeletal 1 OS=Homo sapiens GN=KRT1 PE=1 SV=6	P04264	66040.3	1	25	29	39	0.00493	0.514	LNDLEDALQQAK	K	E	0.997	66.8	33.1	31.7	0	2	0	0	2	1357.7	1164.5	8511.09
Keratin, type II cytoskeletal 1 OS=Homo sapiens GN=KRT1 PE=1 SV=6	P04264	66040.3	1	25	29	39	0.00493	0.514	LRSEIDNVK	R	K	0.434	19.6	35.3	15.5	0	0	1	0	2	1073.6	881	2678.76
Keratin, type II cytoskeletal 1 OS=Homo sapiens GN=KRT1 PE=1 SV=6	P04264	66040.3	1	25	29	39	0.00493	0.514	MSGECAPNVSVSVSTSHTTISGGGSR	R	G	0.997	31.6	25	31.6	0	0	1	0	2	2565.17	1000	15850.7
Keratin, type II cytoskeletal 1 OS=Homo sapiens GN=KRT1 PE=1 SV=6	P04264	66040.3	1	25	29	39	0.00493	0.514	NKLNDLEDALQQAK	K	E	0.997	46.6	32.3	45.5	0	0	1	0	2	1599.83	1186	14609.6
Keratin, type II cytoskeletal 1 OS=Homo sapiens GN=KRT1 PE=1 SV=6	P04264	66040.3	1	25	29	39	0.00493	0.514	NKYEDEINKR	R	T	0.997	57.7	32.6	57.7	0	0	1	0	2	1308.65	873	2198.61	P13647,P48668,P02538
Keratin, type II cytoskeletal 1 OS=Homo sapiens GN=KRT1 PE=1 SV=6	P04264	66040.3	1	25	29	39	0.00493	0.514	QISNLQQSISDAEQR	K	G	0.997	101	31.3	98.1	0	1	1	0	2	1716.85	1113.5	30656.9
Keratin, type II cytoskeletal 1 OS=Homo sapiens GN=KRT1 PE=1 SV=6	P04264	66040.3	1	25	29	39	0.00493	0.514	RVDQLK	R	S	0.5	32.7	36.7	8.12	0	2	0	0	2	758.452	843.5	2472.46
Keratin, type II cytoskeletal 1 OS=Homo sapiens GN=KRT1 PE=1 SV=6	P04264	66040.3	1	25	29	39	0.00493	0.514	SGGGFSSGSAGIINYQR	R	R	0.997	77.8	30.4	77.8	0	1	0	0	2	1657.79	1079	12320.7
Keratin, type II cytoskeletal 1 OS=Homo sapiens GN=KRT1 PE=1 SV=6	P04264	66040.3	1	25	29	39	0.00493	0.514	SISISVAR	K	G	0.99	42.7	35.3	20.7	0	1	0	0	2	832.489	995	28212.4
Keratin, type II cytoskeletal 1 OS=Homo sapiens GN=KRT1 PE=1 SV=6	P04264	66040.3	1	25	29	39	0.00493	0.514	SKAEAESLYQSK	K	Y	0.997	34	31.9	34	0	0	1	0	2	1340.67	886	3101.94
Keratin, type II cytoskeletal 1 OS=Homo sapiens GN=KRT1 PE=1 SV=6	P04264	66040.3	1	25	29	39	0.00493	0.514	SLDLDSIIAEVK	R	A	0.997	51.8	33.6	40.3	0	1	0	0	2	1302.72	1400	5185.67
Keratin, type II cytoskeletal 1 OS=Homo sapiens GN=KRT1 PE=1 SV=6	P04264	66040.3	1	25	29	39	0.00493	0.514	SLNNQFASFIDK	K	V	0.997	93.9	31.6	75.7	0	1	0	0	2	1383.69	1255	20557.1
Keratin, type II cytoskeletal 1 OS=Homo sapiens GN=KRT1 PE=1 SV=6	P04264	66040.3	1	25	29	39	0.00493	0.514	SLNNQFASFIDKVR	K	F	0.997	51.7	31.7	39.5	0	0	1	0	2	1638.86	1301	2839.57
Keratin, type II cytoskeletal 1 OS=Homo sapiens GN=KRT1 PE=1 SV=6	P04264	66040.3	1	25	29	39	0.00493	0.514	SLVNLGGSK	R	S	0.997	51.2	36.5	35.3	0	1	0	0	2	874.499	988	11324.5
Keratin, type II cytoskeletal 1 OS=Homo sapiens GN=KRT1 PE=1 SV=6	P04264	66040.3	1	25	29	39	0.00493	0.514	TNAENEFVTIK	R	K	0.997	77.2	32.8	70.1	0	2	0	0	2	1265.64	1073.5	31036.4
Keratin, type II cytoskeletal 1 OS=Homo sapiens GN=KRT1 PE=1 SV=6	P04264	66040.3	1	25	29	39	0.00493	0.514	TNAENEFVTIKK	R	D	0.997	80.8	32.7	80.8	0	0	1	0	2	1393.73	967	15790.6
Keratin, type II cytoskeletal 1 OS=Homo sapiens GN=KRT1 PE=1 SV=6	P04264	66040.3	1	25	29	39	0.00493	0.514	WELLQQVDTSTR	K	T	0.997	68.5	32.1	61.1	0	2	1	0	2	1475.75	1245	196809
Keratin, type II cytoskeletal 1 OS=Homo sapiens GN=KRT1 PE=1 SV=6	P04264	66040.3	1	25	29	39	0.00493	0.514	YEELQITAGR	K	H	0.997	42.8	33	32.2	0	2	1	0	2	1179.6	1061	15226
Hemoglobin subunit delta OS=Homo sapiens GN=HBD PE=1 SV=2	P02042	16055.2	0.999	1	1	5	0.000632	0.347	LLVVYPWTQR	R	F	0.997	46.6	32.5	46.2	0	1	1	0	2	1274.73	1312.5	12170.5	P68871
Hemoglobin subunit delta OS=Homo sapiens GN=HBD PE=1 SV=2	P02042	16055.2	0.999	1	1	5	0.000632	0.347	VLGAFSDGLAHLDNLK	K	G	0.997	53.6	31.9	53.6	0	0	1	0	2	1669.89	1254	2911	P68871
Hemoglobin subunit delta OS=Homo sapiens GN=HBD PE=1 SV=2	P02042	16055.2	0.999	1	1	5	0.000632	0.347	VNVDAVGGEALGR	K	L	0.997	63.1	34.5	57.6	0	1	0	0	2	1256.66	1038	4703.69
Hemoglobin subunit delta OS=Homo sapiens GN=HBD PE=1 SV=2	P02042	16055.2	0.999	1	1	5	0.000632	0.347	VVAGVANALAHK	K	Y	0.997	81.4	31.5	76	0	0	1	0	2	1149.67	955	15047.7	P68871
Ig lambda-2 chain C regions OS=Homo sapiens GN=IGLC2 PE=1 SV=1	P0CG05	11293.2	1	2	3	6	0.000758	0.585	AAPSVTLFPPSSEELQANK	K	A	0.997	39.5	31.4	39.2	0	1	1	0	2	1986.02	1222	15729.1
Ig lambda-2 chain C regions OS=Homo sapiens GN=IGLC2 PE=1 SV=1	P0CG05	11293.2	1	2	3	6	0.000758	0.585	AGVETTTPSK	K	Q	0.997	46.3	34.3	34.1	0	1	0	0	2	990.51	854	1114.96
Ig lambda-2 chain C regions OS=Homo sapiens GN=IGLC2 PE=1 SV=1	P0CG05	11293.2	1	2	3	6	0.000758	0.585	SHRSYSCQVTHEGSTVEK	K	T	0.997	46.8	26.2	46.8	0	0	0	1	2	2091.95	873	1859.12	B9A064
Ig lambda-2 chain C regions OS=Homo sapiens GN=IGLC2 PE=1 SV=1	P0CG05	11293.2	1	2	3	6	0.000758	0.585	SYSCQVTHEGSTVEK	R	T	0.997	51.5	26.3	51	0	0	1	0	2	1711.76	876	4607.36	B9A064
Ig lambda-2 chain C regions OS=Homo sapiens GN=IGLC2 PE=1 SV=1	P0CG05	11293.2	1	2	3	6	0.000758	0.585	YAASSYLSLTPEQWK	K	S	0.997	62.5	30.7	52	0	1	0	0	2	1743.86	1286	7868.91	B9A064
Keratin, type II cytoskeletal 6A OS=Homo sapiens GN=KRT6A PE=1 SV=3	P02538	60046.4	1	1	1	16	0.00202	0.284	AEAESWYQTK	R	Y	0.829	20.3	29.2	20.3	0	1	0	0	2	1212.55	1003	3345.4	P48668
Keratin, type II cytoskeletal 6A OS=Homo sapiens GN=KRT6A PE=1 SV=3	P02538	60046.4	1	1	1	16	0.00202	0.284	AIGGGLSSVGGGSSTIK	R	Y	0.997	78.4	32.5	76.4	0	1	0	0	2	1447.78	1019	11565.1	P48668
Keratin, type II cytoskeletal 6A OS=Homo sapiens GN=KRT6A PE=1 SV=3	P02538	60046.4	1	1	1	16	0.00202	0.284	AQYEEIAQR	K	S	0.991	47.5	32.7	2.83	0	1	0	0	2	1107.54	914	2733.79	P35908,P48668
Keratin, type II cytoskeletal 6A OS=Homo sapiens GN=KRT6A PE=1 SV=3	P02538	60046.4	1	1	1	16	0.00202	0.284	EYQELMNVK	K	L	0.6	27.2	31.8	16.2	0	1	0	0	2	1153.56	1053	2695.3	P48668
Keratin, type II cytoskeletal 6A OS=Homo sapiens GN=KRT6A PE=1 SV=3	P02538	60046.4	1	1	1	16	0.00202	0.284	FASFIDK	K	V	0.9	49.5	32.3	19.5	0	1	0	0	2	827.43	1075	4750.78	Q7Z794,P13647,P35908,P48668
Keratin, type II cytoskeletal 6A OS=Homo sapiens GN=KRT6A PE=1 SV=3	P02538	60046.4	1	1	1	16	0.00202	0.284	ISIGGGSCAISGGYGSR	R	A	0.997	94.3	29.7	94.3	0	1	0	0	2	1598.76	1049	6760.87	P48668
Keratin, type II cytoskeletal 6A OS=Homo sapiens GN=KRT6A PE=1 SV=3	P02538	60046.4	1	1	1	16	0.00202	0.284	LALDVEIATYR	K	K	0.997	82.8	33.1	52.2	0	2	0	0	2	1263.69	1253.5	26491.9	P13647,P35908,P48668
Keratin, type II cytoskeletal 6A OS=Homo sapiens GN=KRT6A PE=1 SV=3	P02538	60046.4	1	1	1	16	0.00202	0.284	LEGLEDALQK	K	A	0.504	17.5	34.3	14.9	0	1	0	0	2	1115.59	1110	1294.42	P48668
Keratin, type II cytoskeletal 6A OS=Homo sapiens GN=KRT6A PE=1 SV=3	P02538	60046.4	1	1	1	16	0.00202	0.284	NKYEDEINKR	K	T	0.997	57.7	32.6	57.7	0	0	1	0	2	1308.65	873	2198.61	P13647,P48668,P04264
Keratin, type II cytoskeletal 6A OS=Homo sapiens GN=KRT6A PE=1 SV=3	P02538	60046.4	1	1	1	16	0.00202	0.284	NLDLDSIIAEVK	R	A	0.997	64.5	33.5	42.3	0	1	0	0	2	1329.73	1400	11675.2	P13647,P35908,P48668
Keratin, type II cytoskeletal 6A OS=Homo sapiens GN=KRT6A PE=1 SV=3	P02538	60046.4	1	1	1	16	0.00202	0.284	QLDSIVGER	R	G	0.996	46.3	35.3	15.2	0	1	0	0	2	1016.54	1002	14140	P13647,P48668
Keratin, type II cytoskeletal 6A OS=Homo sapiens GN=KRT6A PE=1 SV=3	P02538	60046.4	1	1	1	16	0.00202	0.284	SGFSSVSVSR	R	S	0.997	65.5	32	47.6	0	1	0	0	2	1012.51	955	3411.05
Keratin, type II cytoskeletal 6A OS=Homo sapiens GN=KRT6A PE=1 SV=3	P02538	60046.4	1	1	1	16	0.00202	0.284	SLYGLGGSK	R	R	0.993	34.7	32.8	20.1	0	1	0	0	2	881.473	1018	5266.66	P48668
Keratin, type II cytoskeletal 6A OS=Homo sapiens GN=KRT6A PE=1 SV=3	P02538	60046.4	1	1	1	16	0.00202	0.284	WTLLQEQGTK	K	T	0.997	45.1	34.4	33	0	1	0	0	2	1203.64	1136	27949.3	P13647,P48668
Keratin, type II cytoskeletal 6A OS=Homo sapiens GN=KRT6A PE=1 SV=3	P02538	60046.4	1	1	1	16	0.00202	0.284	YEELQVTAGR	K	H	0.997	57	36.4	40	0	1	0	0	2	1165.58	986	4834.26	P48668
Keratin, type I cytoskeletal 14 OS=Homo sapiens GN=KRT14 PE=1 SV=4	P02533	51562.5	1	5	5	17	0.00215	0.379	ALEEANADLEVK	R	I	0.997	63.2	32.7	52.3	0	1	0	0	2	1301.66	1007	12331.9	P08779
Keratin, type I cytoskeletal 14 OS=Homo sapiens GN=KRT14 PE=1 SV=4	P02533	51562.5	1	5	5	17	0.00215	0.379	APSTYGGGLSVSSSR	R	F	0.997	33.8	31.8	33.8	0	2	0	0	2	1425.7	959	18360.6
Keratin, type I cytoskeletal 14 OS=Homo sapiens GN=KRT14 PE=1 SV=4	P02533	51562.5	1	5	5	17	0.00215	0.379	ASLENSLEETK	K	G	0.997	70.3	32.6	64.3	0	1	0	0	2	1220.6	1007	6248.71	P08779
Keratin, type I cytoskeletal 14 OS=Homo sapiens GN=KRT14 PE=1 SV=4	P02533	51562.5	1	5	5	17	0.00215	0.379	DAEEWFFTK	K	T	0.997	36.4	27.6	36.2	0	1	0	0	2	1172.53	1324	6228.95
Keratin, type I cytoskeletal 14 OS=Homo sapiens GN=KRT14 PE=1 SV=4	P02533	51562.5	1	5	5	17	0.00215	0.379	DYSPYFK	K	T	0.9	23.2	31.5	20.1	0	1	0	0	2	919.42	1075	3901.98	P08779
Keratin, type I cytoskeletal 14 OS=Homo sapiens GN=KRT14 PE=1 SV=4	P02533	51562.5	1	5	5	17	0.00215	0.379	EVATNSELVQSGK	R	S	0.997	60	33.1	53.1	0	1	0	0	2	1361.69	907	2653.82	Q04695
Keratin, type I cytoskeletal 14 OS=Homo sapiens GN=KRT14 PE=1 SV=4	P02533	51562.5	1	5	5	17	0.00215	0.379	GQVGGDVNVEMDAAPGVDLSR	R	I	0.997	45.4	28.5	45.4	0	1	0	0	2	2085.99	1147	1705.9
Keratin, type I cytoskeletal 14 OS=Homo sapiens GN=KRT14 PE=1 SV=4	P02533	51562.5	1	5	5	17	0.00215	0.379	ILTATVDNANVLLQIDNAR	K	L	0.997	45.2	28.4	39.9	0	0	1	0	2	2054.12	1309	3821.57
Keratin, type I cytoskeletal 14 OS=Homo sapiens GN=KRT14 PE=1 SV=4	P02533	51562.5	1	5	5	17	0.00215	0.379	IRDWYQR	K	Q	0.54	18.4	33.7	15	0	1	0	0	2	1036.53	958	3019.68	Q04695,P08779
Keratin, type I cytoskeletal 14 OS=Homo sapiens GN=KRT14 PE=1 SV=4	P02533	51562.5	1	5	5	17	0.00215	0.379	LAADDFR	R	T	0.9	55.9	33.7	33.7	0	1	0	0	2	807.4	967	74175	Q04695,P13645,P08779
Keratin, type I cytoskeletal 14 OS=Homo sapiens GN=KRT14 PE=1 SV=4	P02533	51562.5	1	5	5	17	0.00215	0.379	LASYLDK	R	V	0.9	56.1	33.3	18.4	0	1	0	0	2	809.44	947	5420.74	Q04695,P13645,P35527,P08779
Keratin, type I cytoskeletal 14 OS=Homo sapiens GN=KRT14 PE=1 SV=4	P02533	51562.5	1	5	5	17	0.00215	0.379	LLEGEDAHLSSSQFSSGSQSSR	R	D	0.997	125	27.2	125	0	0	1	0	2	2309.06	1015	20883.3
Keratin, type I cytoskeletal 14 OS=Homo sapiens GN=KRT14 PE=1 SV=4	P02533	51562.5	1	5	5	17	0.00215	0.379	TRLEQEIATYR	K	R	0.997	37.6	32.7	36.6	0	0	1	0	2	1379.73	1055	8167.42	Q04695,P08779
Keratin, type I cytoskeletal 14 OS=Homo sapiens GN=KRT14 PE=1 SV=4	P02533	51562.5	1	5	5	17	0.00215	0.379	VLDELTLAR	R	A	0.997	52.9	34.6	38.1	0	2	0	0	2	1029.59	1132.5	33403.9	Q04695,P08779
Keratin, type I cytoskeletal 14 OS=Homo sapiens GN=KRT14 PE=1 SV=4	P02533	51562.5	1	5	5	17	0.00215	0.379	VTMQNLNDR	K	L	0.997	56	33.1	49.2	0	1	0	0	2	1090.53	923	31673.7	P13645,P08779
Collagen alpha-2(VI) chain OS=Homo sapiens GN=COL6A2 PE=1 SV=4	P12110,P12110-2,P12110-3	108581	0.995	2	2	2	0.000253	0.0186	NLQGISSFR	K	R	0.997	41.7	33.8	35.6	0	1	0	0	2	1021.54	1076	2048.74
Collagen alpha-2(VI) chain OS=Homo sapiens GN=COL6A2 PE=1 SV=4	P12110,P12110-2,P12110-3	108581	0.995	2	2	2	0.000253	0.0186	VFAVVITDGR	R	H	0.143	23.2	30.7	15.1	0	1	0	0	2	1076.61	1138	3002.13
Keratin, type II cytoskeletal 6C OS=Homo sapiens GN=KRT6C PE=1 SV=3	P48668	60026.7	1	2	2	17	0.00215	0.301	AEAESWYQTK	R	Y	0.829	20.3	29.2	20.3	0	1	0	0	2	1212.55	1003	3345.4	P02538
Keratin, type II cytoskeletal 6C OS=Homo sapiens GN=KRT6C PE=1 SV=3	P48668	60026.7	1	2	2	17	0.00215	0.301	AIGGGLSSVGGGSSTIK	R	Y	0.997	78.4	32.5	76.4	0	1	0	0	2	1447.78	1019	11565.1	P02538
Keratin, type II cytoskeletal 6C OS=Homo sapiens GN=KRT6C PE=1 SV=3	P48668	60026.7	1	2	2	17	0.00215	0.301	AQYEEIAQR	K	S	0.991	47.5	32.7	2.83	0	1	0	0	2	1107.54	914	2733.79	P35908,P02538
Keratin, type II cytoskeletal 6C OS=Homo sapiens GN=KRT6C PE=1 SV=3	P48668	60026.7	1	2	2	17	0.00215	0.301	EYQELMNVK	K	L	0.6	27.2	31.8	16.2	0	1	0	0	2	1153.56	1053	2695.3	P02538
Keratin, type II cytoskeletal 6C OS=Homo sapiens GN=KRT6C PE=1 SV=3	P48668	60026.7	1	2	2	17	0.00215	0.301	FASFIDK	K	V	0.9	49.5	32.3	19.5	0	1	0	0	2	827.43	1075	4750.78	Q7Z794,P13647,P35908,P02538
Keratin, type II cytoskeletal 6C OS=Homo sapiens GN=KRT6C PE=1 SV=3	P48668	60026.7	1	2	2	17	0.00215	0.301	ISIGGGSCAISGGYGSR	R	A	0.997	94.3	29.7	94.3	0	1	0	0	2	1598.76	1049	6760.87	P02538
Keratin, type II cytoskeletal 6C OS=Homo sapiens GN=KRT6C PE=1 SV=3	P48668	60026.7	1	2	2	17	0.00215	0.301	LALDVEIATYR	K	K	0.997	82.8	33.1	52.2	0	2	0	0	2	1263.69	1253.5	26491.9	P13647,P35908,P02538
Keratin, type II cytoskeletal 6C OS=Homo sapiens GN=KRT6C PE=1 SV=3	P48668	60026.7	1	2	2	17	0.00215	0.301	LEGLEDALQK	K	A	0.504	17.5	34.3	14.9	0	1	0	0	2	1115.59	1110	1294.42	P02538
Keratin, type II cytoskeletal 6C OS=Homo sapiens GN=KRT6C PE=1 SV=3	P48668	60026.7	1	2	2	17	0.00215	0.301	NKYEDEINKR	K	T	0.997	57.7	32.6	57.7	0	0	1	0	2	1308.65	873	2198.61	P13647,P04264,P02538
Keratin, type II cytoskeletal 6C OS=Homo sapiens GN=KRT6C PE=1 SV=3	P48668	60026.7	1	2	2	17	0.00215	0.301	NLDLDSIIAEVK	R	A	0.997	64.5	33.5	42.3	0	1	0	0	2	1329.73	1400	11675.2	P13647,P35908,P02538
Keratin, type II cytoskeletal 6C OS=Homo sapiens GN=KRT6C PE=1 SV=3	P48668	60026.7	1	2	2	17	0.00215	0.301	NMQDLVEDLK	R	N	0.84	22.7	32.8	17.1	0	1	0	0	2	1204.59	1257	3365.08
Keratin, type II cytoskeletal 6C OS=Homo sapiens GN=KRT6C PE=1 SV=3	P48668	60026.7	1	2	2	17	0.00215	0.301	QLDSIVGER	R	G	0.996	46.3	35.3	15.2	0	1	0	0	2	1016.54	1002	14140	P13647,P02538
Keratin, type II cytoskeletal 6C OS=Homo sapiens GN=KRT6C PE=1 SV=3	P48668	60026.7	1	2	2	17	0.00215	0.301	SGFSSISVSR	R	S	0.997	79.3	32.2	71.9	0	1	0	0	2	1026.52	1021	4863.25
Keratin, type II cytoskeletal 6C OS=Homo sapiens GN=KRT6C PE=1 SV=3	P48668	60026.7	1	2	2	17	0.00215	0.301	SLYGLGGSK	R	R	0.993	34.7	32.8	20.1	0	1	0	0	2	881.473	1018	5266.66	P02538
Keratin, type II cytoskeletal 6C OS=Homo sapiens GN=KRT6C PE=1 SV=3	P48668	60026.7	1	2	2	17	0.00215	0.301	WTLLQEQGTK	K	T	0.997	45.1	34.4	33	0	1	0	0	2	1203.64	1136	27949.3	P13647,P02538
Keratin, type II cytoskeletal 6C OS=Homo sapiens GN=KRT6C PE=1 SV=3	P48668	60026.7	1	2	2	17	0.00215	0.301	YEELQVTAGR	K	H	0.997	57	36.4	40	0	1	0	0	2	1165.58	986	4834.26	P02538

## Sheet: training-2
Protein name	Protein accession numbers	Protein molecular weight (Da)	Protein identification probability	Exclusive unique peptide count	Exclusive unique spectrum count	Total spectrum count	Percentage of total spectra	Percentage sequence coverage	Peptide sequence	Previous amino acid	Next amino acid	Best Peptide identification probability	Best Mascot Ion score	Best Mascot Identity score	Best Mascot Delta Ion score	Number of identified +1H spectra	Number of identified +2H spectra	Number of identified +3H spectra	Number of identified +4H spectra	Number of enzymatic termini	Calculated +1H Peptide Mass (AMU)	Median Retention Time	Total TIC	Other Proteins
Sushi repeat-containing protein SRPX OS=Homo sapiens GN=SRPX PE=4 SV=1	F5H4D7,G3V1L0,P78539,P78539-2	41750.7	1	3	3	3	0.000391	0.0818	CEYYCSPGYTLK	R	G	0.997	38.1	25	37.5	0	1	0	0	2	1540.64	1043	7560.19
Sushi repeat-containing protein SRPX OS=Homo sapiens GN=SRPX PE=4 SV=1	F5H4D7,G3V1L0,P78539,P78539-2	41750.7	1	3	3	3	0.000391	0.0818	LLIVSTPTAR	R	N	0.997	65.2	32	34.2	0	1	0	0	2	1070.66	1045	16804.5
Sushi repeat-containing protein SRPX OS=Homo sapiens GN=SRPX PE=4 SV=1	F5H4D7,G3V1L0,P78539,P78539-2	41750.7	1	3	3	3	0.000391	0.0818	VSWETPEGR	R	D	0.984	23.8	33.1	20.6	0	1	0	0	2	1060.51	986	10556.8
Elongation factor 1-alpha 1 OS=Homo sapiens GN=EEF1A1 PE=1 SV=1	P68104,Q5VTE0	50141.2	1	3	3	3	0.000391	0.0887	LPLQDVYK	R	I	0.596	27.6	34.7	2.27	0	1	0	0	2	975.551	1052	5158.07
Elongation factor 1-alpha 1 OS=Homo sapiens GN=EEF1A1 PE=1 SV=1	P68104,Q5VTE0	50141.2	1	3	3	3	0.000391	0.0887	QTVAVGVIK	R	A	0.957	44.2	34.4	25.5	0	1	0	0	2	914.567	957	22091.7
Elongation factor 1-alpha 1 OS=Homo sapiens GN=EEF1A1 PE=1 SV=1	P68104,Q5VTE0	50141.2	1	3	3	3	0.000391	0.0887	VETGVLKPGMVVTFAPVNVTTEVK	R	S	0.997	38.5	25.4	38.5	0	0	1	0	2	2515.38	1283	14092.1
Cartilage oligomeric matrix protein OS=Homo sapiens GN=COMP PE=4 SV=1	G3XAP6,P49747	79694.2	1	8	8	8	0.00104	0.169	AVAEPGIQLK	R	A	0.979	30.3	30.7	14.8	0	1	0	0	2	1025.6	986	19656.6
Cartilage oligomeric matrix protein OS=Homo sapiens GN=COMP PE=4 SV=1	G3XAP6,P49747	79694.2	1	8	8	8	0.00104	0.169	CEACPPGYSGPTHQGVGLAFAK	R	A	0.997	43.8	25.9	43.8	0	0	1	0	2	2304.05	1053	16016.6
Cartilage oligomeric matrix protein OS=Homo sapiens GN=COMP PE=4 SV=1	G3XAP6,P49747	79694.2	1	8	8	8	0.00104	0.169	EITFLK	R	N	0.5	24.7	32.2	14.5	0	1	0	0	2	750.44	1095	3415.44
Cartilage oligomeric matrix protein OS=Homo sapiens GN=COMP PE=4 SV=1	G3XAP6,P49747	79694.2	1	8	8	8	0.00104	0.169	FCPDGSPSECHEHADCVLER	R	D	0.997	24.8	25	24.8	0	0	0	1	2	2401.96	935	17677.4
Cartilage oligomeric matrix protein OS=Homo sapiens GN=COMP PE=4 SV=1	G3XAP6,P49747	79694.2	1	8	8	8	0.00104	0.169	IDVCPENAEVTLTDFR	K	A	0.997	49.2	30.1	49.2	0	1	0	0	2	1878.89	1286	4812.67
Cartilage oligomeric matrix protein OS=Homo sapiens GN=COMP PE=4 SV=1	G3XAP6,P49747	79694.2	1	8	8	8	0.00104	0.169	KDNCVTVPNSGQEDVDR	R	D	0.997	52	27	52	0	0	1	0	2	1932.87	898	12482
Cartilage oligomeric matrix protein OS=Homo sapiens GN=COMP PE=4 SV=1	G3XAP6,P49747	79694.2	1	8	8	8	0.00104	0.169	NALWHTGDTESQVR	R	L	0.641	15.2	30.4	15.2	0	1	0	0	2	1613.77	967	3013.18
Cartilage oligomeric matrix protein OS=Homo sapiens GN=COMP PE=4 SV=1	G3XAP6,P49747	79694.2	1	8	8	8	0.00104	0.169	SCVCAVGWAGNGILCGR	R	D	0.997	60.8	27.5	57.8	0	1	0	0	2	1836.83	1225	6585.13
Myosin-9 OS=Homo sapiens GN=MYH9 PE=1 SV=4	P35579,P35579-2	226538	1	6	6	7	0.000913	0.0378	ALELDSNLYR	K	I	0.997	57.8	33.1	55.7	0	1	0	0	2	1193.62	1122	4376.57
Myosin-9 OS=Homo sapiens GN=MYH9 PE=1 SV=4	P35579,P35579-2	226538	1	6	6	7	0.000913	0.0378	ASITALEAK	K	I	0.975	41.1	36	28	0	1	0	0	2	903.515	959	4160.96
Myosin-9 OS=Homo sapiens GN=MYH9 PE=1 SV=4	P35579,P35579-2	226538	1	6	6	7	0.000913	0.0378	CNGVLEGIR	R	I	0.997	47.1	34.9	35.4	0	1	0	0	2	1017.51	1015	6503.42	P35580,F8VTL3,P12883,Q3MIV8,P35749,P35580-2,F8W6L6,P35580-3
Myosin-9 OS=Homo sapiens GN=MYH9 PE=1 SV=4	P35579,P35579-2	226538	1	6	6	7	0.000913	0.0378	ELEDATETADAMNR	R	E	0.997	78.7	28.5	78.7	0	1	0	0	2	1565.67	972	4826.97
Myosin-9 OS=Homo sapiens GN=MYH9 PE=1 SV=4	P35579,P35579-2	226538	1	6	6	7	0.000913	0.0378	EQADFAIEALAK	K	A	0.801	27.8	33.1	0	0	1	0	0	2	1305.67	1217	5292.24
Myosin-9 OS=Homo sapiens GN=MYH9 PE=1 SV=4	P35579,P35579-2	226538	1	6	6	7	0.000913	0.0378	IAQLEEQLDNETK	K	E	0.95	17.3	31.8	17.3	0	1	0	0	2	1530.76	1048	3144.43
Myosin-9 OS=Homo sapiens GN=MYH9 PE=1 SV=4	P35579,P35579-2	226538	1	6	6	7	0.000913	0.0378	VVFQEFR	R	Q	0.9	48.8	33	37.2	0	1	0	0	2	924.494	1090	6465.69
Desmoplakin OS=Homo sapiens GN=DSP PE=1 SV=3	P15924,P15924-2	331781	0.934	2	2	2	0.000261	0.00801	GLVGIEFK	R	E	0.891	22	35	15.4	0	1	0	0	2	862.503	1157	1441.2
Desmoplakin OS=Homo sapiens GN=DSP PE=1 SV=3	P15924,P15924-2	331781	0.934	2	2	2	0.000261	0.00801	LLEAQIATGGIIDPK	R	E	0.394	13.1	30.3	13.1	0	1	0	0	2	1538.88	1185	3551.74
Myosin-7 OS=Homo sapiens GN=MYH7 PE=1 SV=5	P12883	223104	1	10	10	11	0.00143	0.0625	AQLEFNQIK	R	A	0.997	46.2	34	36.9	0	1	0	0	2	1090.59	1052	5208.32
Myosin-7 OS=Homo sapiens GN=MYH7 PE=1 SV=5	P12883	223104	1	10	10	11	0.00143	0.0625	CNGVLEGIR	R	I	0.997	47.1	34.9	35.4	0	1	0	0	2	1017.51	1015	6503.42	P35580,F8VTL3,Q3MIV8,P35749,P35580-2,P35579-2,P35579,F8W6L6,P35580-3
Myosin-7 OS=Homo sapiens GN=MYH7 PE=1 SV=5	P12883	223104	1	10	10	11	0.00143	0.0625	IEDEQALGSQLQK	R	K	0.997	44.8	31.1	43.3	0	1	0	0	2	1458.74	989	5498.2
Myosin-7 OS=Homo sapiens GN=MYH7 PE=1 SV=5	P12883	223104	1	10	10	11	0.00143	0.0625	IEELEEELEAER	R	T	0.815	34.3	30.7	0	0	1	0	0	2	1488.71	1148	6448.01
Myosin-7 OS=Homo sapiens GN=MYH7 PE=1 SV=5	P12883	223104	1	10	10	11	0.00143	0.0625	ILNPAAIPEGQFIDSR	R	K	0.997	42.9	31.6	42.9	0	1	0	0	2	1740.93	1258	4963.68
Myosin-7 OS=Homo sapiens GN=MYH7 PE=1 SV=5	P12883	223104	1	10	10	11	0.00143	0.0625	LAEQELIETSER	K	V	0.997	52.1	32.8	41.6	0	1	0	0	2	1417.72	1043	6707.66
Myosin-7 OS=Homo sapiens GN=MYH7 PE=1 SV=5	P12883	223104	1	10	10	11	0.00143	0.0625	LQEAEEAVEAVNAK	R	C	0.997	58.6	31.5	51	0	1	0	0	2	1500.75	1023	3949.61
Myosin-7 OS=Homo sapiens GN=MYH7 PE=1 SV=5	P12883	223104	1	10	10	11	0.00143	0.0625	MVSLLQEK	K	N	0.133	15.8	34.6	0	0	1	0	0	2	947.523	1062	5069.93
Myosin-7 OS=Homo sapiens GN=MYH7 PE=1 SV=5	P12883	223104	1	10	10	11	0.00143	0.0625	SLSTELFK	R	L	0.197	15.8	34.9	5.72	0	1	0	0	2	924.504	1137	4337.47
Myosin-7 OS=Homo sapiens GN=MYH7 PE=1 SV=5	P12883	223104	1	10	10	11	0.00143	0.0625	VIFQLK	R	A	0.279	24.2	32.5	9.51	0	1	0	0	2	747.476	1105	2816.4
Myosin-7 OS=Homo sapiens GN=MYH7 PE=1 SV=5	P12883	223104	1	10	10	11	0.00143	0.0625	VVDSLQTSLDAETR	R	S	0.997	92.1	32.3	86.2	0	1	0	0	2	1533.78	1063	6660.84
Hornerin OS=Homo sapiens GN=HRNR PE=1 SV=2	Q86YZ3	282373	1	3	3	3	0.000391	0.0246	GHYESGSGQTSGFGQHESGSGQSSGYSK	R	H	0.487	14.9	25	14.9	0	0	0	1	2	2790.16	873	1688.04
Hornerin OS=Homo sapiens GN=HRNR PE=1 SV=2	Q86YZ3	282373	1	3	3	3	0.000391	0.0246	GPYESGSGHSSGLGHR	R	E	0.996	23.7	27.4	23.7	0	0	0	1	2	1584.71	853	1019.29
Hornerin OS=Homo sapiens GN=HRNR PE=1 SV=2	Q86YZ3	282373	1	3	3	3	0.000391	0.0246	HGSGSGHSSSYGQHGSGSGWSSSSGR	R	H	0.997	53	25	53	0	0	0	1	2	2477.02	851	1195.08
Complement C3 OS=Homo sapiens GN=C3 PE=1 SV=2	P01024	187149	1	22	23	23	0.003	0.163	AGDFLEANYMNLQR	K	S	0.997	50.5	29.2	49.6	0	1	0	0	2	1641.77	1261	5502.8
Complement C3 OS=Homo sapiens GN=C3 PE=1 SV=2	P01024	187149	1	22	23	23	0.003	0.163	AVLYNYR	R	Q	0.071	12.1	34.7	0.21	0	1	0	0	2	898.478	973	11899.7
Complement C3 OS=Homo sapiens GN=C3 PE=1 SV=2	P01024	187149	1	22	23	23	0.003	0.163	DICEEQVNSLPGSITK	K	A	0.997	40.4	30.6	40.4	0	1	0	0	2	1789.86	1088	4530.4
Complement C3 OS=Homo sapiens GN=C3 PE=1 SV=2	P01024	187149	1	22	23	23	0.003	0.163	EVVADSVWVDVK	R	D	0.997	33.9	33.4	32.3	0	1	0	0	2	1345.7	1195	3339.69
Complement C3 OS=Homo sapiens GN=C3 PE=1 SV=2	P01024	187149	1	22	23	23	0.003	0.163	FISLGEACK	R	K	0.973	43	32.9	23.6	0	1	0	0	2	1024.51	1037	5037.08
Complement C3 OS=Homo sapiens GN=C3 PE=1 SV=2	P01024	187149	1	22	23	23	0.003	0.163	FYHPEKEDGKLNK	R	L	0.182	13.4	32	6.17	0	0	0	1	2	1604.81	868	751.1
Complement C3 OS=Homo sapiens GN=C3 PE=1 SV=2	P01024	187149	1	22	23	23	0.003	0.163	ILLQGTPVAQMTEDAVDAER	R	L	0.997	67.4	30.1	66.7	0	0	1	0	2	2157.09	1353	6650.22
Complement C3 OS=Homo sapiens GN=C3 PE=1 SV=2	P01024	187149	1	22	23	23	0.003	0.163	IPIEDGSGEVVLSR	R	K	0.997	28.6	33.9	28.6	0	1	0	0	2	1470.78	1068	6649.26
Complement C3 OS=Homo sapiens GN=C3 PE=1 SV=2	P01024	187149	1	22	23	23	0.003	0.163	IWDVVEK	K	A	0.279	19.9	36.3	2.49	0	1	0	0	2	888.483	1062	4247.61
Complement C3 OS=Homo sapiens GN=C3 PE=1 SV=2	P01024	187149	1	22	23	23	0.003	0.163	KGYTQQLAFR	K	Q	0.251	18.5	32.5	4.82	0	1	0	0	2	1211.65	967	3239.36
Complement C3 OS=Homo sapiens GN=C3 PE=1 SV=2	P01024	187149	1	22	23	23	0.003	0.163	KVEGTAFVIFGIQDGEQR	K	I	0.815	19.8	30	19.8	0	0	1	0	2	1994.03	1285	2683.9
Complement C3 OS=Homo sapiens GN=C3 PE=1 SV=2	P01024	187149	1	22	23	23	0.003	0.163	LPYSVVR	R	N	0.842	31.6	34.2	2	0	1	0	0	2	833.488	988	6049.04
Complement C3 OS=Homo sapiens GN=C3 PE=1 SV=2	P01024	187149	1	22	23	23	0.003	0.163	NTMILEICTR	K	Y	0.997	40.9	31.8	38.9	0	1	0	0	2	1250.62	1155	4492.86
Complement C3 OS=Homo sapiens GN=C3 PE=1 SV=2	P01024	187149	1	22	23	23	0.003	0.163	QGALELIK	R	K	0.984	29.4	34.8	16.6	0	1	0	0	2	871.525	1074	4172.41
Complement C3 OS=Homo sapiens GN=C3 PE=1 SV=2	P01024	187149	1	22	23	23	0.003	0.163	QPSSAFAAFVK	R	R	0.997	52.7	33	48.6	0	1	0	0	2	1152.6	1172	8981.29
Complement C3 OS=Homo sapiens GN=C3 PE=1 SV=2	P01024	187149	1	22	23	23	0.003	0.163	SGIPIVTSPYQIHFTK	R	T	0.997	30.8	30.7	30.8	0	1	1	0	2	1787.97	1216.5	12509.1
Complement C3 OS=Homo sapiens GN=C3 PE=1 SV=2	P01024	187149	1	22	23	23	0.003	0.163	SSLSVPYVIVPLK	K	T	0.985	20.2	28.8	20.2	0	1	0	0	2	1401.84	1313	10450.4
Complement C3 OS=Homo sapiens GN=C3 PE=1 SV=2	P01024	187149	1	22	23	23	0.003	0.163	TGLQEVEVK	K	A	0.997	46.8	35.5	31	0	1	0	0	2	1002.55	950	7158.9
Complement C3 OS=Homo sapiens GN=C3 PE=1 SV=2	P01024	187149	1	22	23	23	0.003	0.163	TIYTPGSTVLYR	K	I	0.997	32.6	32.5	32.6	0	1	0	0	2	1370.73	1106	11811.7
Complement C3 OS=Homo sapiens GN=C3 PE=1 SV=2	P01024	187149	1	22	23	23	0.003	0.163	VFLDCCNYITELR	K	R	0.277	12.9	29.4	12.9	0	1	0	0	2	1702.79	1298	2212.84
Complement C3 OS=Homo sapiens GN=C3 PE=1 SV=2	P01024	187149	1	22	23	23	0.003	0.163	VLLDGVQNPR	K	A	0.997	39.3	32.1	37.1	0	1	0	0	2	1110.63	995	4694.32
Complement C3 OS=Homo sapiens GN=C3 PE=1 SV=2	P01024	187149	1	22	23	23	0.003	0.163	VPVAVQGEDTVQSLTQGDGVAK	R	L	0.985	19	30	19	0	0	1	0	2	2198.13	1158	5042.71
Alpha-2-macroglobulin OS=Homo sapiens GN=A2M PE=1 SV=3	P01023	163290	1	3	3	4	0.000522	0.0224	AIGYLNTGYQR	K	Q	0.99	23	32.4	23	0	1	0	0	2	1255.64	1035	3071.8
Alpha-2-macroglobulin OS=Homo sapiens GN=A2M PE=1 SV=3	P01023	163290	1	3	3	4	0.000522	0.0224	QTVSWAVTPK	R	S	0.997	46.6	34.7	29.9	0	2	0	0	2	1116.6	1035	5450.81
Alpha-2-macroglobulin OS=Homo sapiens GN=A2M PE=1 SV=3	P01023	163290	1	3	3	4	0.000522	0.0224	VTAAPQSVCALR	R	A	0.997	39.6	33.6	31.3	0	1	0	0	2	1272.67	958	3913.62
Peptidyl-prolyl cis-trans isomerase B OS=Homo sapiens GN=PPIB PE=1 SV=2	P23284	23743.2	1	3	3	3	0.000391	0.167	DTNGSQFFITTVK	K	T	0.997	45.7	31.9	37.4	0	1	0	0	2	1457.73	1197	2423.54
Peptidyl-prolyl cis-trans isomerase B OS=Homo sapiens GN=PPIB PE=1 SV=2	P23284	23743.2	1	3	3	3	0.000391	0.167	VIKDFMIQGGDFTR	R	G	0.997	30.1	31.5	27.2	0	0	1	0	2	1626.83	1157	4005.11
Peptidyl-prolyl cis-trans isomerase B OS=Homo sapiens GN=PPIB PE=1 SV=2	P23284	23743.2	1	3	3	3	0.000391	0.167	VLEGMEVVR	K	K	0.84	25.8	35.2	19.2	0	1	0	0	2	1031.56	1044	2654.49
Serum albumin OS=Homo sapiens GN=ALB PE=1 SV=2	P02768	69366.9	1	39	46	56	0.0073	0.562	AACLLPK	K	L	0.9	37	36.3	24.5	0	1	0	0	2	772.439	952	5607.9
Serum albumin OS=Homo sapiens GN=ALB PE=1 SV=2	P02768	69366.9	1	39	46	56	0.0073	0.562	AAFTECCQAADK	K	A	0.997	93.6	25	93.6	0	1	0	0	2	1371.57	906	18355.8
Serum albumin OS=Homo sapiens GN=ALB PE=1 SV=2	P02768	69366.9	1	39	46	56	0.0073	0.562	AAFTECCQAADKAACLLPK	K	L	0.827	13.5	28.3	13.5	0	0	1	0	2	2124.99	1133	2928.43
Serum albumin OS=Homo sapiens GN=ALB PE=1 SV=2	P02768	69366.9	1	39	46	56	0.0073	0.562	AEFAEVSK	K	L	0.99	44.1	32.8	30.4	0	1	0	0	2	880.441	915	16743.3
Serum albumin OS=Homo sapiens GN=ALB PE=1 SV=2	P02768	69366.9	1	39	46	56	0.0073	0.562	CCAAADPHECYAK	K	V	0.997	59.9	25	59.9	0	0	1	0	2	1552.6	863	4195.49
Serum albumin OS=Homo sapiens GN=ALB PE=1 SV=2	P02768	69366.9	1	39	46	56	0.0073	0.562	CCTESLVNR	K	R	0.997	58.1	27	49.2	0	1	0	0	2	1138.5	905	11935.2
Serum albumin OS=Homo sapiens GN=ALB PE=1 SV=2	P02768	69366.9	1	39	46	56	0.0073	0.562	DDNPNLPR	K	L	0.99	39.4	31.1	36.8	0	1	0	0	2	940.448	895	6959.89
Serum albumin OS=Homo sapiens GN=ALB PE=1 SV=2	P02768	69366.9	1	39	46	56	0.0073	0.562	EFNAETFTFHADICTLSEK	K	E	0.104	5.22	25.4	5.22	0	0	1	0	2	2260.02	1384	1136.56
Serum albumin OS=Homo sapiens GN=ALB PE=1 SV=2	P02768	69366.9	1	39	46	56	0.0073	0.562	ETYGEMADCCAK	R	Q	0.997	61.7	25	61.7	0	2	0	0	2	1434.53	923	59717.9
Serum albumin OS=Homo sapiens GN=ALB PE=1 SV=2	P02768	69366.9	1	39	46	56	0.0073	0.562	FKDLGEENFK	R	A	0.997	64.4	31.8	54.5	0	1	1	0	2	1226.61	973.5	12185.2
Serum albumin OS=Homo sapiens GN=ALB PE=1 SV=2	P02768	69366.9	1	39	46	56	0.0073	0.562	FQNALLVR	K	Y	0.99	42.6	34.6	19.2	0	2	0	0	2	960.562	1072.5	69025.6
Serum albumin OS=Homo sapiens GN=ALB PE=1 SV=2	P02768	69366.9	1	39	46	56	0.0073	0.562	HPDYSVVLLLR	R	L	0.974	19	31.4	18.1	0	1	0	0	2	1311.74	1258	3636.95
Serum albumin OS=Homo sapiens GN=ALB PE=1 SV=2	P02768	69366.9	1	39	46	56	0.0073	0.562	KQTALVELVK	K	H	0.997	76.8	31.9	54.8	0	1	1	0	2	1128.7	1006	33077.2
Serum albumin OS=Homo sapiens GN=ALB PE=1 SV=2	P02768	69366.9	1	39	46	56	0.0073	0.562	KVPQVSTPTLVEVSR	K	N	0.997	103	28.1	103	0	0	2	1	2	1639.94	1057	640935
Serum albumin OS=Homo sapiens GN=ALB PE=1 SV=2	P02768	69366.9	1	39	46	56	0.0073	0.562	KYLYEIAR	K	R	0.99	26.9	32.5	23.6	0	1	0	0	2	1055.59	990	5229.82
Serum albumin OS=Homo sapiens GN=ALB PE=1 SV=2	P02768	69366.9	1	39	46	56	0.0073	0.562	LCTVATLR	K	E	0.99	35.1	34.5	26.1	0	2	0	0	2	933.519	958	9255.12
Serum albumin OS=Homo sapiens GN=ALB PE=1 SV=2	P02768	69366.9	1	39	46	56	0.0073	0.562	LDELRDEGK	K	A	0.703	23.5	34.1	12.6	0	0	1	0	2	1074.54	875	8066.2
Serum albumin OS=Homo sapiens GN=ALB PE=1 SV=2	P02768	69366.9	1	39	46	56	0.0073	0.562	LKECCEKPLLEK	K	S	0.997	49.9	32.2	48.9	0	0	0	1	2	1546.8	890	8625.11
Serum albumin OS=Homo sapiens GN=ALB PE=1 SV=2	P02768	69366.9	1	39	46	56	0.0073	0.562	LVAASQAALGL	K	-	0.997	52	33.1	48.2	0	2	0	0	2	1013.6	1216.5	21584.8
Serum albumin OS=Homo sapiens GN=ALB PE=1 SV=2	P02768	69366.9	1	39	46	56	0.0073	0.562	LVNEVTEFAK	K	T	0.997	53.1	33.9	39.9	0	1	0	0	2	1149.62	1072	12233.2
Serum albumin OS=Homo sapiens GN=ALB PE=1 SV=2	P02768	69366.9	1	39	46	56	0.0073	0.562	LVRPEVDVMCTAFHDNEETFLK	R	K	0.996	23.2	27.2	23.2	0	0	0	1	2	2650.26	1280	1950.29
Serum albumin OS=Homo sapiens GN=ALB PE=1 SV=2	P02768	69366.9	1	39	46	56	0.0073	0.562	LVTDLTK	K	V	0.9	41.9	35.1	25.6	0	1	0	0	2	789.472	934	23824.7
Serum albumin OS=Homo sapiens GN=ALB PE=1 SV=2	P02768	69366.9	1	39	46	56	0.0073	0.562	NECFLQHKDDNPNLPR	R	L	0.997	35.7	27	35.7	0	0	0	1	2	1996.93	945	29997.2
Serum albumin OS=Homo sapiens GN=ALB PE=1 SV=2	P02768	69366.9	1	39	46	56	0.0073	0.562	QEPERNECFLQHK	K	D	0.659	12.1	28.4	12.1	0	0	0	1	2	1714.8	895	19042.4
Serum albumin OS=Homo sapiens GN=ALB PE=1 SV=2	P02768	69366.9	1	39	46	56	0.0073	0.562	QEPERNECFLQHKDDNPNLPR	K	L	0.778	12.6	25.9	12.6	0	0	0	0	2	2636.23	930	51121.6
Serum albumin OS=Homo sapiens GN=ALB PE=1 SV=2	P02768	69366.9	1	39	46	56	0.0073	0.562	QNCELFEQLGEYK	K	F	0.997	89.9	28	89.9	0	1	0	0	2	1657.75	1249	30811.9
Serum albumin OS=Homo sapiens GN=ALB PE=1 SV=2	P02768	69366.9	1	39	46	56	0.0073	0.562	QNCELFEQLGEYKFQNALLVR	K	Y	0.974	19	28.6	19	0	0	1	0	2	2599.3	1379	4281.96
Serum albumin OS=Homo sapiens GN=ALB PE=1 SV=2	P02768	69366.9	1	39	46	56	0.0073	0.562	QTALVELVK	K	H	0.997	42.8	34.3	25.7	0	2	0	0	2	1000.6	1106	28698.7
Serum albumin OS=Homo sapiens GN=ALB PE=1 SV=2	P02768	69366.9	1	39	46	56	0.0073	0.562	RHPDYSVVLLLR	R	L	0.997	59.9	30	59.9	0	0	2	1	2	1467.84	1189	45629.9
Serum albumin OS=Homo sapiens GN=ALB PE=1 SV=2	P02768	69366.9	1	39	46	56	0.0073	0.562	RPCFSALEVDETYVPK	R	E	0.997	81.1	30	77.8	0	1	3	0	2	1910.93	1150.5	111270
Serum albumin OS=Homo sapiens GN=ALB PE=1 SV=2	P02768	69366.9	1	39	46	56	0.0073	0.562	SLHTLFGDK	K	L	0.997	38.9	35.2	31.8	0	1	0	0	2	1017.54	1032	15571
Serum albumin OS=Homo sapiens GN=ALB PE=1 SV=2	P02768	69366.9	1	39	46	56	0.0073	0.562	SLHTLFGDKLCTVATLR	K	E	0.997	74.8	30.5	74.6	0	0	1	1	2	1932.04	1207	10650.2
Serum albumin OS=Homo sapiens GN=ALB PE=1 SV=2	P02768	69366.9	1	39	46	56	0.0073	0.562	TCVADESAENCDK	K	S	0.997	38	25	38	0	1	0	0	2	1498.58	864	675
Serum albumin OS=Homo sapiens GN=ALB PE=1 SV=2	P02768	69366.9	1	39	46	56	0.0073	0.562	VFDEFKPLVEEPQNLIK	K	Q	0.997	67.2	29.9	67.2	0	0	1	1	2	2045.1	1309	63672.3
Serum albumin OS=Homo sapiens GN=ALB PE=1 SV=2	P02768	69366.9	1	39	46	56	0.0073	0.562	VHTECCHGDLLECADDR	K	A	0.997	39.7	25	39.7	0	0	0	1	2	2086.84	930	57166.3
Serum albumin OS=Homo sapiens GN=ALB PE=1 SV=2	P02768	69366.9	1	39	46	56	0.0073	0.562	VPQVSTPTLVEVSR	K	N	0.997	99	31.2	91.6	0	2	0	0	2	1511.84	1093	111653
Serum albumin OS=Homo sapiens GN=ALB PE=1 SV=2	P02768	69366.9	1	39	46	56	0.0073	0.562	YICENQDSISSK	K	L	0.997	86.8	27	75	0	1	0	0	2	1443.64	906	215103
Serum albumin OS=Homo sapiens GN=ALB PE=1 SV=2	P02768	69366.9	1	39	46	56	0.0073	0.562	YKAAFTECCQAADK	R	A	0.997	46.7	25	46.7	0	0	1	0	2	1662.73	911	10471.5
Serum albumin OS=Homo sapiens GN=ALB PE=1 SV=2	P02768	69366.9	1	39	46	56	0.0073	0.562	YLYEIAR	K	R	0.9	36.2	33.3	14.3	0	1	0	0	2	927.493	1062	16943.4
Transthyretin OS=Homo sapiens GN=TTR PE=1 SV=1	P02766	15886.9	1	3	4	5	0.000652	0.184	AADDTWEPFASGK	K	T	0.997	63.7	27.9	63.4	0	1	0	0	2	1394.62	1158	8150.87
Transthyretin OS=Homo sapiens GN=TTR PE=1 SV=1	P02766	15886.9	1	3	4	5	0.000652	0.184	GSPAINVAVHVFR	R	K	0.997	76.1	31.8	73.4	0	1	2	0	2	1366.76	1135	13357.9
Transthyretin OS=Homo sapiens GN=TTR PE=1 SV=1	P02766	15886.9	1	3	4	5	0.000652	0.184	KAADDTWEPFASGK	R	T	0.957	25	30.5	23.3	0	0	1	0	2	1522.72	1075	4748.81
Alpha-enolase OS=Homo sapiens GN=ENO1 PE=1 SV=2	P06733	47170.2	1	5	5	5	0.000652	0.159	AAVPSGASTGIYEALELR	R	D	0.997	46.9	31.8	44.5	0	1	0	0	2	1804.94	1311	5841.68
Alpha-enolase OS=Homo sapiens GN=ENO1 PE=1 SV=2	P06733	47170.2	1	5	5	5	0.000652	0.159	GNPTVEVDLFTSK	R	G	0.918	39.1	32.1	13.1	0	1	0	0	2	1406.72	1197	4796.8
Alpha-enolase OS=Homo sapiens GN=ENO1 PE=1 SV=2	P06733	47170.2	1	5	5	5	0.000652	0.159	LAQANGWGVMVSHR	K	S	0.997	33.3	31.8	33.3	0	0	1	0	2	1525.77	1067	2984.17
Alpha-enolase OS=Homo sapiens GN=ENO1 PE=1 SV=2	P06733	47170.2	1	5	5	5	0.000652	0.159	TIAPALVSK	K	K	0.908	28.9	33.7	19.6	0	1	0	0	2	899.556	959	8293.63
Alpha-enolase OS=Homo sapiens GN=ENO1 PE=1 SV=2	P06733	47170.2	1	5	5	5	0.000652	0.159	VNQIGSVTESLQACK	K	L	0.103	10.3	32.1	0	0	1	0	0	2	1633.82	1068	2212.77
Serpin H1 OS=Homo sapiens GN=SERPINH1 PE=1 SV=2	P50454	46442	1	2	2	2	0.000261	0.0646	DTQSGSLLFIGR	R	L	0.997	60.3	33.3	59.6	0	1	0	0	2	1293.68	1253	3272.54
Serpin H1 OS=Homo sapiens GN=SERPINH1 PE=1 SV=2	P50454	46442	1	2	2	2	0.000261	0.0646	LYGPSSVSFADDFVR	R	S	0.997	58.7	31.3	58.7	0	1	0	0	2	1659.8	1311	5706.28
Trypstatin OS=Homo sapiens GN=AMBP PE=2 SV=1	B7Z8R6,P02760	29778.2	1	4	4	8	0.00104	0.248	ETLLQDFR	R	V	0.99	58.5	37.5	56	0	2	0	0	2	1021.53	1204.5	9199.36
Trypstatin OS=Homo sapiens GN=AMBP PE=2 SV=1	B7Z8R6,P02760	29778.2	1	4	4	8	0.00104	0.248	GECVPGEQEPEPILIPR	R	V	0.997	65.3	30.9	65.3	0	0	1	0	2	1919.95	1160	14736.9
Trypstatin OS=Homo sapiens GN=AMBP PE=2 SV=1	B7Z8R6,P02760	29778.2	1	4	4	8	0.00104	0.248	MTVSTLVLGEGATEAEISMTSTR	R	W	0.997	69.7	29.6	69.7	0	0	4	0	2	2384.17	1384.5	28966.1
Trypstatin OS=Homo sapiens GN=AMBP PE=2 SV=1	B7Z8R6,P02760	29778.2	1	4	4	8	0.00104	0.248	VVAQGVGIPEDSIFTMADR	R	G	0.997	38.6	31.4	38.6	0	1	0	0	2	2005.01	1332	6589.97
Hemoglobin subunit beta OS=Homo sapiens GN=HBB PE=1 SV=2	P68871	15998	1	3	3	8	0.00104	0.537	FFESFGDLSTPDAVMGNPK	R	V	0.997	114	27	114	0	1	0	0	2	2058.95	1332	11304.3
Hemoglobin subunit beta OS=Homo sapiens GN=HBB PE=1 SV=2	P68871	15998	1	3	3	8	0.00104	0.537	LLVVYPWTQR	R	F	0.997	41.2	32.1	29.6	0	1	0	0	2	1274.73	1310	113226	P02042
Hemoglobin subunit beta OS=Homo sapiens GN=HBB PE=1 SV=2	P68871	15998	1	3	3	8	0.00104	0.537	SAVTALWGK	K	V	0.997	58.3	35.3	39	0	2	0	0	2	932.52	1144.5	28725.6
Hemoglobin subunit beta OS=Homo sapiens GN=HBB PE=1 SV=2	P68871	15998	1	3	3	8	0.00104	0.537	VLGAFSDGLAHLDNLK	K	G	0.996	31	31.7	31	0	0	1	0	2	1669.89	1277	2274.34	P02042
Hemoglobin subunit beta OS=Homo sapiens GN=HBB PE=1 SV=2	P68871	15998	1	3	3	8	0.00104	0.537	VNVDEVGGEALGR	K	L	0.997	74	32.4	61	0	2	0	0	2	1314.66	1006	85628.8
Hemoglobin subunit beta OS=Homo sapiens GN=HBB PE=1 SV=2	P68871	15998	1	3	3	8	0.00104	0.537	VVAGVANALAHK	K	Y	0.997	98.7	31.6	88.5	0	0	1	0	2	1149.67	944	112119	P02042
Alpha-1-antichymotrypsin His-Pro-less OS=Homo sapiens GN=SERPINA3 PE=3 SV=1	G3V5I3,P01011	50600.5	1	5	5	5	0.000652	0.147	ADLSGITGAR	K	N	0.997	69.9	35.8	45.5	0	1	0	0	2	960.511	971	11737.1
Alpha-1-antichymotrypsin His-Pro-less OS=Homo sapiens GN=SERPINA3 PE=3 SV=1	G3V5I3,P01011	50600.5	1	5	5	5	0.000652	0.147	AVLDVFEEGTEASAATAVK	K	I	0.997	74.7	31.1	74.7	0	1	0	0	2	1907.96	1278	5096.61
Alpha-1-antichymotrypsin His-Pro-less OS=Homo sapiens GN=SERPINA3 PE=3 SV=1	G3V5I3,P01011	50600.5	1	5	5	5	0.000652	0.147	ITLLSALVETR	K	T	0.997	85	30.9	73.3	0	1	0	0	2	1215.73	1378	6734.57
Alpha-1-antichymotrypsin His-Pro-less OS=Homo sapiens GN=SERPINA3 PE=3 SV=1	G3V5I3,P01011	50600.5	1	5	5	5	0.000652	0.147	LYGSEAFATDFQDSAAAK	R	K	0.997	58.7	28.6	58.7	0	1	0	0	2	1891.87	1200	3378.72
Alpha-1-antichymotrypsin His-Pro-less OS=Homo sapiens GN=SERPINA3 PE=3 SV=1	G3V5I3,P01011	50600.5	1	5	5	5	0.000652	0.147	WRDSLEFR	R	E	0.942	31.6	32.9	19.9	0	0	1	0	2	1108.55	1057	2784.24
Tubulin beta-4A chain OS=Homo sapiens GN=TUBB4A PE=1 SV=2	P04350,P68371	49585.5	0.999	1	1	7	0.000913	0.158	AVLVDLEPGTMDSVR	R	S	0.98	37.5	35	37.5	0	0	1	0	2	1601.82	1213	3759.11
Tubulin beta-4A chain OS=Homo sapiens GN=TUBB4A PE=1 SV=2	P04350,P68371	49585.5	0.999	1	1	7	0.000913	0.158	FPGQLNADLR	R	K	0.746	13.1	34.3	13.1	0	1	0	0	2	1130.6	1095	5232.02	P07437,F8VW92,Q5JP53,F8VYX6,F8VUJ7
Tubulin beta-4A chain OS=Homo sapiens GN=TUBB4A PE=1 SV=2	P04350,P68371	49585.5	0.999	1	1	7	0.000913	0.158	IMNTFSVVPSPK	R	V	0.997	71.8	33.5	65.7	0	1	0	0	2	1319.7	1130	8729.04	P07437,F8VW92,Q5JP53,F8VYX6,F8VUJ7
Tubulin beta-4A chain OS=Homo sapiens GN=TUBB4A PE=1 SV=2	P04350,P68371	49585.5	0.999	1	1	7	0.000913	0.158	LAVNMVPFPR	K	L	0.997	46.4	34.7	40.1	0	1	0	0	2	1143.63	1224	10375.5	P07437,F8VW92,Q5JP53,F8VYX6,F8VUJ7
Tubulin beta-4A chain OS=Homo sapiens GN=TUBB4A PE=1 SV=2	P04350,P68371	49585.5	0.999	1	1	7	0.000913	0.158	LHFFMPGFAPLTSR	R	G	0.997	62.9	32.1	60.5	0	0	2	0	2	1620.84	1362	8211.27	P07437,F8VW92,Q5JP53,F8VYX6,F8VUJ7
Tubulin beta-4A chain OS=Homo sapiens GN=TUBB4A PE=1 SV=2	P04350,P68371	49585.5	0.999	1	1	7	0.000913	0.158	YLTVAAVFR	R	G	0.997	39.4	32.2	30.4	0	1	0	0	2	1039.59	1272	4836.44	P07437,F8VW92,Q5JP53,F8VYX6,F8VUJ7
ITIH4 protein OS=Homo sapiens GN=ITIH4 PE=2 SV=1	B7ZKJ8,E9PGN5,F5GXQ1,H7C0L5,Q14624,Q14624-2	103882	0.974	2	2	2	0.000261	0.0171	ILDDLSPR	K	D	0.98	33.6	34.4	13.2	0	1	0	0	2	928.51	1017	2552.45
ITIH4 protein OS=Homo sapiens GN=ITIH4 PE=2 SV=1	B7ZKJ8,E9PGN5,F5GXQ1,H7C0L5,Q14624,Q14624-2	103882	0.974	2	2	2	0.000261	0.0171	NVVFVIDK	K	S	0.245	18.9	34.2	12	0	1	0	0	2	933.54	1105	2044.02
Immunoglobulin lambda-like polypeptide 5 OS=Homo sapiens GN=IGLL5 PE=2 SV=2	B9A064,P0CG04	23062.9	0.894	1	1	8	0.00104	0.28	ANPTVTLFPPSSEELQANK	K	A	0.716	16.8	30.6	15.9	0	1	0	0	2	2043.04	1181	2502.7
Immunoglobulin lambda-like polypeptide 5 OS=Homo sapiens GN=IGLL5 PE=2 SV=2	B9A064,P0CG04	23062.9	0.894	1	1	8	0.00104	0.28	SHRSYSCQVTHEGSTVEK	K	T	0.281	8.47	26.6	8.47	0	0	0	1	2	2091.95	853	856.31	P0CG05
Immunoglobulin lambda-like polypeptide 5 OS=Homo sapiens GN=IGLL5 PE=2 SV=2	B9A064,P0CG04	23062.9	0.894	1	1	8	0.00104	0.28	SYSCQVTHEGSTVEK	R	T	0.997	52	26	52	0	0	2	0	2	1711.76	892	13542.3	P0CG05
Immunoglobulin lambda-like polypeptide 5 OS=Homo sapiens GN=IGLL5 PE=2 SV=2	B9A064,P0CG04	23062.9	0.894	1	1	8	0.00104	0.28	TVAPTECS	K	-	0.988	21.4	29.8	21.4	0	1	0	0	2	864.377	863	802.5	P0CG05
Immunoglobulin lambda-like polypeptide 5 OS=Homo sapiens GN=IGLL5 PE=2 SV=2	B9A064,P0CG04	23062.9	0.894	1	1	8	0.00104	0.28	YAASSYLSLTPEQWK	K	S	0.997	102	31.1	97.4	0	2	1	0	2	1743.86	1285	206837	P0CG05
Dihydropyrimidinase-related protein 2 OS=Homo sapiens GN=DPYSL2 PE=2 SV=1	B4DR31,Q16555	58162.9	0.908	1	1	2	0.000261	0.0429	MDENQFVAVTSTNAAK	K	V	0.997	44.6	29.4	44.6	0	1	0	0	2	1725.81	1066	5020.14	Q14195-2,Q14195
Dihydropyrimidinase-related protein 2 OS=Homo sapiens GN=DPYSL2 PE=2 SV=1	B4DR31,Q16555	58162.9	0.908	1	1	2	0.000261	0.0429	VFNLYPR	K	K	0.9	35.5	33.2	28.4	0	1	0	0	2	908.499	1117	2178.02
Complement component C6 OS=Homo sapiens GN=C6 PE=1 SV=3	P13671	104786	0.997	2	2	2	0.000261	0.0203	QLEWGLER	R	T	0.842	33.6	34.3	0	0	1	0	0	2	1030.53	1147	1690.16
Complement component C6 OS=Homo sapiens GN=C6 PE=1 SV=3	P13671	104786	0.997	2	2	2	0.000261	0.0203	TLNICEVGTIR	K	C	0.984	21	33.5	21	0	1	0	0	2	1275.67	1122	3091.44
Alpha-1-antitrypsin OS=Homo sapiens GN=SERPINA1 PE=1 SV=3	P01009	46737.9	1	8	8	8	0.00104	0.242	DTEEEDFHVDQVTTVK	K	V	0.997	65.4	27.8	65.4	0	1	0	0	2	1891.86	1033	5049.56
Alpha-1-antitrypsin OS=Homo sapiens GN=SERPINA1 PE=1 SV=3	P01009	46737.9	1	8	8	8	0.00104	0.242	FNKPFVFLMIEQNTK	K	S	0.997	31.2	31.2	27.4	0	0	1	0	2	1855.98	1371	7748.71
Alpha-1-antitrypsin OS=Homo sapiens GN=SERPINA1 PE=1 SV=3	P01009	46737.9	1	8	8	8	0.00104	0.242	LGMFNIQHCK	R	K	0.997	39	32.5	33.8	0	0	1	0	2	1247.6	1039	3687.06
Alpha-1-antitrypsin OS=Homo sapiens GN=SERPINA1 PE=1 SV=3	P01009	46737.9	1	8	8	8	0.00104	0.242	LQHLENELTHDIITK	K	F	0.86	16.1	31.3	16.1	0	0	1	0	2	1803.96	1075	3208.44
Alpha-1-antitrypsin OS=Homo sapiens GN=SERPINA1 PE=1 SV=3	P01009	46737.9	1	8	8	8	0.00104	0.242	LSITGTYDLK	K	S	0.997	53.5	32.6	38.2	0	1	0	0	2	1110.6	1100	9901.2
Alpha-1-antitrypsin OS=Homo sapiens GN=SERPINA1 PE=1 SV=3	P01009	46737.9	1	8	8	8	0.00104	0.242	SPLFMGK	K	V	0.9	40.6	34.5	18.2	0	1	0	0	2	779.412	1029	5012.48
Alpha-1-antitrypsin OS=Homo sapiens GN=SERPINA1 PE=1 SV=3	P01009	46737.9	1	8	8	8	0.00104	0.242	SVLGQLGITK	K	V	0.553	18.5	33.6	9.1	0	1	0	0	2	1015.61	1174	3517.2
Alpha-1-antitrypsin OS=Homo sapiens GN=SERPINA1 PE=1 SV=3	P01009	46737.9	1	8	8	8	0.00104	0.242	VFSNGADLSGVTEEAPLK	K	L	0.997	78.9	31.6	78.9	0	1	0	0	2	1833.92	1126	31849.9
Antithrombin-III OS=Homo sapiens GN=SERPINC1 PE=1 SV=1	P01008	52604.1	1	3	3	3	0.000391	0.0582	LPGIVAEGR	K	D	0.997	47	32.3	30.7	0	1	0	0	2	911.531	988	2963.42
Antithrombin-III OS=Homo sapiens GN=SERPINC1 PE=1 SV=1	P01008	52604.1	1	3	3	3	0.000391	0.0582	LQPLDFK	K	E	0.9	24.9	36.4	23.6	0	1	0	0	2	860.488	1092	2894.47
Antithrombin-III OS=Homo sapiens GN=SERPINC1 PE=1 SV=1	P01008	52604.1	1	3	3	3	0.000391	0.0582	TSDQIHFFFAK	K	L	0.732	15.6	31.8	11.9	0	0	1	0	2	1340.66	1214	698.96
Fibulin-2 OS=Homo sapiens GN=FBLN2 PE=4 SV=1	F5H1F3,P98095,P98095-2	129452	1	9	9	9	0.00117	0.0669	ALTCEPGYALK	K	D	0.679	15.2	32.7	15.2	0	1	0	0	2	1222.61	998	17611.1
Fibulin-2 OS=Homo sapiens GN=FBLN2 PE=4 SV=1	F5H1F3,P98095,P98095-2	129452	1	9	9	9	0.00117	0.0669	CSCASGFLLAADGK	R	R	0.997	63.9	27.4	63.9	0	1	0	0	2	1456.66	1138	4850.34
Fibulin-2 OS=Homo sapiens GN=FBLN2 PE=4 SV=1	F5H1F3,P98095,P98095-2	129452	1	9	9	9	0.00117	0.0669	CSCASGFLLAADGKR	R	C	0.231	10.9	29.6	10.9	0	0	1	0	2	1612.76	1047	2825.39
Fibulin-2 OS=Homo sapiens GN=FBLN2 PE=4 SV=1	F5H1F3,P98095,P98095-2	129452	1	9	9	9	0.00117	0.0669	DFALDVEMK	R	L	0.771	14.6	34.8	14.4	0	1	0	0	2	1067.51	1210	2226.96
Fibulin-2 OS=Homo sapiens GN=FBLN2 PE=4 SV=1	F5H1F3,P98095,P98095-2	129452	1	9	9	9	0.00117	0.0669	FECPPNYVQVSK	R	T	0.62	18.9	30.7	15.4	0	1	0	0	2	1467.69	1013	12954.7
Fibulin-2 OS=Homo sapiens GN=FBLN2 PE=4 SV=1	F5H1F3,P98095,P98095-2	129452	1	9	9	9	0.00117	0.0669	LNAYTGVVYLQR	R	A	0.997	36.3	33.3	35.3	0	1	0	0	2	1396.76	1140	5932.5
Fibulin-2 OS=Homo sapiens GN=FBLN2 PE=4 SV=1	F5H1F3,P98095,P98095-2	129452	1	9	9	9	0.00117	0.0669	QCCDCCGLGLR	K	V	0.997	52.4	25	52.4	0	1	0	0	2	1398.54	960	9293.89
Fibulin-2 OS=Homo sapiens GN=FBLN2 PE=4 SV=1	F5H1F3,P98095,P98095-2	129452	1	9	9	9	0.00117	0.0669	QGSVTTFLAK	R	M	0.959	25.1	33	24	0	1	0	0	2	1051.58	1050	5871.26
Fibulin-2 OS=Homo sapiens GN=FBLN2 PE=4 SV=1	F5H1F3,P98095,P98095-2	129452	1	9	9	9	0.00117	0.0669	RLNAYTGVVYLQR	R	A	0.997	43.3	30.5	43.3	0	0	1	0	2	1552.86	1075	6400.07
Actinin, alpha 2, isoform CRA_b OS=Homo sapiens GN=ACTN2 PE=2 SV=1	B2RCS5,P35609	103924	0.903	1	1	2	0.000261	0.0313	CQLEINFNTLQTK	K	L	0.997	29.4	32.1	29.4	0	1	0	0	2	1608.81	1215	4255.33	P12814,P12814-2,P12814-3,H9KV75,B7TY16
Actinin, alpha 2, isoform CRA_b OS=Homo sapiens GN=ACTN2 PE=2 SV=1	B2RCS5,P35609	103924	0.903	1	1	2	0.000261	0.0313	ILASDKPYILAEELR	R	R	0.861	21.6	29.7	12.4	0	0	1	0	2	1730.97	1210	3967.51
EMILIN-1 OS=Homo sapiens GN=EMILIN1 PE=1 SV=2	Q9Y6C2	106667	1	6	6	6	0.000782	0.0797	APAPASAPPGPSEELLR	R	Q	0.997	32.2	32.1	32.2	0	1	0	0	2	1659.87	1055	4872.64
EMILIN-1 OS=Homo sapiens GN=EMILIN1 PE=1 SV=2	Q9Y6C2	106667	1	6	6	6	0.000782	0.0797	GVLQGLSGR	R	L	0.997	43.3	35.3	27	0	1	0	0	2	886.511	1024	5171.95
EMILIN-1 OS=Homo sapiens GN=EMILIN1 PE=1 SV=2	Q9Y6C2	106667	1	6	6	6	0.000782	0.0797	LDTVAGGLQGLR	R	E	0.997	55.6	33.7	47.5	0	1	0	0	2	1199.67	1095	7236.65
EMILIN-1 OS=Homo sapiens GN=EMILIN1 PE=1 SV=2	Q9Y6C2	106667	1	6	6	6	0.000782	0.0797	LVGSGLHTVEAAGEAR	R	Q	0.997	55.7	31.9	55	0	0	1	0	2	1566.82	957	7872.65
EMILIN-1 OS=Homo sapiens GN=EMILIN1 PE=1 SV=2	Q9Y6C2	106667	1	6	6	6	0.000782	0.0797	VDAQDETAAEFTLR	R	L	0.955	24.4	31.2	24.4	0	1	0	0	2	1565.74	1123	3531.18
EMILIN-1 OS=Homo sapiens GN=EMILIN1 PE=1 SV=2	Q9Y6C2	106667	1	6	6	6	0.000782	0.0797	VQQLEEQVQSLTK	K	E	0.997	39.8	32.8	36.8	0	1	0	0	2	1529.82	1098	4031.09
Periostin OS=Homo sapiens GN=POSTN PE=4 SV=1	B1ALD8,Q15063-3	90428.4	1	1	1	17	0.00222	0.248	DGHFTLFAPTNEAFEK	R	L	0.997	33	29	31.3	0	0	1	0	2	1823.86	1280	4083.92	Q15063-2,Q15063-4,B1ALD9,Q15063
Periostin OS=Homo sapiens GN=POSTN PE=4 SV=1	B1ALD8,Q15063-3	90428.4	1	1	1	17	0.00222	0.248	DQGPNVCALQQILGTK	R	K	0.997	105	31	105	0	1	0	0	2	1741.89	1331	15700.2	Q15063-2,Q15063-4,B1ALD9,Q15063
Periostin OS=Homo sapiens GN=POSTN PE=4 SV=1	B1ALD8,Q15063-3	90428.4	1	1	1	17	0.00222	0.248	EIPVTVYRPTLTK	K	V	0.997	33.6	31	33.6	0	1	0	0	2	1516.87	1048	7618.79
Periostin OS=Homo sapiens GN=POSTN PE=4 SV=1	B1ALD8,Q15063-3	90428.4	1	1	1	17	0.00222	0.248	GCPAVLPIDHVYGTLGIVGATTTQR	K	Y	0.997	38.7	28.1	38.7	0	0	2	0	2	2596.36	1292	16329.3	Q15063-2,Q15063-4,B1ALD9,Q15063
Periostin OS=Homo sapiens GN=POSTN PE=4 SV=1	B1ALD8,Q15063-3	90428.4	1	1	1	17	0.00222	0.248	GFEPGVTNILK	K	T	0.997	45.3	34	44.3	0	1	0	0	2	1174.65	1167	24868.8	Q15063-2,Q15063-4,B1ALD9,Q15063
Periostin OS=Homo sapiens GN=POSTN PE=4 SV=1	B1ALD8,Q15063-3	90428.4	1	1	1	17	0.00222	0.248	GMTSEEKEILIR	K	D	0.997	61.1	32.8	61.1	0	0	1	0	2	1405.74	1022	2498.05	Q15063-2,Q15063-4,B1ALD9,Q15063
Periostin OS=Homo sapiens GN=POSTN PE=4 SV=1	B1ALD8,Q15063-3	90428.4	1	1	1	17	0.00222	0.248	GRDQGPNVCALQQILGTK	R	K	0.951	20	30.6	16.9	0	0	1	0	2	1955.01	1244	5558.64	Q15063-2,Q15063-4,B1ALD9,Q15063
Periostin OS=Homo sapiens GN=POSTN PE=4 SV=1	B1ALD8,Q15063-3	90428.4	1	1	1	17	0.00222	0.248	GSFTYFAPSNEAWDNLDSDIR	K	R	0.997	38.7	25	38.7	0	1	0	0	2	2405.07	1380	1718.87	Q15063-2,Q15063-4,B1ALD9,Q15063
Periostin OS=Homo sapiens GN=POSTN PE=4 SV=1	B1ALD8,Q15063-3	90428.4	1	1	1	17	0.00222	0.248	IEGEPEFR	K	L	0.99	42.7	33.4	29.5	0	1	0	0	2	976.473	962	7535.58	B1ALD9,Q15063
Periostin OS=Homo sapiens GN=POSTN PE=4 SV=1	B1ALD8,Q15063-3	90428.4	1	1	1	17	0.00222	0.248	IIDGVPVEITEK	K	E	0.997	36.4	32	33.2	0	1	0	0	2	1312.74	1115	10735.8	Q15063-2,Q15063-4,B1ALD9,Q15063
Periostin OS=Homo sapiens GN=POSTN PE=4 SV=1	B1ALD8,Q15063-3	90428.4	1	1	1	17	0.00222	0.248	ISTGGGETEETLK	R	K	0.167	8.27	31.8	8.27	0	1	0	0	2	1321.65	906	23763.1	Q15063-2,Q15063-4,B1ALD9,Q15063
Periostin OS=Homo sapiens GN=POSTN PE=4 SV=1	B1ALD8,Q15063-3	90428.4	1	1	1	17	0.00222	0.248	ISTGGGETEETLKK	R	L	0.997	71.6	32.2	71.6	0	0	1	0	2	1449.74	873	2575.47	Q15063-2,Q15063-4,B1ALD9,Q15063
Periostin OS=Homo sapiens GN=POSTN PE=4 SV=1	B1ALD8,Q15063-3	90428.4	1	1	1	17	0.00222	0.248	NGAIHIFR	R	E	0.99	32.3	33.2	21	0	1	0	0	2	927.516	976	6353.02	Q15063-2,Q15063-4,B1ALD9,Q15063
Periostin OS=Homo sapiens GN=POSTN PE=4 SV=1	B1ALD8,Q15063-3	90428.4	1	1	1	17	0.00222	0.248	TAVCIENSCMEK	R	G	0.997	51.6	25	51.6	0	1	0	0	2	1441.61	948	15570.5	Q15063-2,Q15063-4,B1ALD9,Q15063
Periostin OS=Homo sapiens GN=POSTN PE=4 SV=1	B1ALD8,Q15063-3	90428.4	1	1	1	17	0.00222	0.248	TTVLYECCPGYMR	K	M	0.997	32.8	25	32.8	0	0	1	0	2	1649.71	1082	5698.39	Q15063-2,Q15063-4,B1ALD9,Q15063
Periostin OS=Homo sapiens GN=POSTN PE=4 SV=1	B1ALD8,Q15063-3	90428.4	1	1	1	17	0.00222	0.248	VGLNELYNGQILETIGGK	K	Q	0.977	27.7	29.8	27.7	0	1	0	0	2	1918.03	1367	1226.96	Q15063-2,Q15063-4,B1ALD9,Q15063
Tubulin alpha-1B chain OS=Homo sapiens GN=TUBA1B PE=1 SV=1	P68363	50151.7	1	9	9	9	0.00117	0.288	AVCMLSNTTAIAEAWAR	R	L	0.997	72.5	30.8	72.5	0	1	0	0	2	1864.9	1362	3438.11
Tubulin alpha-1B chain OS=Homo sapiens GN=TUBA1B PE=1 SV=1	P68363	50151.7	1	9	9	9	0.00117	0.288	AVFVDLEPTVIDEVR	R	T	0.997	82.9	32.2	82.4	0	1	0	0	2	1701.91	1342	32666.1
Tubulin alpha-1B chain OS=Homo sapiens GN=TUBA1B PE=1 SV=1	P68363	50151.7	1	9	9	9	0.00117	0.288	DVNAAIATIK	K	T	0.997	54.3	35.1	26.2	0	1	0	0	2	1015.58	1042	6216.32
Tubulin alpha-1B chain OS=Homo sapiens GN=TUBA1B PE=1 SV=1	P68363	50151.7	1	9	9	9	0.00117	0.288	IHFPLATYAPVISAEK	R	A	0.997	45.6	36	45.6	0	0	1	0	2	1756.96	1260	3414.64
Tubulin alpha-1B chain OS=Homo sapiens GN=TUBA1B PE=1 SV=1	P68363	50151.7	1	9	9	9	0.00117	0.288	QLFHPEQLITGK	R	E	0.716	25.2	31.7	0	0	0	1	0	2	1410.77	1139	2330.32
Tubulin alpha-1B chain OS=Homo sapiens GN=TUBA1B PE=1 SV=1	P68363	50151.7	1	9	9	9	0.00117	0.288	SIQFVDWCPTGFK	R	V	0.997	50.9	30.1	50.9	0	1	0	0	2	1584.75	1339	6126.54
Tubulin alpha-1B chain OS=Homo sapiens GN=TUBA1B PE=1 SV=1	P68363	50151.7	1	9	9	9	0.00117	0.288	TIGGGDDSFNTFFSETGAGK	K	H	0.997	102	26.3	102	0	1	0	0	2	2007.89	1309	5742.68
Tubulin alpha-1B chain OS=Homo sapiens GN=TUBA1B PE=1 SV=1	P68363	50151.7	1	9	9	9	0.00117	0.288	VGINYQPPTVVPGGDLAK	K	V	0.997	40	30.3	38.9	0	1	0	0	2	1824.99	1143	21120.6
Tubulin alpha-1B chain OS=Homo sapiens GN=TUBA1B PE=1 SV=1	P68363	50151.7	1	9	9	9	0.00117	0.288	YMACCLLYR	K	G	0.631	34.9	31.8	9.79	0	1	0	0	2	1249.55	1142	7901.86
Fibrillin-1 OS=Homo sapiens GN=FBN1 PE=1 SV=3	P35555	312226	1	72	75	96	0.0125	0.324	ACEDIDECSLPNICVFGTCHNLPGLFR	K	C	0.907	18.1	25	18.1	0	0	1	0	2	3194.42	1400	2274.23
Fibrillin-1 OS=Homo sapiens GN=FBN1 PE=1 SV=3	P35555	312226	1	72	75	96	0.0125	0.324	AGYQSTLTR	R	T	0.997	41.1	32.8	24.1	0	1	0	0	2	996.511	910	3125.87
Fibrillin-1 OS=Homo sapiens GN=FBN1 PE=1 SV=3	P35555	312226	1	72	75	96	0.0125	0.324	ASCCCSLGK	K	A	0.94	17	25	17	0	1	0	0	2	1042.41	860	448.4
Fibrillin-1 OS=Homo sapiens GN=FBN1 PE=1 SV=3	P35555	312226	1	72	75	96	0.0125	0.324	CACTYGFTGPQCER	R	D	0.966	17.5	25	17.5	0	0	1	0	2	1706.67	1003	16024.8
Fibrillin-1 OS=Homo sapiens GN=FBN1 PE=1 SV=3	P35555	312226	1	72	75	96	0.0125	0.324	CDEGYESGFMMMK	K	N	0.997	33.5	25	33.5	0	1	0	0	2	1584.58	1208	2741.87
Fibrillin-1 OS=Homo sapiens GN=FBN1 PE=1 SV=3	P35555	312226	1	72	75	96	0.0125	0.324	CDSGFALDSEER	R	N	0.997	86.6	25	86.4	0	1	0	0	2	1385.56	1023	5416.78
Fibrillin-1 OS=Homo sapiens GN=FBN1 PE=1 SV=3	P35555	312226	1	72	75	96	0.0125	0.324	CECDMGFVPSADGK	R	A	0.997	85.8	25	85.8	0	1	0	0	2	1572.61	1050	13770.9
Fibrillin-1 OS=Homo sapiens GN=FBN1 PE=1 SV=3	P35555	312226	1	72	75	96	0.0125	0.324	CECEIGYELDR	R	S	0.997	79.5	25	66.2	0	2	0	0	2	1443.59	1063	29905.8
Fibrillin-1 OS=Homo sapiens GN=FBN1 PE=1 SV=3	P35555	312226	1	72	75	96	0.0125	0.324	CECFPGLAVGLDGR	R	V	0.997	71.2	29.1	71.2	0	2	0	0	2	1550.71	1242.5	44135.7
Fibrillin-1 OS=Homo sapiens GN=FBN1 PE=1 SV=3	P35555	312226	1	72	75	96	0.0125	0.324	CECPVGFFYNDK	R	L	0.997	59	25	59	0	2	0	0	2	1535.63	1194	14064.6
Fibrillin-1 OS=Homo sapiens GN=FBN1 PE=1 SV=3	P35555	312226	1	72	75	96	0.0125	0.324	CEDIDECSTIPGICEGGECTNTVSSYFCK	K	C	0.997	48.6	25	48.6	0	0	1	0	2	3388.34	1276	7206.63
Fibrillin-1 OS=Homo sapiens GN=FBN1 PE=1 SV=3	P35555	312226	1	72	75	96	0.0125	0.324	CICKPGFQLASDGR	K	Y	0.997	82.6	30.1	64.4	0	2	2	0	2	1608.76	982.5	91031.1
Fibrillin-1 OS=Homo sapiens GN=FBN1 PE=1 SV=3	P35555	312226	1	72	75	96	0.0125	0.324	CICNSGYEVDSTGK	K	N	0.972	26	25	26	0	0	1	0	2	1589.66	930	5516.6
Fibrillin-1 OS=Homo sapiens GN=FBN1 PE=1 SV=3	P35555	312226	1	72	75	96	0.0125	0.324	CICPPGYSLQNEK	R	C	0.871	16.6	28.5	14.9	0	2	0	0	2	1565.71	1007	14542.8
Fibrillin-1 OS=Homo sapiens GN=FBN1 PE=1 SV=3	P35555	312226	1	72	75	96	0.0125	0.324	CLCPEGFSLSSSGR	K	R	0.997	84.6	25.3	84.6	0	1	0	0	2	1556.68	1115	90947.3
Fibrillin-1 OS=Homo sapiens GN=FBN1 PE=1 SV=3	P35555	312226	1	72	75	96	0.0125	0.324	CLCYDGFMASEDMK	R	T	0.997	63.3	25	63.3	0	2	0	0	2	1726.66	1183	8771.26
Fibrillin-1 OS=Homo sapiens GN=FBN1 PE=1 SV=3	P35555	312226	1	72	75	96	0.0125	0.324	CPPGFYTSPDGTR	K	C	0.997	73.3	26.9	73.3	0	3	0	0	2	1454.64	993	49501.9
Fibrillin-1 OS=Homo sapiens GN=FBN1 PE=1 SV=3	P35555	312226	1	72	75	96	0.0125	0.324	CPVGYVLR	K	E	0.99	39.3	34.2	32.5	0	1	0	0	2	963.508	1012	71792.2
Fibrillin-1 OS=Homo sapiens GN=FBN1 PE=1 SV=3	P35555	312226	1	72	75	96	0.0125	0.324	CQCPSGMTLDATGR	K	I	0.997	71.7	25	71.7	0	2	0	0	2	1553.65	971	33593.4
Fibrillin-1 OS=Homo sapiens GN=FBN1 PE=1 SV=3	P35555	312226	1	72	75	96	0.0125	0.324	CSCSPGWIGDGIK	K	C	0.997	82.4	27.2	82.4	0	2	0	0	2	1436.63	1090.5	39454.6
Fibrillin-1 OS=Homo sapiens GN=FBN1 PE=1 SV=3	P35555	312226	1	72	75	96	0.0125	0.324	CSNQLPQSITK	R	M	0.997	42.7	32.5	40	0	1	0	0	2	1275.64	930	42264.9
Fibrillin-1 OS=Homo sapiens GN=FBN1 PE=1 SV=3	P35555	312226	1	72	75	96	0.0125	0.324	CVNLIGK	R	Y	0.373	23.9	36.3	14.2	0	1	0	0	2	803.444	952	4945.03
Fibrillin-1 OS=Homo sapiens GN=FBN1 PE=1 SV=3	P35555	312226	1	72	75	96	0.0125	0.324	CWSPGVTVAPEMCPIR	R	A	0.997	81.7	28.6	81.7	0	1	0	0	2	1859.86	1208	10704.5
Fibrillin-1 OS=Homo sapiens GN=FBN1 PE=1 SV=3	P35555	312226	1	72	75	96	0.0125	0.324	DGKNCEDMDECSIR	R	N	0.997	47	25	47	0	0	1	0	2	1728.66	903	5316.7
Fibrillin-1 OS=Homo sapiens GN=FBN1 PE=1 SV=3	P35555	312226	1	72	75	96	0.0125	0.324	DINECETPGICMNGR	K	C	0.997	67.7	25	67.7	0	1	0	0	2	1765.73	1023	12887
Fibrillin-1 OS=Homo sapiens GN=FBN1 PE=1 SV=3	P35555	312226	1	72	75	96	0.0125	0.324	EGYCFTEVLQNMCQIGSSNR	R	N	0.093	5.46	25	5.46	0	0	1	0	2	2393.03	1408	1588.58
Fibrillin-1 OS=Homo sapiens GN=FBN1 PE=1 SV=3	P35555	312226	1	72	75	96	0.0125	0.324	EIPGVCENGVCINMVGSFR	R	C	0.997	62	27.9	62	0	1	0	0	2	2137.98	1296	11264.7
Fibrillin-1 OS=Homo sapiens GN=FBN1 PE=1 SV=3	P35555	312226	1	72	75	96	0.0125	0.324	FTSTGQCNDR	R	N	0.612	10.6	25	10.6	0	1	0	0	2	1185.5	854	678.63
Fibrillin-1 OS=Homo sapiens GN=FBN1 PE=1 SV=3	P35555	312226	1	72	75	96	0.0125	0.324	GEGWGDPCELCPTEPDEAFR	K	Q	0.997	41.6	25	41.6	0	1	0	0	2	2321.94	1237	6088.55
Fibrillin-1 OS=Homo sapiens GN=FBN1 PE=1 SV=3	P35555	312226	1	72	75	96	0.0125	0.324	GFIPNIR	R	T	0.9	31	36.5	16.5	0	2	0	0	2	816.473	1124.5	15385.8
Fibrillin-1 OS=Homo sapiens GN=FBN1 PE=1 SV=3	P35555	312226	1	72	75	96	0.0125	0.324	GFIYKPDLK	K	T	0.996	29.3	32.2	25.8	0	2	0	0	2	1080.61	1017.5	23451.5
Fibrillin-1 OS=Homo sapiens GN=FBN1 PE=1 SV=3	P35555	312226	1	72	75	96	0.0125	0.324	GFMTNGADIDECK	R	V	0.997	103	28	103	0	1	0	0	2	1457.6	1028	23577.3
Fibrillin-1 OS=Homo sapiens GN=FBN1 PE=1 SV=3	P35555	312226	1	72	75	96	0.0125	0.324	GFQLDLR	K	G	0.9	36.5	35.1	20.2	0	3	0	0	2	848.463	1147	12368.4
Fibrillin-1 OS=Homo sapiens GN=FBN1 PE=1 SV=3	P35555	312226	1	72	75	96	0.0125	0.324	GFSLDQTGSSCEDVDECEGNHR	R	C	0.882	15.3	25	15.3	0	0	1	0	2	2498.98	1003	6118.42
Fibrillin-1 OS=Homo sapiens GN=FBN1 PE=1 SV=3	P35555	312226	1	72	75	96	0.0125	0.324	GQCIKPLFGAVTK	R	S	0.953	19.4	31.9	17.1	0	1	0	0	2	1418.78	1048	11087.9
Fibrillin-1 OS=Homo sapiens GN=FBN1 PE=1 SV=3	P35555	312226	1	72	75	96	0.0125	0.324	GQCVNTPGDFECK	R	C	0.997	61.3	25	61.3	0	1	0	0	2	1511.63	945	37718.1
Fibrillin-1 OS=Homo sapiens GN=FBN1 PE=1 SV=3	P35555	312226	1	72	75	96	0.0125	0.324	GSYHCICK	R	T	0.252	9.98	26	7.74	0	1	0	0	2	1024.43	856	471.78
Fibrillin-1 OS=Homo sapiens GN=FBN1 PE=1 SV=3	P35555	312226	1	72	75	96	0.0125	0.324	GTCWQTVIDGR	K	C	0.997	63.9	30.3	55.3	0	3	0	0	2	1292.61	1108	26584.1
Fibrillin-1 OS=Homo sapiens GN=FBN1 PE=1 SV=3	P35555	312226	1	72	75	96	0.0125	0.324	GTQCEDIDECEVFPGVCK	K	N	0.997	50.3	25	50.3	0	0	1	0	2	2142.88	1127	11078.7
Fibrillin-1 OS=Homo sapiens GN=FBN1 PE=1 SV=3	P35555	312226	1	72	75	96	0.0125	0.324	GWGPHCEICPFQGTVAFK	R	K	0.997	54.9	28	54.9	0	1	1	0	2	2090.96	1226.5	15243.7
Fibrillin-1 OS=Homo sapiens GN=FBN1 PE=1 SV=3	P35555	312226	1	72	75	96	0.0125	0.324	GYILQEDGR	K	S	0.984	38.9	33.1	8.06	0	1	0	0	2	1050.52	983	17804.2
Fibrillin-1 OS=Homo sapiens GN=FBN1 PE=1 SV=3	P35555	312226	1	72	75	96	0.0125	0.324	ICLDIR	R	L	0.5	37	36.3	15.8	0	1	0	0	2	789.429	1049	4700.11
Fibrillin-1 OS=Homo sapiens GN=FBN1 PE=1 SV=3	P35555	312226	1	72	75	96	0.0125	0.324	IGQGHCVSGMGMGR	R	G	0.997	86.9	27.1	86.9	0	0	1	0	2	1446.64	905	20903.4
Fibrillin-1 OS=Homo sapiens GN=FBN1 PE=1 SV=3	P35555	312226	1	72	75	96	0.0125	0.324	IKGTQCEDIDECEVFPGVCK	R	N	0.169	9.23	25.1	9.23	0	1	0	0	2	2384.06	1081	3258.13
Fibrillin-1 OS=Homo sapiens GN=FBN1 PE=1 SV=3	P35555	312226	1	72	75	96	0.0125	0.324	ISPDLCGR	R	G	0.99	41	37.1	16.8	0	1	0	0	2	917.451	922	8104.54
Fibrillin-1 OS=Homo sapiens GN=FBN1 PE=1 SV=3	P35555	312226	1	72	75	96	0.0125	0.324	KMCCCSYNIGR	K	A	0.328	9	25	9	0	1	0	0	2	1448.59	908	6763.56
Fibrillin-1 OS=Homo sapiens GN=FBN1 PE=1 SV=3	P35555	312226	1	72	75	96	0.0125	0.324	LETCFLR	R	Y	0.9	47.3	32.8	38.8	0	1	0	0	2	938.476	1074	87404.4
Fibrillin-1 OS=Homo sapiens GN=FBN1 PE=1 SV=3	P35555	312226	1	72	75	96	0.0125	0.324	MCCCSYNIGR	K	A	0.997	53.8	25	53.8	0	1	0	0	2	1320.5	942	28061.6
Fibrillin-1 OS=Homo sapiens GN=FBN1 PE=1 SV=3	P35555	312226	1	72	75	96	0.0125	0.324	MIPSLCTHGK	K	C	0.997	71	32.1	63.5	0	0	1	0	2	1143.57	932	13872.5
Fibrillin-1 OS=Homo sapiens GN=FBN1 PE=1 SV=3	P35555	312226	1	72	75	96	0.0125	0.324	NCEDMDECSIR	K	N	0.997	65.4	25	65.4	0	1	0	0	2	1428.52	923	11020.1
Fibrillin-1 OS=Homo sapiens GN=FBN1 PE=1 SV=3	P35555	312226	1	72	75	96	0.0125	0.324	NCMDIDECQR	K	D	0.997	47.1	25	47.1	0	1	0	0	2	1340.5	928	9571.8
Fibrillin-1 OS=Homo sapiens GN=FBN1 PE=1 SV=3	P35555	312226	1	72	75	96	0.0125	0.324	NCMDIDECQRDPLLCR	K	G	0.773	22.6	25	2.91	0	0	1	0	2	2094.88	1075	11967.4
Fibrillin-1 OS=Homo sapiens GN=FBN1 PE=1 SV=3	P35555	312226	1	72	75	96	0.0125	0.324	NGLCVNTR	K	G	0.99	36	36.9	26.9	0	1	0	0	2	933.457	900	3328.78
Fibrillin-1 OS=Homo sapiens GN=FBN1 PE=1 SV=3	P35555	312226	1	72	75	96	0.0125	0.324	NLIGTYMCICGPGYQR	K	R	0.997	98.4	27	98.4	0	1	1	0	2	1902.87	1292	22262.2
Fibrillin-1 OS=Homo sapiens GN=FBN1 PE=1 SV=3	P35555	312226	1	72	75	96	0.0125	0.324	NTPEYEELCPR	R	G	0.997	46.8	29.1	46.8	0	0	1	0	2	1407.62	1015	9934.92
Fibrillin-1 OS=Homo sapiens GN=FBN1 PE=1 SV=3	P35555	312226	1	72	75	96	0.0125	0.324	QICPYGSGIIVGPDDSAVDMDECKEPDVCK	R	H	0.968	18	25	18	0	0	1	0	2	3354.46	1163	3371.2
Fibrillin-1 OS=Homo sapiens GN=FBN1 PE=1 SV=3	P35555	312226	1	72	75	96	0.0125	0.324	RGFIPNIR	R	T	0.51	22.1	34.7	4.11	0	1	0	0	2	972.574	1035	10041.2
Fibrillin-1 OS=Homo sapiens GN=FBN1 PE=1 SV=3	P35555	312226	1	72	75	96	0.0125	0.324	RPDGEGCVDENECQTKPGICENGR	R	C	0.997	106	25	106	0	0	0	1	2	2777.17	883	111477
Fibrillin-1 OS=Homo sapiens GN=FBN1 PE=1 SV=3	P35555	312226	1	72	75	96	0.0125	0.324	SGNCYLDIRPR	R	G	0.997	63.5	32	63.5	0	0	1	0	2	1350.66	992	28306.7
Fibrillin-1 OS=Homo sapiens GN=FBN1 PE=1 SV=3	P35555	312226	1	72	75	96	0.0125	0.324	TCVDINECLLEPR	R	K	0.997	90.9	28.8	79.3	0	2	0	0	2	1618.76	1155.5	41031.8
Fibrillin-1 OS=Homo sapiens GN=FBN1 PE=1 SV=3	P35555	312226	1	72	75	96	0.0125	0.324	TCVDVNECDLNPNICLSGTCENTK	K	G	0.997	35.3	25	35.3	0	0	1	0	2	2813.18	1126	7112.7
Fibrillin-1 OS=Homo sapiens GN=FBN1 PE=1 SV=3	P35555	312226	1	72	75	96	0.0125	0.324	TGCTDINECEIGAHNCGK	K	H	0.997	37.6	25	34.4	0	1	0	0	2	2035.83	911	3983.06
Fibrillin-1 OS=Homo sapiens GN=FBN1 PE=1 SV=3	P35555	312226	1	72	75	96	0.0125	0.324	TGPCFTVISNQMCQGQLSGIVCTK	R	T	0.997	83.6	27	83.6	0	1	0	0	2	2686.25	1286	10758.2
Fibrillin-1 OS=Homo sapiens GN=FBN1 PE=1 SV=3	P35555	312226	1	72	75	96	0.0125	0.324	TGYTPDITGTSCVDLNECNQAPKPCNFICK	K	N	0.995	29.1	25	29.1	0	0	1	0	2	3460.53	1153	14625.2
Fibrillin-1 OS=Homo sapiens GN=FBN1 PE=1 SV=3	P35555	312226	1	72	75	96	0.0125	0.324	TICIETIK	K	G	0.99	30.8	37.3	21.7	0	1	0	0	2	977.534	1030	25859.9
Fibrillin-1 OS=Homo sapiens GN=FBN1 PE=1 SV=3	P35555	312226	1	72	75	96	0.0125	0.324	TLCCATVGR	K	A	0.997	37.8	31.1	28.5	0	1	0	0	2	1037.49	895	11084
Fibrillin-1 OS=Homo sapiens GN=FBN1 PE=1 SV=3	P35555	312226	1	72	75	96	0.0125	0.324	TLPGGNQCIVPICR	K	H	0.997	70.4	31.4	59.6	0	2	0	0	2	1584.8	1088.5	51715
Fibrillin-1 OS=Homo sapiens GN=FBN1 PE=1 SV=3	P35555	312226	1	72	75	96	0.0125	0.324	TNDDQTMCLDINECER	K	D	0.997	101	25	101	0	1	0	0	2	2013.8	1066	8096.76
Fibrillin-1 OS=Homo sapiens GN=FBN1 PE=1 SV=3	P35555	312226	1	72	75	96	0.0125	0.324	VGCVDTR	R	S	0.797	27.9	33.1	9.68	0	1	0	0	2	806.383	853	534.69
Fibrillin-1 OS=Homo sapiens GN=FBN1 PE=1 SV=3	P35555	312226	1	72	75	96	0.0125	0.324	YCKDINECETPGICMNGR	R	C	0.99	27.8	25	27.8	0	0	1	0	2	2216.92	974	5302.77
Fibrillin-1 OS=Homo sapiens GN=FBN1 PE=1 SV=3	P35555	312226	1	72	75	96	0.0125	0.324	YEDEECTLPIAGR	R	H	0.997	78.8	28.1	78.8	0	3	0	0	2	1552.69	1038	122527
Fibrillin-1 OS=Homo sapiens GN=FBN1 PE=1 SV=3	P35555	312226	1	72	75	96	0.0125	0.324	YQCACNPGYHSTPDR	K	L	0.997	49	25	49	0	0	1	0	2	1825.74	876	5212.64
Annexin OS=Homo sapiens GN=ANXA6 PE=3 SV=3	A6NN80,E9PGK1,P08133	75280.8	1	3	3	3	0.000391	0.039	ALIEILATR	K	T	0.994	30.2	32.9	21.4	0	1	0	0	2	999.62	1265	1810.02
Annexin OS=Homo sapiens GN=ANXA6 PE=3 SV=3	A6NN80,E9PGK1,P08133	75280.8	1	3	3	3	0.000391	0.039	CLIEILASR	K	T	0.996	36	35	20.2	0	1	0	0	2	1074.6	1283	930.74
Annexin OS=Homo sapiens GN=ANXA6 PE=3 SV=3	A6NN80,E9PGK1,P08133	75280.8	1	3	3	3	0.000391	0.039	LVFDEYLK	R	T	0.063	6.78	34.7	6.78	0	1	0	0	2	1026.55	1239	1118.31
Actin-related protein 2/3 complex subunit 4 OS=Homo sapiens GN=ARPC4 PE=4 SV=1	C9JWM7,E7ETI0,F8WCF6,F8WDD7,P59998	21588.4	1	3	3	3	0.000391	0.16	AENFFILR	R	R	0.99	41.2	32.9	38.1	0	1	0	0	2	1009.55	1288	2890.05
Actin-related protein 2/3 complex subunit 4 OS=Homo sapiens GN=ARPC4 PE=4 SV=1	C9JWM7,E7ETI0,F8WCF6,F8WDD7,P59998	21588.4	1	3	3	3	0.000391	0.16	ELLLQPVTISR	K	N	0.997	29.3	29.7	25.9	0	1	0	0	2	1268.76	1202	2862.25
Actin-related protein 2/3 complex subunit 4 OS=Homo sapiens GN=ARPC4 PE=4 SV=1	C9JWM7,E7ETI0,F8WCF6,F8WDD7,P59998	21588.4	1	3	3	3	0.000391	0.16	VLIEGSINSVR	K	V	0.099	6.85	33.5	6.85	0	1	0	0	2	1186.68	1045	2277.82
Glyceraldehyde-3-phosphate dehydrogenase OS=Homo sapiens GN=GAPDH PE=1 SV=3	P04406	36053.4	1	6	6	7	0.000913	0.176	GALQNIIPASTGAAK	R	A	0.997	53.8	31.9	53	0	2	0	0	2	1411.79	1098	26629.5
Glyceraldehyde-3-phosphate dehydrogenase OS=Homo sapiens GN=GAPDH PE=1 SV=3	P04406	36053.4	1	6	6	7	0.000913	0.176	LTGMAFR	K	V	0.9	55.1	33.1	48.8	0	1	0	0	2	795.418	1012	9326.36
Glyceraldehyde-3-phosphate dehydrogenase OS=Homo sapiens GN=GAPDH PE=1 SV=3	P04406	36053.4	1	6	6	7	0.000913	0.176	LVINGNPITIFQER	K	D	0.997	76	31.4	76	0	1	0	0	2	1613.9	1339	4513.74
Glyceraldehyde-3-phosphate dehydrogenase OS=Homo sapiens GN=GAPDH PE=1 SV=3	P04406	36053.4	1	6	6	7	0.000913	0.176	LVINGNPITIFQERDPSK	K	I	0.995	31.1	29.9	31.1	0	0	1	0	2	2041.11	1278	5696.85
Glyceraldehyde-3-phosphate dehydrogenase OS=Homo sapiens GN=GAPDH PE=1 SV=3	P04406	36053.4	1	6	6	7	0.000913	0.176	VGVNGFGR	K	I	0.99	46.9	34.9	22.6	0	1	0	0	2	805.432	949	15615.8
Glyceraldehyde-3-phosphate dehydrogenase OS=Homo sapiens GN=GAPDH PE=1 SV=3	P04406	36053.4	1	6	6	7	0.000913	0.176	VVDLMAHMASK	R	-	0.997	52.3	33.2	42.2	0	0	1	0	2	1201.61	1029	5531.5
Galectin-1 OS=Homo sapiens GN=LGALS1 PE=1 SV=2	P09382	14715.8	1	2	2	2	0.000261	0.2	DSNNLCLHFNPR	K	F	0.997	78.4	29.1	74.9	0	0	1	0	2	1486.69	1050	5521.68
Galectin-1 OS=Homo sapiens GN=LGALS1 PE=1 SV=2	P09382	14715.8	1	2	2	2	0.000261	0.2	FNAHGDANTIVCNSK	R	D	0.995	23.7	28.9	21.9	0	0	1	0	2	1647.75	911	6879.86
Collagen alpha-2(IV) chain OS=Homo sapiens GN=COL4A2 PE=1 SV=4	P08572	167558	0.996	2	2	2	0.000261	0.0158	AHNQDLGLAGSCLAR	K	F	0.754	14.2	30.5	14.2	0	1	0	0	2	1582.78	984	7164.17
Collagen alpha-2(IV) chain OS=Homo sapiens GN=COL4A2 PE=1 SV=4	P08572	167558	0.996	2	2	2	0.000261	0.0158	GLDGYQGPDGPR	R	G	0.982	33.6	31.6	33.6	0	1	0	0	2	1231.57	953	6822.28
Histone H4 OS=Homo sapiens GN=HIST1H4A PE=1 SV=2	P62805	11367.7	1	3	3	3	0.000391	0.33	DNIQGITKPAIR	R	R	0.997	88.7	31.3	88.1	0	1	0	0	2	1325.75	948	66555.8
Histone H4 OS=Homo sapiens GN=HIST1H4A PE=1 SV=2	P62805	11367.7	1	3	3	3	0.000391	0.33	KTVTAMDVVYALKR	R	Q	0.104	7.22	30.6	7.22	0	0	1	0	2	1594.9	1170	1490.62
Histone H4 OS=Homo sapiens GN=HIST1H4A PE=1 SV=2	P62805	11367.7	1	3	3	3	0.000391	0.33	VFLENVIR	K	D	0.984	32.8	33.7	13.1	0	1	0	0	2	989.578	1186	2493.3
Collagen alpha-2(I) chain OS=Homo sapiens GN=COL1A2 PE=1 SV=7	P08123	129315	1	7	8	11	0.00143	0.0505	GASGPAGVR	R	G	0.974	33.5	37.7	11.8	0	1	0	0	2	771.411	853	1152.55
Collagen alpha-2(I) chain OS=Homo sapiens GN=COL1A2 PE=1 SV=7	P08123	129315	1	7	8	11	0.00143	0.0505	GEAGAAGPAGPAGPR	R	G	0.997	91.7	32.4	80.4	0	1	0	0	2	1235.61	871	8133.71
Collagen alpha-2(I) chain OS=Homo sapiens GN=COL1A2 PE=1 SV=7	P08123	129315	1	7	8	11	0.00143	0.0505	GETGPSGPVGPAGAVGPR	R	G	0.997	132	32.2	128	0	2	0	0	2	1562.79	936.5	398731
Collagen alpha-2(I) chain OS=Homo sapiens GN=COL1A2 PE=1 SV=7	P08123	129315	1	7	8	11	0.00143	0.0505	GPAGPSGPAGK	R	D	0.931	26	32.9	14.1	0	1	0	0	2	895.463	846	824.102
Collagen alpha-2(I) chain OS=Homo sapiens GN=COL1A2 PE=1 SV=7	P08123	129315	1	7	8	11	0.00143	0.0505	GPAGPSGPAGKDGR	R	T	0.997	102	32.6	96.1	0	0	1	0	2	1223.61	837	659.661
Collagen alpha-2(I) chain OS=Homo sapiens GN=COL1A2 PE=1 SV=7	P08123	129315	1	7	8	11	0.00143	0.0505	GVVGPQGAR	R	G	0.967	32.3	32.8	18.7	0	1	0	0	2	840.469	860	1285.95
Collagen alpha-2(I) chain OS=Homo sapiens GN=COL1A2 PE=1 SV=7	P08123	129315	1	7	8	11	0.00143	0.0505	HGNRGETGPSGPVGPAGAVGPR	K	G	0.997	78.4	30.8	76.4	0	1	0	3	2	2027.02	889	137826
Peptidyl-prolyl cis-trans isomerase A OS=Homo sapiens GN=PPIA PE=1 SV=2	P62937	18012.9	1	3	3	3	0.000391	0.206	EGMNIVEAMER	K	F	0.978	34	30	31.8	0	1	0	0	2	1278.58	1220	3961.19
Peptidyl-prolyl cis-trans isomerase A OS=Homo sapiens GN=PPIA PE=1 SV=2	P62937	18012.9	1	3	3	3	0.000391	0.206	IIPGFMCQGGDFTR	R	H	0.997	52	29.3	52	0	1	0	0	2	1598.75	1232	5800.73
Peptidyl-prolyl cis-trans isomerase A OS=Homo sapiens GN=PPIA PE=1 SV=2	P62937	18012.9	1	3	3	3	0.000391	0.206	VSFELFADK	R	V	0.997	35.8	32.2	28.8	0	1	0	0	2	1055.54	1277	1753.18
Elastin OS=Homo sapiens GN=ELN PE=4 SV=1	E7EN65,E7ENM0,E9PBM4,P15502-1,P15502-2,P15502-4,P15502-5	61921.5	1	3	3	6	0.000782	0.139	AGYPTGTGVGPQAAAAAAAK	K	A	0.997	75.4	31.7	75.4	0	1	0	0	2	1729.89	982	7493.48
Elastin OS=Homo sapiens GN=ELN PE=4 SV=1	E7EN65,E7ENM0,E9PBM4,P15502-1,P15502-2,P15502-4,P15502-5	61921.5	1	3	3	6	0.000782	0.139	FPGVGVLPGVPTGAGVKPK	R	A	0.997	27.5	25.6	25.8	0	0	1	0	2	1777.04	1165	28004.1
Elastin OS=Homo sapiens GN=ELN PE=4 SV=1	E7EN65,E7ENM0,E9PBM4,P15502-1,P15502-2,P15502-4,P15502-5	61921.5	1	3	3	6	0.000782	0.139	LPGGYGLPYTTGK	K	L	0.997	54.8	32.5	52.2	0	1	0	0	2	1323.69	1108	8200.64
Elastin OS=Homo sapiens GN=ELN PE=4 SV=1	E7EN65,E7ENM0,E9PBM4,P15502-1,P15502-2,P15502-4,P15502-5	61921.5	1	3	3	6	0.000782	0.139	LPYGYGPGGVAGAAGK	K	A	0.919	23.8	32.8	22	0	1	0	0	2	1434.74	1035	11142.9
Elastin OS=Homo sapiens GN=ELN PE=4 SV=1	E7EN65,E7ENM0,E9PBM4,P15502-1,P15502-2,P15502-4,P15502-5	61921.5	1	3	3	6	0.000782	0.139	VPGVGLPGVYPGGVLPGAR	K	F	0.997	35.7	29.1	35.7	0	1	0	0	2	1762	1284	4935
Elastin OS=Homo sapiens GN=ELN PE=4 SV=1	E7EN65,E7ENM0,E9PBM4,P15502-1,P15502-2,P15502-4,P15502-5	61921.5	1	3	3	6	0.000782	0.139	YGVGTPAAAAAK	K	A	0.378	16.5	34.5	15.9	0	1	0	0	2	1076.57	908	3395.34
Heat shock protein beta-1 OS=Homo sapiens GN=HSPB1 PE=1 SV=2	P04792	22782.6	1	3	3	3	0.000391	0.18	LATQSNEITIPVTFESR	K	A	0.997	123	31.3	123	0	1	0	0	2	1905.99	1230	11988.9
Heat shock protein beta-1 OS=Homo sapiens GN=HSPB1 PE=1 SV=2	P04792	22782.6	1	3	3	3	0.000391	0.18	LFDQAFGLPR	R	L	0.997	76.6	33.6	64.2	0	1	0	0	2	1163.62	1270	3819.21
Heat shock protein beta-1 OS=Homo sapiens GN=HSPB1 PE=1 SV=2	P04792	22782.6	1	3	3	3	0.000391	0.18	QLSSGVSEIR	R	H	0.997	66.1	34.8	49.6	0	1	0	0	2	1075.57	940	27618.9
Ig alpha-1 chain C region OS=Homo sapiens GN=IGHA1 PE=1 SV=2	P01876	37653.8	1	4	4	4	0.000522	0.144	DASGVTFTWTPSSGK	R	S	0.997	47.5	30.6	47.3	0	1	0	0	2	1540.73	1168	6431.16
Ig alpha-1 chain C region OS=Homo sapiens GN=IGHA1 PE=1 SV=2	P01876	37653.8	1	4	4	4	0.000522	0.144	QEPSQGTTTFAVTSILR	R	V	0.085	6.17	31.4	6.17	0	1	0	0	2	1835.95	1273	6885.45
Ig alpha-1 chain C region OS=Homo sapiens GN=IGHA1 PE=1 SV=2	P01876	37653.8	1	4	4	4	0.000522	0.144	TPLTATLSK	K	S	0.83	24.5	35.8	17.6	0	1	0	0	2	931.546	969	4857.58
Ig alpha-1 chain C region OS=Homo sapiens GN=IGHA1 PE=1 SV=2	P01876	37653.8	1	4	4	4	0.000522	0.144	WLQGSQELPR	R	E	0.984	30.7	32.6	14.1	0	1	0	0	2	1213.63	1042	3692.06
Heat shock 70 kDa protein 1A/1B OS=Homo sapiens GN=HSPA1A PE=1 SV=5	P08107	70054	1	4	4	5	0.000652	0.109	AQIHDLVLVGGSTR	K	I	0.21	14.4	31.5	0	0	0	1	0	2	1465.81	1049	4877.32
Heat shock 70 kDa protein 1A/1B OS=Homo sapiens GN=HSPA1A PE=1 SV=5	P08107	70054	1	4	4	5	0.000652	0.109	DAGVIAGLNVLR	K	I	0.996	36.3	31.6	18.2	0	1	0	0	2	1197.7	1280	8937.77
Heat shock 70 kDa protein 1A/1B OS=Homo sapiens GN=HSPA1A PE=1 SV=5	P08107	70054	1	4	4	5	0.000652	0.109	IINEPTAAAIAYGLDR	R	T	0.997	90.6	32.3	88.1	0	1	0	0	2	1687.9	1266	6093.45
Heat shock 70 kDa protein 1A/1B OS=Homo sapiens GN=HSPA1A PE=1 SV=5	P08107	70054	1	4	4	5	0.000652	0.109	NQVALNPQNTVFDAK	K	R	0.95	20.5	31.9	16.7	0	1	0	0	2	1658.85	1093	4175.63
Heat shock 70 kDa protein 1A/1B OS=Homo sapiens GN=HSPA1A PE=1 SV=5	P08107	70054	1	4	4	5	0.000652	0.109	TTPSYVAFTDTER	R	L	0.997	54.4	30.5	54.4	0	1	0	0	2	1487.7	1080	11707.1	P11142,E9PKE3,P54652,E9PNE6,P11142-2
Fibrinogen gamma chain OS=Homo sapiens GN=FGG PE=4 SV=1	C9JC84,C9JEU5,P02679,P02679-2	52339.2	1	10	11	13	0.00169	0.278	CHAGHLNGVYYQGGTYSK	K	A	0.992	21.2	26.2	21.2	0	0	1	0	2	2011.91	916	4843.08
Fibrinogen gamma chain OS=Homo sapiens GN=FGG PE=4 SV=1	C9JC84,C9JEU5,P02679,P02679-2	52339.2	1	10	11	13	0.00169	0.278	DNCCILDER	R	F	0.997	52	25	52	0	1	0	0	2	1194.49	993	12481.4
Fibrinogen gamma chain OS=Homo sapiens GN=FGG PE=4 SV=1	C9JC84,C9JEU5,P02679,P02679-2	52339.2	1	10	11	13	0.00169	0.278	EGFGHLSPTGTTEFWLGNEK	K	I	0.993	24.1	28.3	24.1	0	0	1	0	2	2207.04	1278	5015.91
Fibrinogen gamma chain OS=Homo sapiens GN=FGG PE=4 SV=1	C9JC84,C9JEU5,P02679,P02679-2	52339.2	1	10	11	13	0.00169	0.278	IHLISTQSAIPYALR	K	V	0.997	43.7	30.9	43.1	0	1	1	0	2	1682.96	1178.5	13498.5
Fibrinogen gamma chain OS=Homo sapiens GN=FGG PE=4 SV=1	C9JC84,C9JEU5,P02679,P02679-2	52339.2	1	10	11	13	0.00169	0.278	IIPFNR	K	L	0.5	31.1	37.4	9.04	0	3	0	0	2	759.451	1027	8884.18
Fibrinogen gamma chain OS=Homo sapiens GN=FGG PE=4 SV=1	C9JC84,C9JEU5,P02679,P02679-2	52339.2	1	10	11	13	0.00169	0.278	NWIQYK	K	E	0.5	25.1	33.1	13.6	0	1	0	0	2	851.441	1034	3365.55
Fibrinogen gamma chain OS=Homo sapiens GN=FGG PE=4 SV=1	C9JC84,C9JEU5,P02679,P02679-2	52339.2	1	10	11	13	0.00169	0.278	QSGLYFIKPLK	K	A	0.997	43.1	30	42.2	0	0	1	0	2	1293.76	1132	5152.28
Fibrinogen gamma chain OS=Homo sapiens GN=FGG PE=4 SV=1	C9JC84,C9JEU5,P02679,P02679-2	52339.2	1	10	11	13	0.00169	0.278	TSTADYAMFK	R	V	0.997	41.1	30.1	40.9	0	1	0	0	2	1134.51	1067	10122.5
Fibrinogen gamma chain OS=Homo sapiens GN=FGG PE=4 SV=1	C9JC84,C9JEU5,P02679,P02679-2	52339.2	1	10	11	13	0.00169	0.278	VAQLEAQCQEPCKDTVQIHDITGK	K	V	0.997	30.8	27	30.8	0	0	0	1	2	2768.33	1005	6230.33
Fibrinogen gamma chain OS=Homo sapiens GN=FGG PE=4 SV=1	C9JC84,C9JEU5,P02679,P02679-2	52339.2	1	10	11	13	0.00169	0.278	VELEDWNGR	R	T	0.997	48.3	32.7	42.4	0	1	0	0	2	1117.53	1057	6893.41
Keratin, type II cytoskeletal 5 OS=Homo sapiens GN=KRT5 PE=1 SV=3	P13647	62379.6	1	9	9	18	0.00235	0.229	EYQELMNTK	R	L	0.996	26.1	33.4	26.1	0	1	0	0	2	1155.54	962	7918.28
Keratin, type II cytoskeletal 5 OS=Homo sapiens GN=KRT5 PE=1 SV=3	P13647	62379.6	1	9	9	18	0.00235	0.229	FASFIDK	K	V	0.9	55.3	32.3	21.4	0	1	0	0	2	827.43	1064	24858.8	P04259,P35908,P02538
Keratin, type II cytoskeletal 5 OS=Homo sapiens GN=KRT5 PE=1 SV=3	P13647	62379.6	1	9	9	18	0.00235	0.229	FASFIDKVR	K	F	0.997	63.1	32.6	49.5	0	0	1	0	2	1082.6	1059	24178.4	P04259,P35908,P02538
Keratin, type II cytoskeletal 5 OS=Homo sapiens GN=KRT5 PE=1 SV=3	P13647	62379.6	1	9	9	18	0.00235	0.229	ISISTSGGSFR	R	N	0.997	65.1	32.5	44.8	0	2	0	0	2	1111.57	1011	52379.1
Keratin, type II cytoskeletal 5 OS=Homo sapiens GN=KRT5 PE=1 SV=3	P13647	62379.6	1	9	9	18	0.00235	0.229	LALDVEIATYR	K	K	0.997	66.2	33	40	0	3	0	0	2	1263.69	1256	35272.9	P04259,P35908,P02538
Keratin, type II cytoskeletal 5 OS=Homo sapiens GN=KRT5 PE=1 SV=3	P13647	62379.6	1	9	9	18	0.00235	0.229	LRAEIDNVKK	R	Q	0.108	19.2	33.4	8.08	0	0	1	0	2	1185.7	865	706.74
Keratin, type II cytoskeletal 5 OS=Homo sapiens GN=KRT5 PE=1 SV=3	P13647	62379.6	1	9	9	18	0.00235	0.229	NKYEDEINKR	K	T	0.997	56	32.4	56	0	0	1	0	2	1308.65	876	17243.1	P04259,P04264,P02538
Keratin, type II cytoskeletal 5 OS=Homo sapiens GN=KRT5 PE=1 SV=3	P13647	62379.6	1	9	9	18	0.00235	0.229	NMQDLVEDFK	R	N	0.997	62.2	29.9	62.2	0	1	0	0	2	1238.57	1275	7038.46
Keratin, type II cytoskeletal 5 OS=Homo sapiens GN=KRT5 PE=1 SV=3	P13647	62379.6	1	9	9	18	0.00235	0.229	QCANLQNAIADAEQR	K	G	0.997	64.3	27	62.5	0	1	0	0	2	1701.8	1123	4926.8
Keratin, type II cytoskeletal 5 OS=Homo sapiens GN=KRT5 PE=1 SV=3	P13647	62379.6	1	9	9	18	0.00235	0.229	QLDSIVGER	R	G	0.997	51.4	35.1	15.3	0	1	0	0	2	1016.54	983	42075.6	P02538
Keratin, type II cytoskeletal 5 OS=Homo sapiens GN=KRT5 PE=1 SV=3	P13647	62379.6	1	9	9	18	0.00235	0.229	SLYNLGGSK	R	R	0.997	48.7	32.8	26.6	0	1	0	0	2	938.494	995	8720.88
Keratin, type II cytoskeletal 5 OS=Homo sapiens GN=KRT5 PE=1 SV=3	P13647	62379.6	1	9	9	18	0.00235	0.229	TEAESWYQTK	R	Y	0.819	17.9	29.1	17.9	0	1	0	0	2	1242.56	995	4471.05
Keratin, type II cytoskeletal 5 OS=Homo sapiens GN=KRT5 PE=1 SV=3	P13647	62379.6	1	9	9	18	0.00235	0.229	TTAENEFVMLK	R	K	0.984	21.2	31.3	19.1	0	1	0	0	2	1282.63	1150	13975.5
Keratin, type II cytoskeletal 5 OS=Homo sapiens GN=KRT5 PE=1 SV=3	P13647	62379.6	1	9	9	18	0.00235	0.229	TTAENEFVMLKK	R	D	0.997	43.9	32.3	43.9	0	0	1	0	2	1410.73	1035	4473.87
Keratin, type II cytoskeletal 5 OS=Homo sapiens GN=KRT5 PE=1 SV=3	P13647	62379.6	1	9	9	18	0.00235	0.229	WTLLQEQGTK	K	T	0.997	50.3	34.4	15.8	0	1	0	0	2	1203.64	1117	86391	P04259,P02538
Keratin, type I cytoskeletal 10 OS=Homo sapiens GN=KRT10 PE=1 SV=6	P13645	58828.8	1	21	23	32	0.00417	0.361	ALEESNYELEGK	R	I	0.997	101	30.1	101	0	1	1	0	2	1381.65	983.5	112843
Keratin, type I cytoskeletal 10 OS=Homo sapiens GN=KRT10 PE=1 SV=6	P13645	58828.8	1	21	23	32	0.00417	0.361	DAEAWFNEK	K	S	0.992	21	28.5	21	0	1	0	0	2	1109.49	1145	37486.5
Keratin, type I cytoskeletal 10 OS=Homo sapiens GN=KRT10 PE=1 SV=6	P13645	58828.8	1	21	23	32	0.00417	0.361	ELTTEIDNNIEQISSYK	K	S	0.989	140	30	140	0	1	1	0	2	1996.97	1226	15489.5
Keratin, type I cytoskeletal 10 OS=Homo sapiens GN=KRT10 PE=1 SV=6	P13645	58828.8	1	21	23	32	0.00417	0.361	GSLGGGFSSGGFSGGSFSR	K	G	0.997	113	27.7	113	0	2	0	0	2	1707.77	1150.5	76355.9
Keratin, type I cytoskeletal 10 OS=Homo sapiens GN=KRT10 PE=1 SV=6	P13645	58828.8	1	21	23	32	0.00417	0.361	GSSGGGCFGGSSGGYGGLGGFGGGSFR	R	G	0.997	51.8	25	51.8	0	0	1	0	2	2342.98	1220	7759.87
Keratin, type I cytoskeletal 10 OS=Homo sapiens GN=KRT10 PE=1 SV=6	P13645	58828.8	1	21	23	32	0.00417	0.361	IRLENEIQTYR	K	S	0.997	69.1	32.7	44.7	0	2	0	0	2	1434.77	1018	63382.7
Keratin, type I cytoskeletal 10 OS=Homo sapiens GN=KRT10 PE=1 SV=6	P13645	58828.8	1	21	23	32	0.00417	0.361	KDAEAWFNEK	R	S	0.989	34	30.3	19.8	0	0	1	0	2	1237.58	1019	6422.67
Keratin, type I cytoskeletal 10 OS=Homo sapiens GN=KRT10 PE=1 SV=6	P13645	58828.8	1	21	23	32	0.00417	0.361	LAADDFR	R	L	0.9	55.9	33.3	33.2	0	1	0	0	2	807.4	957	225180	Q04695,P02533,P08779,F5GWP8
Keratin, type I cytoskeletal 10 OS=Homo sapiens GN=KRT10 PE=1 SV=6	P13645	58828.8	1	21	23	32	0.00417	0.361	LASYLDK	R	V	0.9	55.1	33.1	18.6	0	1	0	0	2	809.44	942	11342.3	Q04695,P02533,P35527,P08779
Keratin, type I cytoskeletal 10 OS=Homo sapiens GN=KRT10 PE=1 SV=6	P13645	58828.8	1	21	23	32	0.00417	0.361	LASYLDKVR	R	A	0.997	73.4	32.3	18.8	0	0	1	0	2	1064.61	959	30326.7	Q04695,P02533,P08779
Keratin, type I cytoskeletal 10 OS=Homo sapiens GN=KRT10 PE=1 SV=6	P13645	58828.8	1	21	23	32	0.00417	0.361	LENEIQTYR	R	S	0.997	63.1	32.8	33.7	0	2	0	0	2	1165.58	952	78055.7
Keratin, type I cytoskeletal 10 OS=Homo sapiens GN=KRT10 PE=1 SV=6	P13645	58828.8	1	21	23	32	0.00417	0.361	LKYENEVALR	R	Q	0.997	79	32.9	56.7	0	0	1	0	2	1234.68	952	118482
Keratin, type I cytoskeletal 10 OS=Homo sapiens GN=KRT10 PE=1 SV=6	P13645	58828.8	1	21	23	32	0.00417	0.361	NHEEEMKDLR	K	N	0.997	41.6	27.8	32.9	0	0	2	0	2	1300.6	870	5204.02
Keratin, type I cytoskeletal 10 OS=Homo sapiens GN=KRT10 PE=1 SV=6	P13645	58828.8	1	21	23	32	0.00417	0.361	NVQALEIELQSQLALK	R	Q	0.997	81.3	28.8	81.3	0	0	1	0	2	1797.01	1404	16189.5
Keratin, type I cytoskeletal 10 OS=Homo sapiens GN=KRT10 PE=1 SV=6	P13645	58828.8	1	21	23	32	0.00417	0.361	QSLEASLAETEGR	K	Y	0.997	91.8	32.3	82.8	0	1	0	0	2	1390.68	1075	31340.5
Keratin, type I cytoskeletal 10 OS=Homo sapiens GN=KRT10 PE=1 SV=6	P13645	58828.8	1	21	23	32	0.00417	0.361	QSVEADINGLR	R	R	0.997	39.1	33.5	32.5	0	1	0	0	2	1201.62	1062	35770.8
Keratin, type I cytoskeletal 10 OS=Homo sapiens GN=KRT10 PE=1 SV=6	P13645	58828.8	1	21	23	32	0.00417	0.361	QSVEADINGLRR	R	V	0.988	21.2	33.5	21.2	0	0	2	0	2	1357.72	1010.5	7178.68
Keratin, type I cytoskeletal 10 OS=Homo sapiens GN=KRT10 PE=1 SV=6	P13645	58828.8	1	21	23	32	0.00417	0.361	RVLDELTLTK	R	A	0.87	30.2	33.8	20.2	0	1	0	0	2	1187.7	1050	5328.27
Keratin, type I cytoskeletal 10 OS=Homo sapiens GN=KRT10 PE=1 SV=6	P13645	58828.8	1	21	23	32	0.00417	0.361	SEITELR	K	R	0.9	41.4	35.6	17.2	0	1	0	0	2	847.452	944	13950.3
Keratin, type I cytoskeletal 10 OS=Homo sapiens GN=KRT10 PE=1 SV=6	P13645	58828.8	1	21	23	32	0.00417	0.361	SKELTTEIDNNIEQISSYK	K	S	0.97	19	29.8	19	0	1	0	0	2	2212.1	1249	2423.86
Keratin, type I cytoskeletal 10 OS=Homo sapiens GN=KRT10 PE=1 SV=6	P13645	58828.8	1	21	23	32	0.00417	0.361	SQYEQLAEQNR	R	K	0.997	60.2	30	59.3	0	0	1	0	2	1365.64	929	12800.9
Keratin, type I cytoskeletal 10 OS=Homo sapiens GN=KRT10 PE=1 SV=6	P13645	58828.8	1	21	23	32	0.00417	0.361	SQYEQLAEQNRK	R	D	0.997	56.1	31.3	56.1	0	0	1	0	2	1493.73	895	58492.8
Keratin, type I cytoskeletal 10 OS=Homo sapiens GN=KRT10 PE=1 SV=6	P13645	58828.8	1	21	23	32	0.00417	0.361	VLDELTLTK	R	A	0.994	26.1	34.2	22.4	0	1	0	0	2	1031.6	1100	7726.72
Keratin, type I cytoskeletal 10 OS=Homo sapiens GN=KRT10 PE=1 SV=6	P13645	58828.8	1	21	23	32	0.00417	0.361	VTMQNLNDR	K	L	0.997	58.1	33.1	52.2	0	1	0	0	2	1090.53	922	241353	P02533,P08779
Keratin, type I cytoskeletal 10 OS=Homo sapiens GN=KRT10 PE=1 SV=6	P13645	58828.8	1	21	23	32	0.00417	0.361	YENEVALR	K	Q	0.99	31.5	33.7	23.5	0	1	0	0	2	993.5	935	10916.6
Fibrinogen beta chain OS=Homo sapiens GN=FGB PE=1 SV=2	P02675	55928.6	1	5	5	5	0.000652	0.151	AHYGGFTVQNEANK	K	Y	0.996	25.3	30.1	25.3	0	1	0	0	2	1535.72	933	11395.9
Fibrinogen beta chain OS=Homo sapiens GN=FGB PE=1 SV=2	P02675	55928.6	1	5	5	5	0.000652	0.151	DNDGWLTSDPR	R	K	0.997	44.8	26.5	44.8	0	1	0	0	2	1275.56	1085	4070.64
Fibrinogen beta chain OS=Homo sapiens GN=FGB PE=1 SV=2	P02675	55928.6	1	5	5	5	0.000652	0.151	EEAPSLRPAPPPISGGGYR	R	A	0.997	56.1	30.8	56.1	0	0	1	0	2	1951	1003	18676.8
Fibrinogen beta chain OS=Homo sapiens GN=FGB PE=1 SV=2	P02675	55928.6	1	5	5	5	0.000652	0.151	IRPFFPQQ	K	-	0.99	38.3	35	24.3	0	1	0	0	2	1032.56	1122	18474.7
Fibrinogen beta chain OS=Homo sapiens GN=FGB PE=1 SV=2	P02675	55928.6	1	5	5	5	0.000652	0.151	TPCTVSCNIPVVSGKECEEIIR	R	K	0.99	29.9	28.7	29.9	0	0	1	0	2	2548.22	1101	4299.1
Complement factor H OS=Homo sapiens GN=CFH PE=1 SV=4	P08603	139096	1	7	7	7	0.000913	0.0682	CTSTGWIPAPR	K	C	0.101	12.9	33.8	12.9	0	1	0	0	2	1245.6	1075	6791.36
Complement factor H OS=Homo sapiens GN=CFH PE=1 SV=4	P08603	139096	1	7	7	7	0.000913	0.0682	GDAVCTESGWRPLPSCEEK	R	S	0.47	11.8	25.1	11.8	0	0	1	0	2	2177.96	1018	4960.94
Complement factor H OS=Homo sapiens GN=CFH PE=1 SV=4	P08603	139096	1	7	7	7	0.000913	0.0682	SIDVACHPGYALPK	K	A	0.067	5.49	31.3	5.49	0	0	1	0	2	1527.76	1002	3951.6
Complement factor H OS=Homo sapiens GN=CFH PE=1 SV=4	P08603	139096	1	7	7	7	0.000913	0.0682	SLGNVIMVCR	R	K	0.997	40.5	34.6	39	0	1	0	0	2	1148.59	1107	2846.19
Complement factor H OS=Homo sapiens GN=CFH PE=1 SV=4	P08603	139096	1	7	7	7	0.000913	0.0682	TGDEITYQCR	R	N	0.994	24.5	25.6	24.5	0	1	0	0	2	1242.54	918	18387.5
Complement factor H OS=Homo sapiens GN=CFH PE=1 SV=4	P08603	139096	1	7	7	7	0.000913	0.0682	TGESVEFVCK	R	R	0.997	42.3	31.1	42.3	0	1	0	0	2	1155.54	978	7143.91
Complement factor H OS=Homo sapiens GN=CFH PE=1 SV=4	P08603	139096	1	7	7	7	0.000913	0.0682	WQSIPLCVEK	R	I	0.925	23.3	33.1	16	0	1	0	0	2	1259.65	1148	8836.14
Serum amyloid P-component OS=Homo sapiens GN=APCS PE=1 SV=2	P02743	25387.7	1	9	9	12	0.00156	0.318	AYSDLSR	R	A	0.9	33	31.6	20.2	0	1	0	0	2	811.394	888	3600.54
Serum amyloid P-component OS=Homo sapiens GN=APCS PE=1 SV=2	P02743	25387.7	1	9	9	12	0.00156	0.318	AYSLFSYNTQGR	R	D	0.997	87.3	31	79.8	0	1	0	0	2	1406.67	1168	91812.3
Serum amyloid P-component OS=Homo sapiens GN=APCS PE=1 SV=2	P02743	25387.7	1	9	9	12	0.00156	0.318	DNELLVYK	R	E	0.99	57.8	33.8	45.9	0	3	0	0	2	993.525	1095	34345.4
Serum amyloid P-component OS=Homo sapiens GN=APCS PE=1 SV=2	P02743	25387.7	1	9	9	12	0.00156	0.318	DNELLVYKER	R	V	0.997	47.7	32.7	47.3	0	1	0	0	2	1278.67	1000	14244.5
Serum amyloid P-component OS=Homo sapiens GN=APCS PE=1 SV=2	P02743	25387.7	1	9	9	12	0.00156	0.318	IVLGQEQDSYGGK	K	F	0.997	57.7	32.6	57.7	0	1	0	0	2	1393.7	969	5921.31
Serum amyloid P-component OS=Homo sapiens GN=APCS PE=1 SV=2	P02743	25387.7	1	9	9	12	0.00156	0.318	IVLGQEQDSYGGKFDR	K	S	0.199	8.21	30.9	8.21	0	1	0	0	2	1811.89	1011	4023.63
Serum amyloid P-component OS=Homo sapiens GN=APCS PE=1 SV=2	P02743	25387.7	1	9	9	12	0.00156	0.318	QGYFVEAQPK	R	I	0.997	49.8	32.6	37.3	0	1	0	0	2	1166.58	984	71739.6
Serum amyloid P-component OS=Homo sapiens GN=APCS PE=1 SV=2	P02743	25387.7	1	9	9	12	0.00156	0.318	VFVFPR	K	E	0.5	39.7	33.3	13.4	0	2	0	0	2	764.445	1136.5	84526
Serum amyloid P-component OS=Homo sapiens GN=APCS PE=1 SV=2	P02743	25387.7	1	9	9	12	0.00156	0.318	VGEYSLYIGR	R	H	0.997	45.7	32.8	34.7	0	1	0	0	2	1156.6	1132	3836.6
Actin, cytoplasmic 1 OS=Homo sapiens GN=ACTB PE=1 SV=1	P60709,P63261	41737.8	1	5	5	16	0.00209	0.307	AVFPSIVGRPR	R	H	0.997	63.2	32.4	59.9	0	0	2	0	2	1198.71	1050.5	55524.9	P62736,P68032
Actin, cytoplasmic 1 OS=Homo sapiens GN=ACTB PE=1 SV=1	P60709,P63261	41737.8	1	5	5	16	0.00209	0.307	DLYANTVLSGGTTMYPGIADR	K	M	0.997	50.5	29.2	50.5	0	0	1	0	2	2215.07	1301	7853.73
Actin, cytoplasmic 1 OS=Homo sapiens GN=ACTB PE=1 SV=1	P60709,P63261	41737.8	1	5	5	16	0.00209	0.307	EITALAPSTMK	K	I	0.97	33.7	34.1	25.6	0	1	0	0	2	1161.62	1022	36227.7	P62736,P68032
Actin, cytoplasmic 1 OS=Homo sapiens GN=ACTB PE=1 SV=1	P60709,P63261	41737.8	1	5	5	16	0.00209	0.307	GYSFTTTAER	R	E	0.997	45.1	31	44	0	1	0	0	2	1132.53	971	17436.2
Actin, cytoplasmic 1 OS=Homo sapiens GN=ACTB PE=1 SV=1	P60709,P63261	41737.8	1	5	5	16	0.00209	0.307	IIAPPER	K	K	0.9	31.9	31.5	10.7	0	1	0	0	2	795.472	908	10150.1	P62736,P68032
Actin, cytoplasmic 1 OS=Homo sapiens GN=ACTB PE=1 SV=1	P60709,P63261	41737.8	1	5	5	16	0.00209	0.307	KDLYANTVLSGGTTMYPGIADR	R	M	0.997	43	30	43	0	0	1	0	2	2343.17	1178	5966.97
Actin, cytoplasmic 1 OS=Homo sapiens GN=ACTB PE=1 SV=1	P60709,P63261	41737.8	1	5	5	16	0.00209	0.307	QEYDESGPSIVHR	K	K	0.997	66.7	29	66.7	0	0	1	0	2	1516.7	920	11001.4
Actin, cytoplasmic 1 OS=Homo sapiens GN=ACTB PE=1 SV=1	P60709,P63261	41737.8	1	5	5	16	0.00209	0.307	RGILTLK	K	Y	0.646	25.2	33	0.92	0	1	0	0	2	800.535	957	18551.2	P62736,P68032
Actin, cytoplasmic 1 OS=Homo sapiens GN=ACTB PE=1 SV=1	P60709,P63261	41737.8	1	5	5	16	0.00209	0.307	SYELPDGQVITIGNER	K	F	0.997	101	31.5	94.8	0	3	3	0	2	1790.89	1254.5	84135.2	P62736,P68032
Actin, cytoplasmic 1 OS=Homo sapiens GN=ACTB PE=1 SV=1	P60709,P63261	41737.8	1	5	5	16	0.00209	0.307	VAPEEHPVLLTEAPLNPK	R	A	0.411	13.5	29.1	8.67	0	0	1	0	2	1954.06	1101	33368.5
Keratin, type I cytoskeletal 17 OS=Homo sapiens GN=KRT17 PE=1 SV=2	Q04695	48106.7	1	1	1	13	0.00169	0.282	ALEEANTELEVK	R	I	0.997	61	33.3	54.7	0	1	0	0	2	1345.68	991	17073.3
Keratin, type I cytoskeletal 17 OS=Homo sapiens GN=KRT17 PE=1 SV=2	Q04695	48106.7	1	1	1	13	0.00169	0.282	ASLEGNLAETENR	K	Y	0.997	39.4	30.3	39.4	0	1	0	0	2	1403.68	979	2761.35	F5GWP8
Keratin, type I cytoskeletal 17 OS=Homo sapiens GN=KRT17 PE=1 SV=2	Q04695	48106.7	1	1	1	13	0.00169	0.282	EVATNSELVQSGK	R	S	0.997	42	33.3	37.8	0	1	0	0	2	1361.69	908	6309.03	P02533,F5GWP8
Keratin, type I cytoskeletal 17 OS=Homo sapiens GN=KRT17 PE=1 SV=2	Q04695	48106.7	1	1	1	13	0.00169	0.282	ILLDVK	K	T	0.5	28.6	34.4	4.67	0	1	0	0	2	700.461	1032	7406.28	P02533,F5GWP8
Keratin, type I cytoskeletal 17 OS=Homo sapiens GN=KRT17 PE=1 SV=2	Q04695	48106.7	1	1	1	13	0.00169	0.282	LAADDFR	R	T	0.9	55.9	33.3	33.2	0	1	0	0	2	807.4	957	225180	P13645,P02533,P08779,F5GWP8
Keratin, type I cytoskeletal 17 OS=Homo sapiens GN=KRT17 PE=1 SV=2	Q04695	48106.7	1	1	1	13	0.00169	0.282	LASYLDK	R	V	0.9	55.1	33.1	18.6	0	1	0	0	2	809.44	942	11342.3	P13645,P02533,P35527,P08779
Keratin, type I cytoskeletal 17 OS=Homo sapiens GN=KRT17 PE=1 SV=2	Q04695	48106.7	1	1	1	13	0.00169	0.282	LASYLDKVR	R	A	0.997	73.4	32.3	18.8	0	0	1	0	2	1064.61	959	30326.7	P13645,P02533,P08779
Keratin, type I cytoskeletal 17 OS=Homo sapiens GN=KRT17 PE=1 SV=2	Q04695	48106.7	1	1	1	13	0.00169	0.282	LEQEIATYR	R	R	0.997	52.4	33.3	40.7	0	1	0	0	2	1122.58	957	27556.2	P02533,P08779,F5GWP8
Keratin, type I cytoskeletal 17 OS=Homo sapiens GN=KRT17 PE=1 SV=2	Q04695	48106.7	1	1	1	13	0.00169	0.282	LLEGEDAHLTQYK	R	K	0.997	53.3	33.1	37.7	0	0	1	0	2	1516.76	983	7209.75	F5GWP8
Keratin, type I cytoskeletal 17 OS=Homo sapiens GN=KRT17 PE=1 SV=2	Q04695	48106.7	1	1	1	13	0.00169	0.282	LSVEADINGLRR	R	V	0.997	32.6	33.3	21.7	0	0	1	0	2	1342.74	1064	3465.77	F5GWP8
Keratin, type I cytoskeletal 17 OS=Homo sapiens GN=KRT17 PE=1 SV=2	Q04695	48106.7	1	1	1	13	0.00169	0.282	TKFETEQALR	R	L	0.997	37.5	33.3	25.6	0	0	1	0	2	1222.64	910	3744	F5GWP8
Keratin, type I cytoskeletal 17 OS=Homo sapiens GN=KRT17 PE=1 SV=2	Q04695	48106.7	1	1	1	13	0.00169	0.282	TMQALEIELQSQLSMK	R	A	0.281	9.72	31.6	9.72	0	0	1	0	2	1849.94	1394	1601.74	F5GWP8
Keratin, type I cytoskeletal 17 OS=Homo sapiens GN=KRT17 PE=1 SV=2	Q04695	48106.7	1	1	1	13	0.00169	0.282	TRLEQEIATYR	K	R	0.189	16.6	32.9	1.75	0	1	0	0	2	1379.73	1030	12693.7	P02533,P08779,F5GWP8
Ig gamma-3 chain C region OS=Homo sapiens GN=IGHG3 PE=1 SV=2	P01860	41285.9	0.999	2	2	18	0.00235	0.273	ALPAPIEK	K	T	0.99	30	31.1	27.2	0	1	0	0	2	838.503	937	15645.3	P01857
Ig gamma-3 chain C region OS=Homo sapiens GN=IGHG3 PE=1 SV=2	P01860	41285.9	0.999	2	2	18	0.00235	0.273	CPAPELLGGPSVFLFPPKPK	R	D	0.997	70.1	29	70.1	0	0	1	0	2	2151.17	1352	6564.91
Ig gamma-3 chain C region OS=Homo sapiens GN=IGHG3 PE=1 SV=2	P01860	41285.9	0.999	2	2	18	0.00235	0.273	DTLMISR	K	T	0.798	34.5	37.5	12.5	0	0	1	0	2	835.434	988	7170.6	P01857,P01859
Ig gamma-3 chain C region OS=Homo sapiens GN=IGHG3 PE=1 SV=2	P01860	41285.9	0.999	2	2	18	0.00235	0.273	EPQVYTLPPSR	R	E	0.997	64.7	33.8	58.5	0	8	0	0	2	1286.67	1055	185380	P01857,P01859
Ig gamma-3 chain C region OS=Homo sapiens GN=IGHG3 PE=1 SV=2	P01860	41285.9	0.999	2	2	18	0.00235	0.273	GPSVFPLAPCSR	K	S	0.997	59.6	32.9	58.3	0	3	0	0	2	1287.65	1143	39922	P01859
Ig gamma-3 chain C region OS=Homo sapiens GN=IGHG3 PE=1 SV=2	P01860	41285.9	0.999	2	2	18	0.00235	0.273	NQVSLTCLVK	K	G	0.997	44.3	33.8	41.2	0	1	0	0	2	1161.63	1103	19793.5	P01857,P01859
Ig gamma-3 chain C region OS=Homo sapiens GN=IGHG3 PE=1 SV=2	P01860	41285.9	0.999	2	2	18	0.00235	0.273	STSGGTAALGCLVK	R	D	0.997	63.6	32.6	56.4	0	2	0	0	2	1321.68	1057.5	19838.4	P01857
Ig gamma-3 chain C region OS=Homo sapiens GN=IGHG3 PE=1 SV=2	P01860	41285.9	0.999	2	2	18	0.00235	0.273	TPEVTCVVVDVSHEDPEVQFK	R	W	0.161	13	33.4	13	0	1	0	0	2	2414.15	1251	3338.48
Myosin regulatory light chain 12A OS=Homo sapiens GN=MYL12A PE=4 SV=1	J3QRS3,O14950,P19105	20458.1	1	2	2	2	0.000261	0.107	ELLTTMGDR	R	F	0.994	24.6	33.6	24.6	0	1	0	0	2	1035.51	1015	4223.37
Myosin regulatory light chain 12A OS=Homo sapiens GN=MYL12A PE=4 SV=1	J3QRS3,O14950,P19105	20458.1	1	2	2	2	0.000261	0.107	GNFNYIEFTR	K	I	0.997	43.4	31.7	43.4	0	1	0	0	2	1260.6	1199	2723.47
Keratin, type I cytoskeletal 9 OS=Homo sapiens GN=KRT9 PE=1 SV=3	P35527	62065.9	1	21	23	28	0.00365	0.583	DIENQYETQITQIEHEVSSSGQEVQSSAK	K	E	0.997	86.4	25	86.4	0	0	1	0	2	3264.51	1359	21789.5
Keratin, type I cytoskeletal 9 OS=Homo sapiens GN=KRT9 PE=1 SV=3	P35527	62065.9	1	21	23	28	0.00365	0.583	EEMSQLTGQNSGDVNVEINVAPGK	K	D	0.099	5.49	27	5.49	0	0	1	0	2	2516.19	1123	3271.51
Keratin, type I cytoskeletal 9 OS=Homo sapiens GN=KRT9 PE=1 SV=3	P35527	62065.9	1	21	23	28	0.00365	0.583	EIETYHNLLEGGQEDFESSGAGK	K	I	0.997	73.5	25	73.5	0	0	1	0	2	2510.13	1158	25864.4
Keratin, type I cytoskeletal 9 OS=Homo sapiens GN=KRT9 PE=1 SV=3	P35527	62065.9	1	21	23	28	0.00365	0.583	FEMEQNLR	K	Q	0.99	36.1	31.4	18.5	0	1	0	0	2	1066.5	1007	11728.8
Keratin, type I cytoskeletal 9 OS=Homo sapiens GN=KRT9 PE=1 SV=3	P35527	62065.9	1	21	23	28	0.00365	0.583	GGGGSFGYSYGGGSGGGFSASSLGGGFGGGSR	R	G	0.997	71	28.2	71	0	1	1	0	2	2705.16	1243	28245
Keratin, type I cytoskeletal 9 OS=Homo sapiens GN=KRT9 PE=1 SV=3	P35527	62065.9	1	21	23	28	0.00365	0.583	GGSGGSHGGGSGFGGESGGSYGGGEEASGSGGGYGGGSGK	R	S	0.991	135	25	135	0	0	1	0	2	3223.28	909	14446.6
Keratin, type I cytoskeletal 9 OS=Homo sapiens GN=KRT9 PE=1 SV=3	P35527	62065.9	1	21	23	28	0.00365	0.583	GGSGGSYGGGGSGGGYGGGSGSR	R	G	0.997	151	25	151	0	1	0	0	2	1791.73	869	13407.2
Keratin, type I cytoskeletal 9 OS=Homo sapiens GN=KRT9 PE=1 SV=3	P35527	62065.9	1	21	23	28	0.00365	0.583	GGSGGSYGGGSGSGGGSGGGYGGGSGGGHSGGSGGGHSGGSGGNYGGGSGSGGGSGGGYGGGSGSR	R	G	0.997	101	25	101	0	0	0	1	2	4972.94	867	8996.16
Keratin, type I cytoskeletal 9 OS=Homo sapiens GN=KRT9 PE=1 SV=3	P35527	62065.9	1	21	23	28	0.00365	0.583	HGVQELEIELQSQLSK	R	K	0.997	95.3	31.3	95.3	0	0	2	0	2	1837.97	1285.5	96147
Keratin, type I cytoskeletal 9 OS=Homo sapiens GN=KRT9 PE=1 SV=3	P35527	62065.9	1	21	23	28	0.00365	0.583	HGVQELEIELQSQLSKK	R	A	0.988	20	30.1	20	0	0	1	0	2	1966.06	1217	3515.95
Keratin, type I cytoskeletal 9 OS=Homo sapiens GN=KRT9 PE=1 SV=3	P35527	62065.9	1	21	23	28	0.00365	0.583	IKFEMEQNLR	R	Q	0.997	48.9	32.5	36.2	0	1	1	0	2	1307.68	1050	12910.8
Keratin, type I cytoskeletal 9 OS=Homo sapiens GN=KRT9 PE=1 SV=3	P35527	62065.9	1	21	23	28	0.00365	0.583	IQDWYDK	K	K	0.9	42.3	30.7	27.6	0	1	0	0	2	967.452	1007	6369.92
Keratin, type I cytoskeletal 9 OS=Homo sapiens GN=KRT9 PE=1 SV=3	P35527	62065.9	1	21	23	28	0.00365	0.583	IQDWYDKK	K	G	0.99	57	31.9	32.2	0	0	1	0	2	1095.55	937	5836.83
Keratin, type I cytoskeletal 9 OS=Homo sapiens GN=KRT9 PE=1 SV=3	P35527	62065.9	1	21	23	28	0.00365	0.583	LASYLDK	R	V	0.9	55.1	33.1	18.6	0	1	0	0	2	809.44	942	11342.3	Q04695,P13645,P02533,P08779
Keratin, type I cytoskeletal 9 OS=Homo sapiens GN=KRT9 PE=1 SV=3	P35527	62065.9	1	21	23	28	0.00365	0.583	LASYLDKVQALEEANNDLENK	R	I	0.997	98.6	29.8	98.6	0	0	1	0	2	2377.19	1234	11679.2
Keratin, type I cytoskeletal 9 OS=Homo sapiens GN=KRT9 PE=1 SV=3	P35527	62065.9	1	21	23	28	0.00365	0.583	MTLDDFR	R	I	0.9	48.5	30.4	44.2	0	2	0	0	2	897.414	1121.5	14075.6
Keratin, type I cytoskeletal 9 OS=Homo sapiens GN=KRT9 PE=1 SV=3	P35527	62065.9	1	21	23	28	0.00365	0.583	QFSSSYLSR	R	S	0.997	59	33.3	39.1	0	1	0	0	2	1074.52	997	33353.1
Keratin, type I cytoskeletal 9 OS=Homo sapiens GN=KRT9 PE=1 SV=3	P35527	62065.9	1	21	23	28	0.00365	0.583	QGVDADINGLR	R	Q	0.997	72.3	32.5	61.2	0	2	0	0	2	1157.59	1013.5	39281.6
Keratin, type I cytoskeletal 9 OS=Homo sapiens GN=KRT9 PE=1 SV=3	P35527	62065.9	1	21	23	28	0.00365	0.583	QVLDNLTMEK	R	S	0.997	91.1	33.7	78.4	0	1	0	0	2	1190.61	1052	34154.7
Keratin, type I cytoskeletal 9 OS=Homo sapiens GN=KRT9 PE=1 SV=3	P35527	62065.9	1	21	23	28	0.00365	0.583	STMQELNSR	K	L	0.979	32	31.4	24.4	0	1	0	0	2	1065.5	903	12543.5
Keratin, type I cytoskeletal 9 OS=Homo sapiens GN=KRT9 PE=1 SV=3	P35527	62065.9	1	21	23	28	0.00365	0.583	TLLDIDNTR	K	M	0.997	67.1	35.4	55.1	0	2	0	0	2	1060.56	1084.5	223402
Keratin, type I cytoskeletal 9 OS=Homo sapiens GN=KRT9 PE=1 SV=3	P35527	62065.9	1	21	23	28	0.00365	0.583	TLNDMRQEYEQLIAK	K	N	0.996	27.5	30.8	27.5	0	0	1	0	2	1851.93	1250	14507.2
Elongation factor 2 OS=Homo sapiens GN=EEF2 PE=1 SV=4	P13639	95340.1	0.998	2	2	2	0.000261	0.0175	FSVSPVVR	K	V	0.979	21.9	33.9	17.9	0	1	0	0	2	890.509	1017	3616.68
Elongation factor 2 OS=Homo sapiens GN=EEF2 PE=1 SV=4	P13639	95340.1	0.998	2	2	2	0.000261	0.0175	TILMMGR	R	Y	0.9	26.4	34.3	16.1	0	1	0	0	2	821.437	1069	2009.74
Inter-alpha-trypsin inhibitor heavy chain H1 OS=Homo sapiens GN=ITIH1 PE=4 SV=1	F5H7E1,P19827	72121.8	1	4	4	4	0.000522	0.076	EVAFDLEIPK	R	T	0.973	24.5	34.4	16.7	0	1	0	0	2	1160.62	1265	3286.58
Inter-alpha-trypsin inhibitor heavy chain H1 OS=Homo sapiens GN=ITIH1 PE=4 SV=1	F5H7E1,P19827	72121.8	1	4	4	4	0.000522	0.076	GFSLDEATNLNGGLLR	R	G	0.371	11	32	11	0	1	0	0	2	1676.86	1313	3260.34
Inter-alpha-trypsin inhibitor heavy chain H1 OS=Homo sapiens GN=ITIH1 PE=4 SV=1	F5H7E1,P19827	72121.8	1	4	4	4	0.000522	0.076	LDAQASFLPK	K	E	0.825	21.1	37.1	11.7	0	1	0	0	2	1089.59	1103	2281.78
Inter-alpha-trypsin inhibitor heavy chain H1 OS=Homo sapiens GN=ITIH1 PE=4 SV=1	F5H7E1,P19827	72121.8	1	4	4	4	0.000522	0.076	QYYEGSEIVVAGR	K	I	0.997	68.9	31.3	68.9	0	1	0	0	2	1470.72	1038	7802.89
Phosphoglycerate kinase 1 OS=Homo sapiens GN=PGK1 PE=2 SV=1	B7Z7A9,P00558	41429.5	1	4	4	4	0.000522	0.18	ACANPAAGSVILLENLR	K	F	0.996	45.4	31	25.5	0	0	1	0	2	1768.94	1346	1716.42
Phosphoglycerate kinase 1 OS=Homo sapiens GN=PGK1 PE=2 SV=1	B7Z7A9,P00558	41429.5	1	4	4	4	0.000522	0.18	ALESPERPFLAILGGAK	K	V	0.856	16.3	29	16.3	0	0	1	0	2	1769	1331	2853.52
Phosphoglycerate kinase 1 OS=Homo sapiens GN=PGK1 PE=2 SV=1	B7Z7A9,P00558	41429.5	1	4	4	4	0.000522	0.18	ITLPVDFVTADKFDENAK	K	T	0.997	44.1	30.2	44.1	0	0	1	0	2	2023.04	1300	3791.72
Phosphoglycerate kinase 1 OS=Homo sapiens GN=PGK1 PE=2 SV=1	B7Z7A9,P00558	41429.5	1	4	4	4	0.000522	0.18	VSHVSTGGGASLELLEGK	K	V	0.34	12.4	31.5	10.3	0	0	1	0	2	1740.91	1083	3094.58
Ig gamma-2 chain C region OS=Homo sapiens GN=IGHG2 PE=1 SV=2	P01859	35899.2	1	4	4	18	0.00235	0.319	CCVECPPCPAPPVAGPSVFLFPPKPK	K	D	0.991	31	26.6	31	0	0	2	0	2	2908.4	1287	9473.78
Ig gamma-2 chain C region OS=Homo sapiens GN=IGHG2 PE=1 SV=2	P01859	35899.2	1	4	4	18	0.00235	0.319	DTLMISR	K	T	0.798	34.5	37.5	12.5	0	0	1	0	2	835.434	988	7170.6	P01860,P01857
Ig gamma-2 chain C region OS=Homo sapiens GN=IGHG2 PE=1 SV=2	P01859	35899.2	1	4	4	18	0.00235	0.319	EPQVYTLPPSR	R	E	0.997	64.7	33.8	58.5	0	8	0	0	2	1286.67	1055	185380	P01860,P01857
Ig gamma-2 chain C region OS=Homo sapiens GN=IGHG2 PE=1 SV=2	P01859	35899.2	1	4	4	18	0.00235	0.319	GLPAPIEK	K	T	0.96	27.4	31.2	21.9	0	1	0	0	2	824.488	944	16312.7
Ig gamma-2 chain C region OS=Homo sapiens GN=IGHG2 PE=1 SV=2	P01859	35899.2	1	4	4	18	0.00235	0.319	GPSVFPLAPCSR	K	S	0.997	59.6	32.9	58.3	0	3	0	0	2	1287.65	1143	39922	P01860
Ig gamma-2 chain C region OS=Homo sapiens GN=IGHG2 PE=1 SV=2	P01859	35899.2	1	4	4	18	0.00235	0.319	NQVSLTCLVK	K	G	0.997	44.3	33.8	41.2	0	1	0	0	2	1161.63	1103	19793.5	P01860,P01857
Ig gamma-2 chain C region OS=Homo sapiens GN=IGHG2 PE=1 SV=2	P01859	35899.2	1	4	4	18	0.00235	0.319	STSESTAALGCLVK	R	D	0.997	58.1	31.9	44.2	0	1	0	0	2	1423.71	1083	4629.92
Ig gamma-2 chain C region OS=Homo sapiens GN=IGHG2 PE=1 SV=2	P01859	35899.2	1	4	4	18	0.00235	0.319	VVSVLTVVHQDWLNGK	R	E	0.997	62.6	29.8	62.6	0	0	1	0	2	1793.99	1325	12696.4
Histone H2B OS=Homo sapiens GN=HIST2H2BF PE=2 SV=1	B4DR52,O60814,P57053,P58876,P62807,Q5QNW6,Q5QNW6-2,Q93079,Q99877,Q99879,Q99880	18041.3	1	2	2	3	0.000391	0.108	ESYSVYVYK	K	V	0.997	35.3	32.1	31.1	0	1	0	0	2	1137.55	1035	5987.64
Histone H2B OS=Homo sapiens GN=HIST2H2BF PE=2 SV=1	B4DR52,O60814,P57053,P58876,P62807,Q5QNW6,Q5QNW6-2,Q93079,Q99877,Q99879,Q99880	18041.3	1	2	2	3	0.000391	0.108	LLLPGELAK	R	H	0.997	45.3	28.6	21	0	2	0	0	2	953.603	1149.5	27216.9
Ig gamma-1 chain C region OS=Homo sapiens GN=IGHG1 PE=1 SV=1	P01857	36105	1	7	10	34	0.00443	0.5	ALPAPIEK	K	T	0.99	30	31.1	27.2	0	1	0	0	2	838.503	937	15645.3	P01860
Ig gamma-1 chain C region OS=Homo sapiens GN=IGHG1 PE=1 SV=1	P01857	36105	1	7	10	34	0.00443	0.5	DTLMISR	K	T	0.798	34.5	37.5	12.5	0	0	1	0	2	835.434	988	7170.6	P01860,P01859
Ig gamma-1 chain C region OS=Homo sapiens GN=IGHG1 PE=1 SV=1	P01857	36105	1	7	10	34	0.00443	0.5	EPQVYTLPPSR	R	D	0.997	64.7	33.8	58.5	0	8	0	0	2	1286.67	1055	185380	P01860,P01859
Ig gamma-1 chain C region OS=Homo sapiens GN=IGHG1 PE=1 SV=1	P01857	36105	1	7	10	34	0.00443	0.5	EPQVYTLPPSRDELTK	R	N	0.997	64.2	31.6	64.1	0	5	5	0	2	1872.97	1111.5	117447
Ig gamma-1 chain C region OS=Homo sapiens GN=IGHG1 PE=1 SV=1	P01857	36105	1	7	10	34	0.00443	0.5	FNWYVDGVEVHNAK	K	T	0.997	58.5	30.3	56.1	0	1	0	0	2	1677.8	1143	8220.14
Ig gamma-1 chain C region OS=Homo sapiens GN=IGHG1 PE=1 SV=1	P01857	36105	1	7	10	34	0.00443	0.5	GFYPSDIAVEWESNGQPENNYK	K	T	0.82	13.2	25	13.2	0	0	1	0	2	2544.13	1321	3349.66
Ig gamma-1 chain C region OS=Homo sapiens GN=IGHG1 PE=1 SV=1	P01857	36105	1	7	10	34	0.00443	0.5	GPSVFPLAPSSK	K	S	0.997	82.7	34.1	73.8	0	2	0	0	2	1186.65	1122.5	116083
Ig gamma-1 chain C region OS=Homo sapiens GN=IGHG1 PE=1 SV=1	P01857	36105	1	7	10	34	0.00443	0.5	NQVSLTCLVK	K	G	0.997	44.3	33.8	41.2	0	1	0	0	2	1161.63	1103	19793.5	P01860,P01859
Ig gamma-1 chain C region OS=Homo sapiens GN=IGHG1 PE=1 SV=1	P01857	36105	1	7	10	34	0.00443	0.5	STSGGTAALGCLVK	K	D	0.997	63.6	32.6	56.4	0	2	0	0	2	1321.68	1057.5	19838.4	P01860
Ig gamma-1 chain C region OS=Homo sapiens GN=IGHG1 PE=1 SV=1	P01857	36105	1	7	10	34	0.00443	0.5	THTCPPCPAPELLGGPSVFLFPPKPK	K	D	0.997	71.3	27.7	71.3	0	0	0	2	2	2844.46	1312	36774.4
Ig gamma-1 chain C region OS=Homo sapiens GN=IGHG1 PE=1 SV=1	P01857	36105	1	7	10	34	0.00443	0.5	TPEVTCVVVDVSHEDPEVK	R	F	0.997	58.4	29.1	58.4	0	0	2	1	2	2139.03	1142	159055
Ig gamma-1 chain C region OS=Homo sapiens GN=IGHG1 PE=1 SV=1	P01857	36105	1	7	10	34	0.00443	0.5	TTPPVLDSDGSFFLYSK	K	L	0.997	86.1	30.7	86.1	0	0	1	0	2	1873.92	1323	7272.26
Serine protease HTRA1 OS=Homo sapiens GN=HTRA1 PE=1 SV=1	Q92743	51287.3	1	4	4	4	0.000522	0.0812	ADIALIK	K	I	0.126	15.6	35.2	0	0	1	0	0	2	743.466	1019	4558.66
Serine protease HTRA1 OS=Homo sapiens GN=HTRA1 PE=1 SV=1	Q92743	51287.3	1	4	4	4	0.000522	0.0812	LHRPPVIVLQR	R	G	0.997	51.2	26.4	51.2	0	0	1	0	2	1327.83	955	6923
Serine protease HTRA1 OS=Homo sapiens GN=HTRA1 PE=1 SV=1	Q92743	51287.3	1	4	4	4	0.000522	0.0812	LPVLLLGR	K	S	0.99	44.4	25	35.2	0	1	0	0	2	880.598	1270	2788.66
Serine protease HTRA1 OS=Homo sapiens GN=HTRA1 PE=1 SV=1	Q92743	51287.3	1	4	4	4	0.000522	0.0812	VTAGISFAIPSDK	K	I	0.997	46.9	33	43.1	0	1	0	0	2	1305.7	1170	4128.95
Profilin-1 OS=Homo sapiens GN=PFN1 PE=1 SV=2	P07737	15054.3	1	5	5	5	0.000652	0.471	DSLLQDGEFSMDLR	R	T	0.997	41.1	30	41.1	0	1	0	0	2	1625.75	1339	4099.56
Profilin-1 OS=Homo sapiens GN=PFN1 PE=1 SV=2	P07737	15054.3	1	5	5	5	0.000652	0.471	SSFYVNGLTLGGQK	R	C	0.997	57.5	32.5	57.5	0	1	0	0	2	1470.76	1187	8963.04
Profilin-1 OS=Homo sapiens GN=PFN1 PE=1 SV=2	P07737	15054.3	1	5	5	5	0.000652	0.471	STGGAPTFNVTVTK	K	T	0.485	13.2	32.9	13.2	0	1	0	0	2	1379.72	1028	8810.01
Profilin-1 OS=Homo sapiens GN=PFN1 PE=1 SV=2	P07737	15054.3	1	5	5	5	0.000652	0.471	TFVNITPAEVGVLVGK	K	D	0.994	26.5	30.1	20.6	0	1	0	0	2	1643.94	1357	3737.03
Profilin-1 OS=Homo sapiens GN=PFN1 PE=1 SV=2	P07737	15054.3	1	5	5	5	0.000652	0.471	TLVLLMGK	K	E	0.99	55.9	33.6	34.5	0	1	0	0	2	874.543	1202	2303.54
L-lactate dehydrogenase B chain OS=Homo sapiens GN=LDHB PE=1 SV=2	P07195	36638.6	0.948	1	1	2	0.000261	0.0629	GLTSVINQK	R	L	0.926	27.4	35.6	21.5	0	1	0	0	2	959.552	964	3980.88
L-lactate dehydrogenase B chain OS=Homo sapiens GN=LDHB PE=1 SV=2	P07195	36638.6	0.948	1	1	2	0.000261	0.0629	VIGSGCNLDSAR	R	F	0.997	82.4	32	71.3	0	1	0	0	2	1248.6	918	16061.5	P00338-3,P00338,F5H308
Mimecan OS=Homo sapiens GN=OGN PE=1 SV=1	P20774	33925	1	6	6	7	0.000913	0.164	DFADIPNLR	K	R	0.997	35	35.2	25.2	0	1	0	0	2	1060.54	1194	25062.3
Mimecan OS=Homo sapiens GN=OGN PE=1 SV=1	P20774	33925	1	6	6	7	0.000913	0.164	ESAYLYAR	K	F	0.582	15.2	32.4	11	0	1	0	0	2	972.478	959	33767.1
Mimecan OS=Homo sapiens GN=OGN PE=1 SV=1	P20774	33925	1	6	6	7	0.000913	0.164	LEGNPIVLGK	R	H	0.997	58.3	31.2	55.7	0	1	0	0	2	1039.61	1032	17567.6
Mimecan OS=Homo sapiens GN=OGN PE=1 SV=1	P20774	33925	1	6	6	7	0.000913	0.164	LPVLPPK	K	L	0.655	25.8	28.2	7	0	1	0	0	2	763.508	971	4113.42
Mimecan OS=Homo sapiens GN=OGN PE=1 SV=1	P20774	33925	1	6	6	7	0.000913	0.164	LTLFNAK	K	Y	0.9	41.8	33.6	23.4	0	1	0	0	2	806.477	1087	8101.24
Mimecan OS=Homo sapiens GN=OGN PE=1 SV=1	P20774	33925	1	6	6	7	0.000913	0.164	RLPIGSYF	K	-	0.99	45.2	33.1	38.8	0	2	0	0	2	952.525	1249	7124.76
78 kDa glucose-regulated protein OS=Homo sapiens GN=HSPA5 PE=1 SV=2	P11021	72334.7	1	2	2	2	0.000261	0.0474	IINEPTAAAIAYGLDKR	R	E	0.997	45.7	30	45.7	0	0	1	0	2	1816	1175	4804.86
78 kDa glucose-regulated protein OS=Homo sapiens GN=HSPA5 PE=1 SV=2	P11021	72334.7	1	2	2	2	0.000261	0.0474	ITPSYVAFTPEGER	R	L	0.997	68	31.7	68	0	1	0	0	2	1566.78	1128	6737.35
Basement membrane-specific heparan sulfate proteoglycan core protein OS=Homo sapiens GN=HSPG2 PE=1 SV=4	P98160	468811	1	23	23	24	0.00313	0.0781	AAGVPSATITWR	R	K	0.997	35.6	34.1	32.6	0	1	0	0	2	1229.66	1095	7473.03
Basement membrane-specific heparan sulfate proteoglycan core protein OS=Homo sapiens GN=HSPG2 PE=1 SV=4	P98160	468811	1	23	23	24	0.00313	0.0781	AELLVTEAPSKPITVTVEEQR	R	S	0.997	61.2	27.1	61.2	0	0	1	0	2	2310.26	1125	5135.99
Basement membrane-specific heparan sulfate proteoglycan core protein OS=Homo sapiens GN=HSPG2 PE=1 SV=4	P98160	468811	1	23	23	24	0.00313	0.0781	ATATSCRPCPCPYIDASR	K	R	0.997	69	25	69	0	0	1	0	2	2082.92	940	24496.6
Basement membrane-specific heparan sulfate proteoglycan core protein OS=Homo sapiens GN=HSPG2 PE=1 SV=4	P98160	468811	1	23	23	24	0.00313	0.0781	AVTLECVSAGEPR	K	S	0.997	74.7	32	67.5	0	1	0	0	2	1388.68	1008	7423
Basement membrane-specific heparan sulfate proteoglycan core protein OS=Homo sapiens GN=HSPG2 PE=1 SV=4	P98160	468811	1	23	23	24	0.00313	0.0781	CEHSQALHCHPEACGPDATCVNRPDGR	R	G	0.223	7.29	25	7.29	0	0	0	0	2	3131.3	873	1523.1
Basement membrane-specific heparan sulfate proteoglycan core protein OS=Homo sapiens GN=HSPG2 PE=1 SV=4	P98160	468811	1	23	23	24	0.00313	0.0781	EQAWQRPDGQPATR	R	E	0.988	20.7	30	20.7	0	0	1	0	2	1639.79	898	2097.96
Basement membrane-specific heparan sulfate proteoglycan core protein OS=Homo sapiens GN=HSPG2 PE=1 SV=4	P98160	468811	1	23	23	24	0.00313	0.0781	EVSEAVVDTLESEYLK	R	I	0.957	17.9	30.3	17.9	0	1	0	0	2	1810.9	1379	3174.09
Basement membrane-specific heparan sulfate proteoglycan core protein OS=Homo sapiens GN=HSPG2 PE=1 SV=4	P98160	468811	1	23	23	24	0.00313	0.0781	FDAGSGMATIR	R	H	0.997	52	35.1	44.9	0	1	0	0	2	1125.54	1015	6234.44
Basement membrane-specific heparan sulfate proteoglycan core protein OS=Homo sapiens GN=HSPG2 PE=1 SV=4	P98160	468811	1	23	23	24	0.00313	0.0781	FSDTCFLDTDGQATCDACAPGYTGR	R	R	0.222	7.92	25	7.92	0	0	1	0	2	2786.11	1171	2922.9
Basement membrane-specific heparan sulfate proteoglycan core protein OS=Homo sapiens GN=HSPG2 PE=1 SV=4	P98160	468811	1	23	23	24	0.00313	0.0781	IAHVELADAGQYR	R	C	0.972	34.3	32	34.3	0	1	0	0	2	1442.74	983	17567.2
Basement membrane-specific heparan sulfate proteoglycan core protein OS=Homo sapiens GN=HSPG2 PE=1 SV=4	P98160	468811	1	23	23	24	0.00313	0.0781	LPAVEPTDQAQYLCR	R	A	0.997	109	30.9	108	0	1	0	0	2	1760.86	1076	13888.8
Basement membrane-specific heparan sulfate proteoglycan core protein OS=Homo sapiens GN=HSPG2 PE=1 SV=4	P98160	468811	1	23	23	24	0.00313	0.0781	LRFDQPDDFK	R	G	0.973	23.4	32.2	16.9	0	0	1	0	2	1280.63	1042	2929
Basement membrane-specific heparan sulfate proteoglycan core protein OS=Homo sapiens GN=HSPG2 PE=1 SV=4	P98160	468811	1	23	23	24	0.00313	0.0781	LYIFQASPADAGQYVCR	R	A	0.997	39.9	29.7	39.9	0	1	0	0	2	1958.94	1263	4343.98
Basement membrane-specific heparan sulfate proteoglycan core protein OS=Homo sapiens GN=HSPG2 PE=1 SV=4	P98160	468811	1	23	23	24	0.00313	0.0781	SAEPLALGR	R	W	0.996	32.2	33.4	22	0	1	0	0	2	913.51	981	5492.84
Basement membrane-specific heparan sulfate proteoglycan core protein OS=Homo sapiens GN=HSPG2 PE=1 SV=4	P98160	468811	1	23	23	24	0.00313	0.0781	SIEYSPQLEDAGSR	R	E	0.997	70.4	29.6	70.4	0	2	0	0	2	1551.73	1015.5	24368
Basement membrane-specific heparan sulfate proteoglycan core protein OS=Homo sapiens GN=HSPG2 PE=1 SV=4	P98160	468811	1	23	23	24	0.00313	0.0781	SIVPQGGSHSLR	R	C	0.997	52.5	32.4	50.6	0	0	1	0	2	1237.66	903	3236.32
Basement membrane-specific heparan sulfate proteoglycan core protein OS=Homo sapiens GN=HSPG2 PE=1 SV=4	P98160	468811	1	23	23	24	0.00313	0.0781	SPAYTLVWTR	K	L	0.081	9.73	33.1	1.9	0	1	0	0	2	1193.63	1205	2680.49
Basement membrane-specific heparan sulfate proteoglycan core protein OS=Homo sapiens GN=HSPG2 PE=1 SV=4	P98160	468811	1	23	23	24	0.00313	0.0781	SPVISIDPPSSTVQQGQDASFK	R	C	0.245	8.89	30.1	8.89	0	0	1	0	2	2288.14	1128	2561.31
Basement membrane-specific heparan sulfate proteoglycan core protein OS=Homo sapiens GN=HSPG2 PE=1 SV=4	P98160	468811	1	23	23	24	0.00313	0.0781	TPSGLYLGTCER	R	C	0.574	12.2	30.5	11.3	0	1	0	0	2	1353.65	1040	4741.13
Basement membrane-specific heparan sulfate proteoglycan core protein OS=Homo sapiens GN=HSPG2 PE=1 SV=4	P98160	468811	1	23	23	24	0.00313	0.0781	VAEGQTLDLK	R	C	0.997	65.5	34.9	52.9	0	1	0	0	2	1073.58	957	9246.19
Basement membrane-specific heparan sulfate proteoglycan core protein OS=Homo sapiens GN=HSPG2 PE=1 SV=4	P98160	468811	1	23	23	24	0.00313	0.0781	VISSGSVASYVTSPQGFQFR	R	R	0.997	54.5	35.2	54.5	0	0	0	1	2	2117.07	1281	5837.09
Basement membrane-specific heparan sulfate proteoglycan core protein OS=Homo sapiens GN=HSPG2 PE=1 SV=4	P98160	468811	1	23	23	24	0.00313	0.0781	VPGSPTNLANR	R	Q	0.194	12.6	33	6.22	0	1	0	0	2	1125.6	911	11988.9
Basement membrane-specific heparan sulfate proteoglycan core protein OS=Homo sapiens GN=HSPG2 PE=1 SV=4	P98160	468811	1	23	23	24	0.00313	0.0781	YELGSGLAVLR	R	S	0.997	38.2	32.6	25.6	0	1	0	0	2	1177.66	1231	4540.09
Annexin (Fragment) OS=Homo sapiens GN=ANXA2 PE=3 SV=1	H0YMD0,H0YMU9,H0YN42,P07355,P07355-2	25342.9	1	6	6	6	0.000782	0.269	AYTNFDAER	K	D	0.997	46.2	27	46.2	0	1	0	0	2	1086.48	947	22972.5
Annexin (Fragment) OS=Homo sapiens GN=ANXA2 PE=3 SV=1	H0YMD0,H0YMU9,H0YN42,P07355,P07355-2	25342.9	1	6	6	6	0.000782	0.269	LMVALAK	K	G	0.308	23.6	37.7	11.1	0	1	0	0	2	745.464	1009	7583.5
Annexin (Fragment) OS=Homo sapiens GN=ANXA2 PE=3 SV=1	H0YMD0,H0YMU9,H0YN42,P07355,P07355-2	25342.9	1	6	6	6	0.000782	0.269	QDIAFAYQR	R	R	0.997	42.1	32.3	39.4	0	1	0	0	2	1111.55	1037	19868.8
Annexin (Fragment) OS=Homo sapiens GN=ANXA2 PE=3 SV=1	H0YMD0,H0YMU9,H0YN42,P07355,P07355-2	25342.9	1	6	6	6	0.000782	0.269	RAEDGSVIDYELIDQDAR	R	D	0.997	75	28.5	73.6	0	0	1	0	2	2064.98	1148	11743.9
Annexin (Fragment) OS=Homo sapiens GN=ANXA2 PE=3 SV=1	H0YMD0,H0YMU9,H0YN42,P07355,P07355-2	25342.9	1	6	6	6	0.000782	0.269	TNQELQEINR	R	V	0.997	54.9	33.4	36.7	0	1	0	0	2	1244.62	930	14326.1
Annexin (Fragment) OS=Homo sapiens GN=ANXA2 PE=3 SV=1	H0YMD0,H0YMU9,H0YN42,P07355,P07355-2	25342.9	1	6	6	6	0.000782	0.269	WISIMTER	K	S	0.31	13.3	34	9.24	0	1	0	0	2	1035.53	1187	2348.14
Coiled-coil domain-containing protein 80 OS=Homo sapiens GN=CCDC80 PE=1 SV=1	Q76M96,Q76M96-2	108176	1	6	6	6	0.000782	0.0695	FPSGSSSPNILASFAGK	R	N	0.997	89.6	31.3	89.6	0	1	0	0	2	1666.84	1296	11287.4
Coiled-coil domain-containing protein 80 OS=Homo sapiens GN=CCDC80 PE=1 SV=1	Q76M96,Q76M96-2	108176	1	6	6	6	0.000782	0.0695	HIQQIVLFHQAGEEGGK	R	V	0.997	37.6	31.4	37.6	0	0	1	0	2	1890.98	1020	6166.73
Coiled-coil domain-containing protein 80 OS=Homo sapiens GN=CCDC80 PE=1 SV=1	Q76M96,Q76M96-2	108176	1	6	6	6	0.000782	0.0695	ITSEGQILEQPLDPSLIPK	R	L	0.07	4.18	28.3	4.18	0	0	1	0	2	2078.14	1300	2125.81
Coiled-coil domain-containing protein 80 OS=Homo sapiens GN=CCDC80 PE=1 SV=1	Q76M96,Q76M96-2	108176	1	6	6	6	0.000782	0.0695	LMSFLK	K	L	0.5	25.8	32.4	6.85	0	1	0	0	2	738.422	1147	666.77
Coiled-coil domain-containing protein 80 OS=Homo sapiens GN=CCDC80 PE=1 SV=1	Q76M96,Q76M96-2	108176	1	6	6	6	0.000782	0.0695	RITSEGQILEQPLDPSLIPK	R	L	0.864	15.6	27	15.6	0	0	1	0	2	2234.24	1237	7426.93
Coiled-coil domain-containing protein 80 OS=Homo sapiens GN=CCDC80 PE=1 SV=1	Q76M96,Q76M96-2	108176	1	6	6	6	0.000782	0.0695	YPYPVR	R	L	0.5	24.8	33.4	14.3	0	1	0	0	2	794.419	949	6098.83
Lysozyme C OS=Homo sapiens GN=LYZ PE=1 SV=1	P61626	16536.9	1	5	5	5	0.000652	0.412	AWVAWR	R	N	0.5	23.6	36.8	12.8	0	1	0	0	2	788.42	1147	4904.17
Lysozyme C OS=Homo sapiens GN=LYZ PE=1 SV=1	P61626	16536.9	1	5	5	5	0.000652	0.412	LGMDGYR	R	G	0.9	36	30.8	31.6	0	1	0	0	2	811.377	952	6498.56
Lysozyme C OS=Homo sapiens GN=LYZ PE=1 SV=1	P61626	16536.9	1	5	5	5	0.000652	0.412	QYVQGCGV	R	-	0.116	11.3	30.3	11.3	0	1	0	0	2	910.409	947	5475.61
Lysozyme C OS=Homo sapiens GN=LYZ PE=1 SV=1	P61626	16536.9	1	5	5	5	0.000652	0.412	STDYGIFQINSR	R	Y	0.997	67.1	31.2	65.2	0	1	0	0	2	1400.68	1197	6171.07
Lysozyme C OS=Homo sapiens GN=LYZ PE=1 SV=1	P61626	16536.9	1	5	5	5	0.000652	0.412	TPGAVNACHLSCSALLQDNIADAVACAK	K	R	0.997	65.4	26	65.4	0	0	1	0	2	2927.38	1273	3248.56
Tenascin-X OS=Homo sapiens GN=TNXB PE=4 SV=1	E7EPQ1,E7EPZ9,E7EU03,E7EWZ8,P22105,P22105-3	458244	1	15	15	15	0.00196	0.0422	AGQCVCVEGFR	R	G	0.997	39.9	27.2	39.9	0	1	0	0	2	1282.57	1010	4898.63
Tenascin-X OS=Homo sapiens GN=TNXB PE=4 SV=1	E7EPQ1,E7EPZ9,E7EU03,E7EWZ8,P22105,P22105-3	458244	1	15	15	15	0.00196	0.0422	DRDGQPQVVPVAADQR	K	E	0.976	25.5	31.6	20.5	0	0	1	0	2	1750.88	928	2709.17
Tenascin-X OS=Homo sapiens GN=TNXB PE=4 SV=1	E7EPQ1,E7EPZ9,E7EU03,E7EWZ8,P22105,P22105-3	458244	1	15	15	15	0.00196	0.0422	FDSFTVQYK	R	D	0.997	58.2	32.8	43.6	0	1	0	0	2	1134.55	1085	8286.02
Tenascin-X OS=Homo sapiens GN=TNXB PE=4 SV=1	E7EPQ1,E7EPZ9,E7EU03,E7EWZ8,P22105,P22105-3	458244	1	15	15	15	0.00196	0.0422	FTLFGIANK	R	K	0.997	51.8	32.2	48.9	0	1	0	0	2	1010.57	1302	2145.64
Tenascin-X OS=Homo sapiens GN=TNXB PE=4 SV=1	E7EPQ1,E7EPZ9,E7EU03,E7EWZ8,P22105,P22105-3	458244	1	15	15	15	0.00196	0.0422	GPDCAIQTCPGDCR	R	G	0.997	31.2	25	31.2	0	1	0	0	2	1606.64	906	24217.1
Tenascin-X OS=Homo sapiens GN=TNXB PE=4 SV=1	E7EPQ1,E7EPZ9,E7EU03,E7EWZ8,P22105,P22105-3	458244	1	15	15	15	0.00196	0.0422	ILISGLEPSTPYR	K	F	0.997	34.3	32.5	34	0	1	0	0	2	1445.8	1183	3162.41
Tenascin-X OS=Homo sapiens GN=TNXB PE=4 SV=1	E7EPQ1,E7EPZ9,E7EU03,E7EWZ8,P22105,P22105-3	458244	1	15	15	15	0.00196	0.0422	LGELTVTDR	R	T	0.997	40.2	35.2	28.2	0	1	0	0	2	1003.54	981	9527.02
Tenascin-X OS=Homo sapiens GN=TNXB PE=4 SV=1	E7EPQ1,E7EPZ9,E7EU03,E7EWZ8,P22105,P22105-3	458244	1	15	15	15	0.00196	0.0422	LGELWVTDPTPDSLR	R	L	0.994	26.9	31.7	26.9	0	1	0	0	2	1698.87	1296	3843.95
Tenascin-X OS=Homo sapiens GN=TNXB PE=4 SV=1	E7EPQ1,E7EPZ9,E7EU03,E7EWZ8,P22105,P22105-3	458244	1	15	15	15	0.00196	0.0422	LGPISADSTTAPLEK	R	E	0.997	29	32.4	29	0	1	0	0	2	1499.8	1045	3750.8
Tenascin-X OS=Homo sapiens GN=TNXB PE=4 SV=1	E7EPQ1,E7EPZ9,E7EU03,E7EWZ8,P22105,P22105-3	458244	1	15	15	15	0.00196	0.0422	LGVLTVTDTTPDSMR	R	L	0.997	59.5	32	59.5	0	1	0	0	2	1605.82	1143	3929.62
Tenascin-X OS=Homo sapiens GN=TNXB PE=4 SV=1	E7EPQ1,E7EPZ9,E7EU03,E7EWZ8,P22105,P22105-3	458244	1	15	15	15	0.00196	0.0422	MNLYGLR	K	G	0.9	34.3	33.7	15.3	0	1	0	0	2	866.455	1105	1878.14
Tenascin-X OS=Homo sapiens GN=TNXB PE=4 SV=1	E7EPQ1,E7EPZ9,E7EU03,E7EWZ8,P22105,P22105-3	458244	1	15	15	15	0.00196	0.0422	SAVITSLDPGR	R	K	0.997	51.9	32.9	41.5	0	1	0	0	2	1115.61	1022	3712.36
Tenascin-X OS=Homo sapiens GN=TNXB PE=4 SV=1	E7EPQ1,E7EPZ9,E7EU03,E7EWZ8,P22105,P22105-3	458244	1	15	15	15	0.00196	0.0422	TLCSLHGVFDLSR	R	C	0.931	16.8	32	16.8	0	0	1	0	2	1504.76	1189	3506.12
Tenascin-X OS=Homo sapiens GN=TNXB PE=4 SV=1	E7EPQ1,E7EPZ9,E7EU03,E7EWZ8,P22105,P22105-3	458244	1	15	15	15	0.00196	0.0422	TSDSLLLR	R	W	0.99	36.8	34.8	28.8	0	1	0	0	2	904.51	1037	5198.98
Tenascin-X OS=Homo sapiens GN=TNXB PE=4 SV=1	E7EPQ1,E7EPZ9,E7EU03,E7EWZ8,P22105,P22105-3	458244	1	15	15	15	0.00196	0.0422	YGPLTADGTTAPER	R	K	0.995	29.2	33	28.6	0	1	0	0	2	1448.7	969	6035.54
Keratin, type II cytoskeletal 1 OS=Homo sapiens GN=KRT1 PE=1 SV=6	P04264	66040.3	1	24	27	42	0.00548	0.514	DYQELMNTK	R	L	0.996	24.7	29.1	24.4	0	1	0	0	2	1141.52	1027	8013.51
Keratin, type II cytoskeletal 1 OS=Homo sapiens GN=KRT1 PE=1 SV=6	P04264	66040.3	1	24	27	42	0.00548	0.514	FLEQQNQVLQTK	R	W	0.994	27.4	32.6	20.9	0	1	0	0	2	1475.79	1010	13941.8	P35908
Keratin, type II cytoskeletal 1 OS=Homo sapiens GN=KRT1 PE=1 SV=6	P04264	66040.3	1	24	27	42	0.00548	0.514	FSSCGGGGGSFGAGGGFGSR	R	S	0.997	47.9	25	47.9	0	1	0	0	2	1765.73	1040	5116.97
Keratin, type II cytoskeletal 1 OS=Homo sapiens GN=KRT1 PE=1 SV=6	P04264	66040.3	1	24	27	42	0.00548	0.514	GGGGGGYGSGGSSYGSGGGSYGSGGGGGGGR	R	G	0.997	95	25	95	0	0	1	0	2	2383.95	896	102548
Keratin, type II cytoskeletal 1 OS=Homo sapiens GN=KRT1 PE=1 SV=6	P04264	66040.3	1	24	27	42	0.00548	0.514	GSYGSGGSSYGSGGGSYGSGGGGGGHGSYGSGSSSGGYR	R	G	0.996	127	25	127	0	0	1	0	2	3312.31	909	52278
Keratin, type II cytoskeletal 1 OS=Homo sapiens GN=KRT1 PE=1 SV=6	P04264	66040.3	1	24	27	42	0.00548	0.514	IEISELNR	K	V	0.99	54	35.4	24.9	0	1	0	0	2	973.531	1017	159231	P35908
Keratin, type II cytoskeletal 1 OS=Homo sapiens GN=KRT1 PE=1 SV=6	P04264	66040.3	1	24	27	42	0.00548	0.514	LALDLEIATYR	K	T	0.997	64.2	32.3	0	0	4	1	0	2	1277.71	1315	24757.1
Keratin, type II cytoskeletal 1 OS=Homo sapiens GN=KRT1 PE=1 SV=6	P04264	66040.3	1	24	27	42	0.00548	0.514	LNDLEDALQQAK	K	E	0.997	86.5	36	51.2	0	1	0	0	2	1357.7	1140	11979.7
Keratin, type II cytoskeletal 1 OS=Homo sapiens GN=KRT1 PE=1 SV=6	P04264	66040.3	1	24	27	42	0.00548	0.514	LRSEIDNVKK	R	Q	0.997	60.1	33.5	41.5	0	0	1	0	2	1201.69	858	12135.3
Keratin, type II cytoskeletal 1 OS=Homo sapiens GN=KRT1 PE=1 SV=6	P04264	66040.3	1	24	27	42	0.00548	0.514	NKLNDLEDALQQAK	K	E	0.979	25.8	32.3	25.8	0	0	1	0	2	1599.83	1165	6306.49
Keratin, type II cytoskeletal 1 OS=Homo sapiens GN=KRT1 PE=1 SV=6	P04264	66040.3	1	24	27	42	0.00548	0.514	NKYEDEINKR	R	T	0.997	56	32.4	56	0	0	1	0	2	1308.65	876	17243.1	P04259,P13647,P02538
Keratin, type II cytoskeletal 1 OS=Homo sapiens GN=KRT1 PE=1 SV=6	P04264	66040.3	1	24	27	42	0.00548	0.514	NMQDMVEDYR	K	N	0.997	64.2	25	64.2	0	2	0	0	2	1300.53	1097.5	20238
Keratin, type II cytoskeletal 1 OS=Homo sapiens GN=KRT1 PE=1 SV=6	P04264	66040.3	1	24	27	42	0.00548	0.514	NSKIEISELNR	R	V	0.997	65	33.8	54.9	0	0	1	0	2	1302.7	954	13934
Keratin, type II cytoskeletal 1 OS=Homo sapiens GN=KRT1 PE=1 SV=6	P04264	66040.3	1	24	27	42	0.00548	0.514	QISNLQQSISDAEQR	K	G	0.997	116	31.4	108	0	1	1	0	2	1716.85	1093	127133
Keratin, type II cytoskeletal 1 OS=Homo sapiens GN=KRT1 PE=1 SV=6	P04264	66040.3	1	24	27	42	0.00548	0.514	QISNLQQSISDAEQRGENALKDAK	K	N	0.89	16.2	28.9	16.2	0	0	0	1	2	2643.33	1283	13756.4
Keratin, type II cytoskeletal 1 OS=Homo sapiens GN=KRT1 PE=1 SV=6	P04264	66040.3	1	24	27	42	0.00548	0.514	RVDQLK	R	S	0.112	23.7	36.7	2.75	0	1	0	0	2	758.452	841	398.504
Keratin, type II cytoskeletal 1 OS=Homo sapiens GN=KRT1 PE=1 SV=6	P04264	66040.3	1	24	27	42	0.00548	0.514	SGGGFSSGSAGIINYQR	R	R	0.997	78	30.5	78	0	1	0	0	2	1657.79	1060	29905.1
Keratin, type II cytoskeletal 1 OS=Homo sapiens GN=KRT1 PE=1 SV=6	P04264	66040.3	1	24	27	42	0.00548	0.514	SKAEAESLYQSK	K	Y	0.997	55.6	31.7	54.5	0	0	1	0	2	1340.67	888	7119.25
Keratin, type II cytoskeletal 1 OS=Homo sapiens GN=KRT1 PE=1 SV=6	P04264	66040.3	1	24	27	42	0.00548	0.514	SLDLDSIIAEVK	R	A	0.997	75.2	33.6	62.8	0	1	0	0	2	1302.72	1407	3897.13
Keratin, type II cytoskeletal 1 OS=Homo sapiens GN=KRT1 PE=1 SV=6	P04264	66040.3	1	24	27	42	0.00548	0.514	SLNNQFASFIDK	K	V	0.997	93.8	31.6	81.1	0	2	0	0	2	1383.69	1259.5	18252.6
Keratin, type II cytoskeletal 1 OS=Homo sapiens GN=KRT1 PE=1 SV=6	P04264	66040.3	1	24	27	42	0.00548	0.514	SLNNQFASFIDKVR	K	F	0.997	83.1	31.6	80	0	0	1	0	2	1638.86	1300	13580.5
Keratin, type II cytoskeletal 1 OS=Homo sapiens GN=KRT1 PE=1 SV=6	P04264	66040.3	1	24	27	42	0.00548	0.514	SLVNLGGSK	R	S	0.997	53.5	36.5	32.1	0	1	0	0	2	874.499	973	20192.1
Keratin, type II cytoskeletal 1 OS=Homo sapiens GN=KRT1 PE=1 SV=6	P04264	66040.3	1	24	27	42	0.00548	0.514	THNLEPYFESFINNLRR	R	R	0.997	40.2	30.4	38.9	0	0	0	1	2	2150.08	1399	3926.26
Keratin, type II cytoskeletal 1 OS=Homo sapiens GN=KRT1 PE=1 SV=6	P04264	66040.3	1	24	27	42	0.00548	0.514	TLLEGEESR	R	M	0.997	56	34.7	29.4	0	1	0	0	2	1033.52	932	17750.3
Keratin, type II cytoskeletal 1 OS=Homo sapiens GN=KRT1 PE=1 SV=6	P04264	66040.3	1	24	27	42	0.00548	0.514	TNAENEFVTIK	R	K	0.997	65.2	36.2	58.2	0	2	0	0	2	1265.64	1052.5	57322
Keratin, type II cytoskeletal 1 OS=Homo sapiens GN=KRT1 PE=1 SV=6	P04264	66040.3	1	24	27	42	0.00548	0.514	TNAENEFVTIKK	R	D	0.997	99.6	32.7	99.6	0	0	1	0	2	1393.73	952	95653.2
Keratin, type II cytoskeletal 1 OS=Homo sapiens GN=KRT1 PE=1 SV=6	P04264	66040.3	1	24	27	42	0.00548	0.514	WELLQQVDTSTR	K	T	0.997	78.8	32.3	67.7	0	5	1	0	2	1475.75	1243.5	186611
Keratin, type II cytoskeletal 1 OS=Homo sapiens GN=KRT1 PE=1 SV=6	P04264	66040.3	1	24	27	42	0.00548	0.514	YEELQITAGR	K	H	0.997	46.4	33	38	0	2	0	0	2	1179.6	1059.5	12840.1	P04259
Ubiquitin OS=Homo sapiens GN=UBB PE=2 SV=1	B4DV12,F5GXK7,F5GYU3,F5H041,F5H265,F5H2Z3,F5H388,F5H4D8,F5H6Q2,F5H747,F5H7K6,F5H7Y5,J3QKN0,J3QS39,J3QTR3,P0CG47,P0CG48,P62979,P62987,Q96C32	17215.6	1	4	4	4	0.000522	0.288	IQDKEGIPPDQQR	K	L	0.947	20.1	31.5	17.5	0	0	1	0	2	1523.78	865	893.88
Ubiquitin OS=Homo sapiens GN=UBB PE=2 SV=1	B4DV12,F5GXK7,F5GYU3,F5H041,F5H265,F5H2Z3,F5H388,F5H4D8,F5H6Q2,F5H747,F5H7K6,F5H7Y5,J3QKN0,J3QS39,J3QTR3,P0CG47,P0CG48,P62979,P62987,Q96C32	17215.6	1	4	4	4	0.000522	0.288	MQIFVK	-	T	0.094	12.1	33.6	0	0	1	0	0	2	765.433	1042	2746.03
Ubiquitin OS=Homo sapiens GN=UBB PE=2 SV=1	B4DV12,F5GXK7,F5GYU3,F5H041,F5H265,F5H2Z3,F5H388,F5H4D8,F5H6Q2,F5H747,F5H7K6,F5H7Y5,J3QKN0,J3QS39,J3QTR3,P0CG47,P0CG48,P62979,P62987,Q96C32	17215.6	1	4	4	4	0.000522	0.288	TITLEVEPSDTIENVK	K	A	0.997	63.5	31.5	61.1	0	1	0	0	2	1787.93	1156	20592.4
Ubiquitin OS=Homo sapiens GN=UBB PE=2 SV=1	B4DV12,F5GXK7,F5GYU3,F5H041,F5H265,F5H2Z3,F5H388,F5H4D8,F5H6Q2,F5H747,F5H7K6,F5H7Y5,J3QKN0,J3QS39,J3QTR3,P0CG47,P0CG48,P62979,P62987,Q96C32	17215.6	1	4	4	4	0.000522	0.288	TLSDYNIQK	R	E	0.997	41.1	32.9	32.7	0	1	0	0	2	1081.55	947	25443.4
Apolipoprotein E OS=Homo sapiens GN=APOE PE=1 SV=1	P02649	36153.5	1	13	14	14	0.00183	0.404	AATVGSLAGQPLQER	R	A	0.997	86.7	31.9	73.8	0	1	0	0	2	1497.8	1008	207755
Apolipoprotein E OS=Homo sapiens GN=APOE PE=1 SV=1	P02649	36153.5	1	13	14	14	0.00183	0.404	AKLEEQAQQIR	R	L	0.997	67.2	32.4	57.4	0	1	0	0	2	1313.72	888	16971.2
Apolipoprotein E OS=Homo sapiens GN=APOE PE=1 SV=1	P02649	36153.5	1	13	14	14	0.00183	0.404	ALMDETMK	R	E	0.99	66.9	32.8	58	0	1	0	0	2	938.432	962	17656
Apolipoprotein E OS=Homo sapiens GN=APOE PE=1 SV=1	P02649	36153.5	1	13	14	14	0.00183	0.404	EQVAEVR	K	A	0.19	18.4	35.3	6.63	0	1	0	0	2	830.437	868	511.76
Apolipoprotein E OS=Homo sapiens GN=APOE PE=1 SV=1	P02649	36153.5	1	13	14	14	0.00183	0.404	GEVQAMLGQSTEELR	R	V	0.997	81	31.7	74.9	0	1	1	0	2	1647.8	1165.5	22315.3
Apolipoprotein E OS=Homo sapiens GN=APOE PE=1 SV=1	P02649	36153.5	1	13	14	14	0.00183	0.404	LAVYQAGAR	R	E	0.997	46.1	34.4	27.9	0	1	0	0	2	948.526	924	17450.4
Apolipoprotein E OS=Homo sapiens GN=APOE PE=1 SV=1	P02649	36153.5	1	13	14	14	0.00183	0.404	LDEVKEQVAEVR	R	A	0.997	80	33	74.6	0	0	1	0	2	1414.75	922	23875.2
Apolipoprotein E OS=Homo sapiens GN=APOE PE=1 SV=1	P02649	36153.5	1	13	14	14	0.00183	0.404	LEEQAQQIR	K	L	0.997	31.8	33.4	22.2	0	1	0	0	2	1114.59	888	3782.62
Apolipoprotein E OS=Homo sapiens GN=APOE PE=1 SV=1	P02649	36153.5	1	13	14	14	0.00183	0.404	LGPLVEQGR	R	V	0.997	53.3	32.1	18.2	0	1	0	0	2	968.553	959	206453
Apolipoprotein E OS=Homo sapiens GN=APOE PE=1 SV=1	P02649	36153.5	1	13	14	14	0.00183	0.404	LQAEAFQAR	R	L	0.997	50.6	34.7	28.3	0	1	0	0	2	1033.54	950	302014
Apolipoprotein E OS=Homo sapiens GN=APOE PE=1 SV=1	P02649	36153.5	1	13	14	14	0.00183	0.404	QWAGLVEK	R	V	0.99	37.1	35.8	19.9	0	1	0	0	2	930.504	1044	91629.5
Apolipoprotein E OS=Homo sapiens GN=APOE PE=1 SV=1	P02649	36153.5	1	13	14	14	0.00183	0.404	SELEEQLTPVAEETR	K	A	0.997	127	30.6	126	0	1	0	0	2	1730.84	1081	43936
Apolipoprotein E OS=Homo sapiens GN=APOE PE=1 SV=1	P02649	36153.5	1	13	14	14	0.00183	0.404	VQAAVGTSAAPVPSDNH	K	-	0.997	50.4	31.2	50.4	0	1	0	0	2	1620.8	911	38324.6
Apolipoprotein A-I OS=Homo sapiens GN=APOA1 PE=1 SV=1	P02647	30778.5	1	7	7	7	0.000913	0.247	AKPALEDLR	K	Q	0.968	24.6	32.4	16.4	0	1	0	0	2	1012.58	932	8079.96
Apolipoprotein A-I OS=Homo sapiens GN=APOA1 PE=1 SV=1	P02647	30778.5	1	7	7	7	0.000913	0.247	DYVSQFEGSALGK	R	Q	0.997	64.8	31	64.8	0	1	0	0	2	1400.67	1222	7185.18
Apolipoprotein A-I OS=Homo sapiens GN=APOA1 PE=1 SV=1	P02647	30778.5	1	7	7	7	0.000913	0.247	LSPLGEEMR	K	D	0.997	34.3	33.9	33.7	0	1	0	0	2	1031.52	1020	4189.84
Apolipoprotein A-I OS=Homo sapiens GN=APOA1 PE=1 SV=1	P02647	30778.5	1	7	7	7	0.000913	0.247	QKVEPLRAELQEGAR	R	Q	0.996	27	30.6	27	0	0	1	0	2	1723.95	937	10490.5
Apolipoprotein A-I OS=Homo sapiens GN=APOA1 PE=1 SV=1	P02647	30778.5	1	7	7	7	0.000913	0.247	VQPYLDDFQK	K	K	0.984	19.9	31.9	19.4	0	1	0	0	2	1252.62	1090	5957.5
Apolipoprotein A-I OS=Homo sapiens GN=APOA1 PE=1 SV=1	P02647	30778.5	1	7	7	7	0.000913	0.247	VQPYLDDFQKK	K	W	0.986	20.1	32.4	19.5	0	0	1	0	2	1380.72	1015	4121.14
Apolipoprotein A-I OS=Homo sapiens GN=APOA1 PE=1 SV=1	P02647	30778.5	1	7	7	7	0.000913	0.247	WQEEMELYR	K	Q	0.949	26.1	28.5	19	0	1	0	0	2	1283.57	1132	4757.02
Ig kappa chain C region OS=Homo sapiens GN=IGKC PE=1 SV=1	P01834	11608.6	1	3	3	6	0.000782	0.491	DSTYSLSSTLTLSK	K	A	0.997	71.3	32.2	71.3	0	1	0	0	2	1502.76	1171	11305.6
Ig kappa chain C region OS=Homo sapiens GN=IGKC PE=1 SV=1	P01834	11608.6	1	3	3	6	0.000782	0.491	TVAAPSVFIFPPSDEQLK	-	S	0.997	61.3	30.5	61.3	0	4	0	0	2	1946.03	1349.5	45358.5
Ig kappa chain C region OS=Homo sapiens GN=IGKC PE=1 SV=1	P01834	11608.6	1	3	3	6	0.000782	0.491	VDNALQSGNSQESVTEQDSK	K	D	0.997	125	26.5	125	0	1	0	0	2	2135.97	906	21690.8
Keratin, type II cytoskeletal 6B OS=Homo sapiens GN=KRT6B PE=1 SV=5	P04259	60068.6	1	2	2	19	0.00248	0.271	AEAESWYQTK	R	Y	0.997	64.7	29.5	58.2	0	1	0	0	2	1212.55	986	11044.9	P02538
Keratin, type II cytoskeletal 6B OS=Homo sapiens GN=KRT6B PE=1 SV=5	P04259	60068.6	1	2	2	19	0.00248	0.271	AQYEEIAQR	K	S	0.981	39.5	32.8	0	0	1	0	0	2	1107.54	915	22073.3	P35908,P02538
Keratin, type II cytoskeletal 6B OS=Homo sapiens GN=KRT6B PE=1 SV=5	P04259	60068.6	1	2	2	19	0.00248	0.271	FASFIDK	K	V	0.9	55.3	32.3	21.4	0	1	0	0	2	827.43	1064	24858.8	P13647,P35908,P02538
Keratin, type II cytoskeletal 6B OS=Homo sapiens GN=KRT6B PE=1 SV=5	P04259	60068.6	1	2	2	19	0.00248	0.271	FASFIDKVR	K	F	0.997	63.1	32.6	49.5	0	0	1	0	2	1082.6	1059	24178.4	P13647,P35908,P02538
Keratin, type II cytoskeletal 6B OS=Homo sapiens GN=KRT6B PE=1 SV=5	P04259	60068.6	1	2	2	19	0.00248	0.271	ISIGGGSCAISGGYGSR	R	A	0.997	121	30.2	121	0	1	0	0	2	1598.76	1030	11573.3	P02538
Keratin, type II cytoskeletal 6B OS=Homo sapiens GN=KRT6B PE=1 SV=5	P04259	60068.6	1	2	2	19	0.00248	0.271	LALDVEIATYR	K	K	0.997	66.2	33	40	0	3	0	0	2	1263.69	1256	35272.9	P13647,P35908,P02538
Keratin, type II cytoskeletal 6B OS=Homo sapiens GN=KRT6B PE=1 SV=5	P04259	60068.6	1	2	2	19	0.00248	0.271	NKLEGLEDALQK	K	A	0.157	14.3	33.5	11	0	1	0	0	2	1357.73	1073	9271.51	P02538
Keratin, type II cytoskeletal 6B OS=Homo sapiens GN=KRT6B PE=1 SV=5	P04259	60068.6	1	2	2	19	0.00248	0.271	NKYEDEINKR	K	T	0.997	56	32.4	56	0	0	1	0	2	1308.65	876	17243.1	P13647,P04264,P02538
Keratin, type II cytoskeletal 6B OS=Homo sapiens GN=KRT6B PE=1 SV=5	P04259	60068.6	1	2	2	19	0.00248	0.271	QCANLQAAIADAEQR	K	G	0.989	20.2	29.9	20.2	0	1	0	0	2	1658.79	1153	3282.4	P02538
Keratin, type II cytoskeletal 6B OS=Homo sapiens GN=KRT6B PE=1 SV=5	P04259	60068.6	1	2	2	19	0.00248	0.271	QLDNIVGER	R	G	0.997	42.3	33.6	35.3	0	1	0	0	2	1043.55	974	5521.34
Keratin, type II cytoskeletal 6B OS=Homo sapiens GN=KRT6B PE=1 SV=5	P04259	60068.6	1	2	2	19	0.00248	0.271	SGFSSISVSR	R	S	0.997	37.2	31.8	37.2	0	1	0	0	2	1026.52	1002	18692.6
Keratin, type II cytoskeletal 6B OS=Homo sapiens GN=KRT6B PE=1 SV=5	P04259	60068.6	1	2	2	19	0.00248	0.271	SLYGLGGSK	R	R	0.997	50	37.2	31.3	0	1	0	0	2	881.473	995	6084.84	P02538
Keratin, type II cytoskeletal 6B OS=Homo sapiens GN=KRT6B PE=1 SV=5	P04259	60068.6	1	2	2	19	0.00248	0.271	TAAENEFVTLK	R	K	0.997	63.2	33.3	59.8	0	1	0	0	2	1222.63	1067	9445.32	P02538
Keratin, type II cytoskeletal 6B OS=Homo sapiens GN=KRT6B PE=1 SV=5	P04259	60068.6	1	2	2	19	0.00248	0.271	TAAENEFVTLKK	R	D	0.997	55.4	33.1	40.1	0	1	0	0	2	1350.73	969	8566.52	P02538
Keratin, type II cytoskeletal 6B OS=Homo sapiens GN=KRT6B PE=1 SV=5	P04259	60068.6	1	2	2	19	0.00248	0.271	WTLLQEQGTK	K	T	0.997	50.3	34.4	15.8	0	1	0	0	2	1203.64	1117	86391	P13647,P02538
Keratin, type II cytoskeletal 6B OS=Homo sapiens GN=KRT6B PE=1 SV=5	P04259	60068.6	1	2	2	19	0.00248	0.271	YEELQITAGR	K	H	0.997	46.4	33	38	0	2	0	0	2	1179.6	1059.5	12840.1	P04264
Transforming growth factor-beta-induced protein ig-h3 OS=Homo sapiens GN=TGFBI PE=4 SV=1	G8JLA8,Q15582	74695.8	1	7	7	7	0.000913	0.126	EGVYTVFAPTNEAFR	R	A	0.997	48	31.1	46	0	1	0	0	2	1700.83	1281	9633.88
Transforming growth factor-beta-induced protein ig-h3 OS=Homo sapiens GN=TGFBI PE=4 SV=1	G8JLA8,Q15582	74695.8	1	7	7	7	0.000913	0.126	GDELADSALEIFK	R	Q	0.997	31.8	32	31.8	0	1	0	0	2	1407.7	1369	2472.66
Transforming growth factor-beta-induced protein ig-h3 OS=Homo sapiens GN=TGFBI PE=4 SV=1	G8JLA8,Q15582	74695.8	1	7	7	7	0.000913	0.126	STVISYECCPGYEK	K	V	0.997	66.3	25	66.3	0	1	0	0	2	1692.72	998	13626.6
Transforming growth factor-beta-induced protein ig-h3 OS=Homo sapiens GN=TGFBI PE=4 SV=1	G8JLA8,Q15582	74695.8	1	7	7	7	0.000913	0.126	VLTDELK	R	H	0.07	10.2	36.5	6.16	0	1	0	0	2	817.467	957	18260.4
Transforming growth factor-beta-induced protein ig-h3 OS=Homo sapiens GN=TGFBI PE=4 SV=1	G8JLA8,Q15582	74695.8	1	7	7	7	0.000913	0.126	VLTPPMGTVMDVLK	R	G	0.862	17	32.1	15.2	0	1	0	0	2	1500.82	1366	2776.97
Transforming growth factor-beta-induced protein ig-h3 OS=Homo sapiens GN=TGFBI PE=4 SV=1	G8JLA8,Q15582	74695.8	1	7	7	7	0.000913	0.126	YGTLFTMDR	R	V	0.997	37	32.5	33.9	0	1	0	0	2	1103.52	1175	3375.84
Transforming growth factor-beta-induced protein ig-h3 OS=Homo sapiens GN=TGFBI PE=4 SV=1	G8JLA8,Q15582	74695.8	1	7	7	7	0.000913	0.126	YLYHGQTLETLGGK	K	K	0.997	35.2	31.8	32.1	0	0	1	0	2	1579.81	1042	6171.04
Ras-related C3 botulinum toxin substrate 2 OS=Homo sapiens GN=RAC2 PE=3 SV=1	B1AH77,B1AH80,J3KSC4,J3QLK0,P15153,P60763,P63000,P63000-2	16776	1	2	2	2	0.000261	0.122	TVFDEAIR	K	A	0.824	20.9	33.8	14.5	0	1	0	0	2	950.494	1060	4341.08
Ras-related C3 botulinum toxin substrate 2 OS=Homo sapiens GN=RAC2 PE=3 SV=1	B1AH77,B1AH80,J3KSC4,J3QLK0,P15153,P60763,P63000,P63000-2	16776	1	2	2	2	0.000261	0.122	YLECSALTQR	K	G	0.997	39	30.6	36	0	1	0	0	2	1240.6	991	4400.01
Latent-transforming growth factor beta-binding protein 2 OS=Homo sapiens GN=LTBP2 PE=4 SV=1	G3V3X5,G3V511,Q14767	190278	1	5	5	5	0.000652	0.0349	CTNLEGSFR	K	C	0.843	21.1	34.6	21.1	0	1	0	0	2	1083.49	974	5466.16
Latent-transforming growth factor beta-binding protein 2 OS=Homo sapiens GN=LTBP2 PE=4 SV=1	G3V3X5,G3V511,Q14767	190278	1	5	5	5	0.000652	0.0349	EICPAGHGYTYASSDIR	R	L	0.997	47.9	26.7	47.9	0	0	1	0	2	1896.85	972	5660.54
Latent-transforming growth factor beta-binding protein 2 OS=Homo sapiens GN=LTBP2 PE=4 SV=1	G3V3X5,G3V511,Q14767	190278	1	5	5	5	0.000652	0.0349	EQDAPVAGLQPVER	R	A	0.997	47	32.4	47	0	1	0	0	2	1508.77	998	8177.78
Latent-transforming growth factor beta-binding protein 2 OS=Homo sapiens GN=LTBP2 PE=4 SV=1	G3V3X5,G3V511,Q14767	190278	1	5	5	5	0.000652	0.0349	IVFTPTICK	K	Q	0.997	45.9	34.6	33.3	0	1	0	0	2	1078.6	1080	6325.17
Latent-transforming growth factor beta-binding protein 2 OS=Homo sapiens GN=LTBP2 PE=4 SV=1	G3V3X5,G3V511,Q14767	190278	1	5	5	5	0.000652	0.0349	IYFCQIPCLNGGR	R	C	0.925	17.4	30.3	16.3	0	1	0	0	2	1597.76	1253	4558.73
Procollagen C-endopeptidase enhancer 2 OS=Homo sapiens GN=PCOLCE2 PE=1 SV=1	Q9UKZ9	45717.3	1	4	4	5	0.000652	0.0964	FIDLESDNLCR	R	Y	0.997	87.2	29.7	82.8	0	2	0	0	2	1381.64	1137.5	14792
Procollagen C-endopeptidase enhancer 2 OS=Homo sapiens GN=PCOLCE2 PE=1 SV=1	Q9UKZ9	45717.3	1	4	4	5	0.000652	0.0964	GLNYIIMGQVGEDGR	R	G	0.997	52.8	31.7	52.8	0	1	0	0	2	1621.8	1246	4113.97
Procollagen C-endopeptidase enhancer 2 OS=Homo sapiens GN=PCOLCE2 PE=1 SV=1	Q9UKZ9	45717.3	1	4	4	5	0.000652	0.0964	NQLIELK	K	F	0.876	31.5	35.7	7.14	0	1	0	0	2	857.509	1029	8833.26
Procollagen C-endopeptidase enhancer 2 OS=Homo sapiens GN=PCOLCE2 PE=1 SV=1	Q9UKZ9	45717.3	1	4	4	5	0.000652	0.0964	VVVLNFR	K	F	0.9	32.7	33.9	20.6	0	1	0	0	2	846.519	1122	8411.26
Prolargin OS=Homo sapiens GN=PRELP PE=1 SV=1	P51888	43812.4	1	9	9	12	0.00156	0.259	ECYCPPDFPSALYCDSR	R	N	0.997	102	25	102	0	2	0	0	2	2136.85	1240.5	13139.5
Prolargin OS=Homo sapiens GN=PRELP PE=1 SV=1	P51888	43812.4	1	9	9	12	0.00156	0.259	IETIPNGYFK	K	S	0.219	14.4	32.6	7.7	0	0	1	0	2	1181.62	1009	4310.5
Prolargin OS=Homo sapiens GN=PRELP PE=1 SV=1	P51888	43812.4	1	9	9	12	0.00156	0.259	ISSVPAINNR	R	L	0.997	55	32.9	47.3	0	1	0	0	2	1070.6	937	67257.7
Prolargin OS=Homo sapiens GN=PRELP PE=1 SV=1	P51888	43812.4	1	9	9	12	0.00156	0.259	LEHLYLNNNSIEK	R	I	0.966	37.2	31.3	37.2	0	0	1	0	2	1586.82	1002	12563.6
Prolargin OS=Homo sapiens GN=PRELP PE=1 SV=1	P51888	43812.4	1	9	9	12	0.00156	0.259	LENLLLLDLQHNR	K	L	0.997	64.8	29.9	50.9	0	1	0	0	2	1590.9	1303	7073.18
Prolargin OS=Homo sapiens GN=PRELP PE=1 SV=1	P51888	43812.4	1	9	9	12	0.00156	0.259	LLQSVVI	R	-	0.534	19.2	33.3	10.5	0	1	0	0	2	771.497	1272	6956.16
Prolargin OS=Homo sapiens GN=PRELP PE=1 SV=1	P51888	43812.4	1	9	9	12	0.00156	0.259	NQLEEVPSALPR	K	N	0.997	79.6	32.6	71.6	0	2	0	0	2	1352.72	1070.5	21832.2
Prolargin OS=Homo sapiens GN=PRELP PE=1 SV=1	P51888	43812.4	1	9	9	12	0.00156	0.259	SFPNLAFIR	K	L	0.997	53.4	33.3	50.2	0	2	0	0	2	1064.59	1317.5	17942.4
Prolargin OS=Homo sapiens GN=PRELP PE=1 SV=1	P51888	43812.4	1	9	9	12	0.00156	0.259	WINLDNNR	R	I	0.99	40.9	35	18.4	0	1	0	0	2	1044.52	1075	5473.94
Junction plakoglobin OS=Homo sapiens GN=JUP PE=3 SV=1	F5GWP8	66351.2	0.629	1	1	11	0.00143	0.195	ALMGSPQLVAAVVR	R	T	0.186	8.24	31.1	8.24	0	1	0	0	2	1411.81	1263	2032.46
Junction plakoglobin OS=Homo sapiens GN=JUP PE=3 SV=1	F5GWP8	66351.2	0.629	1	1	11	0.00143	0.195	ASLEGNLAETENR	K	Y	0.997	39.4	30.3	39.4	0	1	0	0	2	1403.68	979	2761.35	Q04695
Junction plakoglobin OS=Homo sapiens GN=JUP PE=3 SV=1	F5GWP8	66351.2	0.629	1	1	11	0.00143	0.195	EVATNSELVQSGK	R	S	0.997	42	33.3	37.8	0	1	0	0	2	1361.69	908	6309.03	Q04695,P02533
Junction plakoglobin OS=Homo sapiens GN=JUP PE=3 SV=1	F5GWP8	66351.2	0.629	1	1	11	0.00143	0.195	ILLDVK	K	T	0.5	28.6	34.4	4.67	0	1	0	0	2	700.461	1032	7406.28	Q04695,P02533
Junction plakoglobin OS=Homo sapiens GN=JUP PE=3 SV=1	F5GWP8	66351.2	0.629	1	1	11	0.00143	0.195	LAADDFR	R	T	0.9	55.9	33.3	33.2	0	1	0	0	2	807.4	957	225180	Q04695,P13645,P02533,P08779
Junction plakoglobin OS=Homo sapiens GN=JUP PE=3 SV=1	F5GWP8	66351.2	0.629	1	1	11	0.00143	0.195	LEQEIATYR	R	R	0.997	52.4	33.3	40.7	0	1	0	0	2	1122.58	957	27556.2	Q04695,P02533,P08779
Junction plakoglobin OS=Homo sapiens GN=JUP PE=3 SV=1	F5GWP8	66351.2	0.629	1	1	11	0.00143	0.195	LLEGEDAHLTQYK	R	K	0.997	53.3	33.1	37.7	0	0	1	0	2	1516.76	983	7209.75	Q04695
Junction plakoglobin OS=Homo sapiens GN=JUP PE=3 SV=1	F5GWP8	66351.2	0.629	1	1	11	0.00143	0.195	LSVEADINGLRR	R	V	0.997	32.6	33.3	21.7	0	0	1	0	2	1342.74	1064	3465.77	Q04695
Junction plakoglobin OS=Homo sapiens GN=JUP PE=3 SV=1	F5GWP8	66351.2	0.629	1	1	11	0.00143	0.195	TKFETEQALR	R	L	0.997	37.5	33.3	25.6	0	0	1	0	2	1222.64	910	3744	Q04695
Junction plakoglobin OS=Homo sapiens GN=JUP PE=3 SV=1	F5GWP8	66351.2	0.629	1	1	11	0.00143	0.195	TMQALEIELQSQLSMK	R	A	0.281	9.72	31.6	9.72	0	0	1	0	2	1849.94	1394	1601.74	Q04695
Junction plakoglobin OS=Homo sapiens GN=JUP PE=3 SV=1	F5GWP8	66351.2	0.629	1	1	11	0.00143	0.195	TRLEQEIATYR	K	R	0.189	16.6	32.9	1.75	0	1	0	0	2	1379.73	1030	12693.7	Q04695,P02533,P08779
Latent-transforming growth factor beta-binding protein 1 OS=Homo sapiens GN=LTBP1 PE=4 SV=1	C9JD84,E7EV71,Q14766,Q14766-2,Q14766-3,Q14766-4,Q14766-5	186787	0.999	2	2	2	0.000261	0.0187	CFQETIGSQCGK	R	A	0.646	18.3	29.2	18.3	0	1	0	0	2	1414.61	940	5976.7
Latent-transforming growth factor beta-binding protein 1 OS=Homo sapiens GN=LTBP1 PE=4 SV=1	C9JD84,E7EV71,Q14766,Q14766-2,Q14766-3,Q14766-4,Q14766-5	186787	0.999	2	2	2	0.000261	0.0187	LCQIPVHGASVPK	K	L	0.997	45.4	32.5	45.4	0	0	1	0	2	1405.76	942	12103.8
Lumican OS=Homo sapiens GN=LUM PE=1 SV=2	P51884	38431.5	1	6	7	7	0.000913	0.18	ILGPLSYSK	K	I	0.275	15.8	33	11.2	0	1	0	0	2	977.567	1065	6623.22
Lumican OS=Homo sapiens GN=LUM PE=1 SV=2	P51884	38431.5	1	6	7	7	0.000913	0.18	ISETSLPPDMYECLR	R	V	0.997	57.9	29.4	57.9	0	1	1	0	2	1810.84	1196	13891.2
Lumican OS=Homo sapiens GN=LUM PE=1 SV=2	P51884	38431.5	1	6	7	7	0.000913	0.18	LKEDAVSAAFK	R	G	0.997	65.1	33.4	54.5	0	1	0	0	2	1178.64	962	7918.17
Lumican OS=Homo sapiens GN=LUM PE=1 SV=2	P51884	38431.5	1	6	7	7	0.000913	0.18	SLEDLQLTHNK	K	I	0.989	21.9	32	21.9	0	0	1	0	2	1297.67	988	9630.07
Lumican OS=Homo sapiens GN=LUM PE=1 SV=2	P51884	38431.5	1	6	7	7	0.000913	0.18	SVPMVPPGIK	K	Y	0.94	29.3	32.8	26.7	0	1	0	0	2	1024.59	1054	11447.7
Lumican OS=Homo sapiens GN=LUM PE=1 SV=2	P51884	38431.5	1	6	7	7	0.000913	0.18	YLYLR	K	N	0.1	21.5	32.4	0	0	1	0	0	2	727.414	1039	14214.2
Protein-glutamine gamma-glutamyltransferase 2 OS=Homo sapiens GN=TGM2 PE=2 SV=1	B4DIT7,F5H6P0,P21980	68649.2	1	5	5	5	0.000652	0.0924	LVVNFESDKLK	K	A	0.21	18	31.7	4.13	0	0	1	0	2	1291.73	1059	3171.37
Protein-glutamine gamma-glutamyltransferase 2 OS=Homo sapiens GN=TGM2 PE=2 SV=1	B4DIT7,F5H6P0,P21980	68649.2	1	5	5	5	0.000652	0.0924	SLIVGLK	R	I	0.9	44.1	34.4	0	0	1	0	0	2	729.487	1072	3011.7
Protein-glutamine gamma-glutamyltransferase 2 OS=Homo sapiens GN=TGM2 PE=2 SV=1	B4DIT7,F5H6P0,P21980	68649.2	1	5	5	5	0.000652	0.0924	SVPLCILYEK	K	Y	0.993	23.8	32.9	21.3	0	1	0	0	2	1221.65	1215	3336.2
Protein-glutamine gamma-glutamyltransferase 2 OS=Homo sapiens GN=TGM2 PE=2 SV=1	B4DIT7,F5H6P0,P21980	68649.2	1	5	5	5	0.000652	0.0924	TVEIPDPVEAGEEVK	K	V	0.981	19.7	31.6	19.7	0	1	0	0	2	1611.81	1138	6062.45
Protein-glutamine gamma-glutamyltransferase 2 OS=Homo sapiens GN=TGM2 PE=2 SV=1	B4DIT7,F5H6P0,P21980	68649.2	1	5	5	5	0.000652	0.0924	YLLNLNLEPFSEK	K	S	0.948	27.4	30.9	26.7	0	1	0	0	2	1579.84	1402	1599
Collagen alpha-3(VI) chain OS=Homo sapiens GN=COL6A3 PE=4 SV=1	E7ENL6,E9PCV6,E9PFQ6,P12111,P12111-2	322186	1	53	60	68	0.00887	0.197	ACNLDVILGFDGSR	K	D	0.997	92.2	30.9	92.2	0	2	0	0	2	1536.75	1336.5	45661.4
Collagen alpha-3(VI) chain OS=Homo sapiens GN=COL6A3 PE=4 SV=1	E7ENL6,E9PCV6,E9PFQ6,P12111,P12111-2	322186	1	53	60	68	0.00887	0.197	ALEFVAR	K	N	0.705	26.2	37.3	5.06	0	1	0	0	2	805.457	1022	5547.42
Collagen alpha-3(VI) chain OS=Homo sapiens GN=COL6A3 PE=4 SV=1	E7ENL6,E9PCV6,E9PFQ6,P12111,P12111-2	322186	1	53	60	68	0.00887	0.197	ALILVGLER	R	V	0.68	35.4	30.2	11.1	0	0	1	0	2	983.625	1260	2759.24
Collagen alpha-3(VI) chain OS=Homo sapiens GN=COL6A3 PE=4 SV=1	E7ENL6,E9PCV6,E9PFQ6,P12111,P12111-2	322186	1	53	60	68	0.00887	0.197	ALNLGYALDYAQR	K	Y	0.997	52.6	31.9	43.4	0	1	0	0	2	1467.76	1278	4654.65
Collagen alpha-3(VI) chain OS=Homo sapiens GN=COL6A3 PE=4 SV=1	E7ENL6,E9PCV6,E9PFQ6,P12111,P12111-2	322186	1	53	60	68	0.00887	0.197	DQNVFVAQK	R	G	0.997	42.8	33.9	31.5	0	1	0	0	2	1048.54	947	11133.3
Collagen alpha-3(VI) chain OS=Homo sapiens GN=COL6A3 PE=4 SV=1	E7ENL6,E9PCV6,E9PFQ6,P12111,P12111-2	322186	1	53	60	68	0.00887	0.197	ELPNIEER	R	I	0.989	20.5	32	20.4	0	1	0	0	2	999.511	993	12421
Collagen alpha-3(VI) chain OS=Homo sapiens GN=COL6A3 PE=4 SV=1	E7ENL6,E9PCV6,E9PFQ6,P12111,P12111-2	322186	1	53	60	68	0.00887	0.197	ELPSLEQK	R	L	0.679	24.3	37.8	5.2	0	1	0	0	2	943.51	966	30360.1
Collagen alpha-3(VI) chain OS=Homo sapiens GN=COL6A3 PE=4 SV=1	E7ENL6,E9PCV6,E9PFQ6,P12111,P12111-2	322186	1	53	60	68	0.00887	0.197	EVYTFASEPNDVFFK	K	L	0.989	27.9	30.2	27.9	0	1	0	0	2	1792.84	1324	3561.78
Collagen alpha-3(VI) chain OS=Homo sapiens GN=COL6A3 PE=4 SV=1	E7ENL6,E9PCV6,E9PFQ6,P12111,P12111-2	322186	1	53	60	68	0.00887	0.197	FDEHQSKPEILNLVK	R	R	0.997	73.5	30.3	73.5	0	0	1	1	2	1796.95	1103.5	13368.6
Collagen alpha-3(VI) chain OS=Homo sapiens GN=COL6A3 PE=4 SV=1	E7ENL6,E9PCV6,E9PFQ6,P12111,P12111-2	322186	1	53	60	68	0.00887	0.197	GDRGPIGSIGPK	R	G	0.997	40.6	32.6	27.8	0	0	1	0	2	1153.63	922	11464.4
Collagen alpha-3(VI) chain OS=Homo sapiens GN=COL6A3 PE=4 SV=1	E7ENL6,E9PCV6,E9PFQ6,P12111,P12111-2	322186	1	53	60	68	0.00887	0.197	GDSIDQCALIQSIK	R	D	0.997	48.3	32.3	37.7	0	2	0	0	2	1547.77	1181.5	6561.38
Collagen alpha-3(VI) chain OS=Homo sapiens GN=COL6A3 PE=4 SV=1	E7ENL6,E9PCV6,E9PFQ6,P12111,P12111-2	322186	1	53	60	68	0.00887	0.197	GFMYDRPLR	R	L	0.875	17.5	32	17.5	0	0	1	0	2	1154.58	1007	4944.75
Collagen alpha-3(VI) chain OS=Homo sapiens GN=COL6A3 PE=4 SV=1	E7ENL6,E9PCV6,E9PFQ6,P12111,P12111-2	322186	1	53	60	68	0.00887	0.197	GIPGEDGYR	K	G	0.951	26.7	33.4	26.5	0	1	0	0	2	963.453	934	4683.53
Collagen alpha-3(VI) chain OS=Homo sapiens GN=COL6A3 PE=4 SV=1	E7ENL6,E9PCV6,E9PFQ6,P12111,P12111-2	322186	1	53	60	68	0.00887	0.197	IASNSATAFR	K	V	0.997	43.6	33	37.3	0	1	0	0	2	1037.54	915	6991.29
Collagen alpha-3(VI) chain OS=Homo sapiens GN=COL6A3 PE=4 SV=1	E7ENL6,E9PCV6,E9PFQ6,P12111,P12111-2	322186	1	53	60	68	0.00887	0.197	IAVAQYSDDVKVESR	R	F	0.997	93.1	31.7	93.1	0	1	1	0	2	1679.86	981.5	17546.5
Collagen alpha-3(VI) chain OS=Homo sapiens GN=COL6A3 PE=4 SV=1	E7ENL6,E9PCV6,E9PFQ6,P12111,P12111-2	322186	1	53	60	68	0.00887	0.197	IEDGVPQHLVLVLGGK	R	S	0.997	47.6	28.9	47.6	0	1	0	0	2	1673.96	1247	7772.86
Collagen alpha-3(VI) chain OS=Homo sapiens GN=COL6A3 PE=4 SV=1	E7ENL6,E9PCV6,E9PFQ6,P12111,P12111-2	322186	1	53	60	68	0.00887	0.197	IGDLHPQIVNLLK	K	S	0.876	16.5	28.2	15.4	0	0	1	0	2	1459.86	1209	1969.59
Collagen alpha-3(VI) chain OS=Homo sapiens GN=COL6A3 PE=4 SV=1	E7ENL6,E9PCV6,E9PFQ6,P12111,P12111-2	322186	1	53	60	68	0.00887	0.197	KVAVFFSNTPTR	R	A	0.997	41.2	32.3	34.2	0	0	1	0	2	1366.75	1019	7855.94
Collagen alpha-3(VI) chain OS=Homo sapiens GN=COL6A3 PE=4 SV=1	E7ENL6,E9PCV6,E9PFQ6,P12111,P12111-2	322186	1	53	60	68	0.00887	0.197	LLTPITTLTSEQIQK	K	L	0.997	83.6	29.1	83.6	0	1	0	0	2	1685.97	1232	13168.9
Collagen alpha-3(VI) chain OS=Homo sapiens GN=COL6A3 PE=4 SV=1	E7ENL6,E9PCV6,E9PFQ6,P12111,P12111-2	322186	1	53	60	68	0.00887	0.197	LLVLITGGK	K	S	0.997	54.5	29.8	32.9	0	1	0	0	2	913.608	1155	8314.63
Collagen alpha-3(VI) chain OS=Homo sapiens GN=COL6A3 PE=4 SV=1	E7ENL6,E9PCV6,E9PFQ6,P12111,P12111-2	322186	1	53	60	68	0.00887	0.197	LMHLEFGR	R	G	0.973	24	35.5	23.9	0	1	0	0	2	1002.52	1085	6168.54
Collagen alpha-3(VI) chain OS=Homo sapiens GN=COL6A3 PE=4 SV=1	E7ENL6,E9PCV6,E9PFQ6,P12111,P12111-2	322186	1	53	60	68	0.00887	0.197	LQPVLQPLPSPGVGGK	R	R	0.997	65.6	29.3	64.9	0	2	1	0	2	1586.93	1130	30303
Collagen alpha-3(VI) chain OS=Homo sapiens GN=COL6A3 PE=4 SV=1	E7ENL6,E9PCV6,E9PFQ6,P12111,P12111-2	322186	1	53	60	68	0.00887	0.197	LSDAGITPLFLTR	K	Q	0.997	90.3	31.6	84.6	0	1	0	0	2	1403.79	1329	99003.3
Collagen alpha-3(VI) chain OS=Homo sapiens GN=COL6A3 PE=4 SV=1	E7ENL6,E9PCV6,E9PFQ6,P12111,P12111-2	322186	1	53	60	68	0.00887	0.197	LVDFLSR	K	G	0.9	38.5	33.9	14.4	0	1	0	0	2	849.483	1167	3709.88
Collagen alpha-3(VI) chain OS=Homo sapiens GN=COL6A3 PE=4 SV=1	E7ENL6,E9PCV6,E9PFQ6,P12111,P12111-2	322186	1	53	60	68	0.00887	0.197	LVFTVR	R	E	0.5	43.4	31.9	17.6	0	1	0	0	2	734.456	1069	40763.8
Collagen alpha-3(VI) chain OS=Homo sapiens GN=COL6A3 PE=4 SV=1	E7ENL6,E9PCV6,E9PFQ6,P12111,P12111-2	322186	1	53	60	68	0.00887	0.197	MKPLDGSALYTGSALDFVR	K	N	0.997	60	30.8	60	0	0	1	0	2	2041.04	1303	3253.23
Collagen alpha-3(VI) chain OS=Homo sapiens GN=COL6A3 PE=4 SV=1	E7ENL6,E9PCV6,E9PFQ6,P12111,P12111-2	322186	1	53	60	68	0.00887	0.197	NGFLMR	R	K	0.5	29.2	33.9	21.5	0	1	0	0	2	737.376	1029	3290.82
Collagen alpha-3(VI) chain OS=Homo sapiens GN=COL6A3 PE=4 SV=1	E7ENL6,E9PCV6,E9PFQ6,P12111,P12111-2	322186	1	53	60	68	0.00887	0.197	NIDRTELQTITNDPR	R	L	0.996	27.7	31.7	27.7	0	1	1	0	2	1785.91	1011.5	24506.7
Collagen alpha-3(VI) chain OS=Homo sapiens GN=COL6A3 PE=4 SV=1	E7ENL6,E9PCV6,E9PFQ6,P12111,P12111-2	322186	1	53	60	68	0.00887	0.197	NLQVALTSK	K	Q	0.997	30.1	35	27	0	1	0	0	2	973.568	976	3828.88
Collagen alpha-3(VI) chain OS=Homo sapiens GN=COL6A3 PE=4 SV=1	E7ENL6,E9PCV6,E9PFQ6,P12111,P12111-2	322186	1	53	60	68	0.00887	0.197	NNLFTSSAGYR	R	A	0.997	44.3	34.8	33.6	0	1	0	0	2	1229.59	1050	8099.98
Collagen alpha-3(VI) chain OS=Homo sapiens GN=COL6A3 PE=4 SV=1	E7ENL6,E9PCV6,E9PFQ6,P12111,P12111-2	322186	1	53	60	68	0.00887	0.197	QFGVAPFTIAR	K	N	0.997	46.8	32.9	40.4	0	2	0	0	2	1206.66	1247.5	67380.5
Collagen alpha-3(VI) chain OS=Homo sapiens GN=COL6A3 PE=4 SV=1	E7ENL6,E9PCV6,E9PFQ6,P12111,P12111-2	322186	1	53	60	68	0.00887	0.197	QINVGNALEYVSR	R	N	0.997	70.1	32.4	63.3	0	1	0	0	2	1462.76	1239	16791.5
Collagen alpha-3(VI) chain OS=Homo sapiens GN=COL6A3 PE=4 SV=1	E7ENL6,E9PCV6,E9PFQ6,P12111,P12111-2	322186	1	53	60	68	0.00887	0.197	QLGTVQQVISER	R	V	0.997	79.5	33.5	66.4	0	1	1	0	2	1357.74	1085	11501.9
Collagen alpha-3(VI) chain OS=Homo sapiens GN=COL6A3 PE=4 SV=1	E7ENL6,E9PCV6,E9PFQ6,P12111,P12111-2	322186	1	53	60	68	0.00887	0.197	QQSLETAMSFVAR	K	N	0.986	19.4	31.6	19.4	0	1	0	0	2	1467.73	1237	3724.11
Collagen alpha-3(VI) chain OS=Homo sapiens GN=COL6A3 PE=4 SV=1	E7ENL6,E9PCV6,E9PFQ6,P12111,P12111-2	322186	1	53	60	68	0.00887	0.197	SDDEVDDPAVELK	K	Q	0.997	68.2	28.6	68.2	0	1	0	0	2	1431.65	1020	17713.7
Collagen alpha-3(VI) chain OS=Homo sapiens GN=COL6A3 PE=4 SV=1	E7ENL6,E9PCV6,E9PFQ6,P12111,P12111-2	322186	1	53	60	68	0.00887	0.197	SGFPLLK	R	E	0.9	57.4	35.4	38.3	0	2	0	0	2	761.456	1141.5	16559.9
Collagen alpha-3(VI) chain OS=Homo sapiens GN=COL6A3 PE=4 SV=1	E7ENL6,E9PCV6,E9PFQ6,P12111,P12111-2	322186	1	53	60	68	0.00887	0.197	SLDEISQPAQELK	K	R	0.997	56.3	32.6	45.4	0	1	0	0	2	1457.75	1045	7750.8
Collagen alpha-3(VI) chain OS=Homo sapiens GN=COL6A3 PE=4 SV=1	E7ENL6,E9PCV6,E9PFQ6,P12111,P12111-2	322186	1	53	60	68	0.00887	0.197	SLDEISQPAQELKR	K	S	0.997	77.4	32.2	77.4	0	0	1	0	2	1613.85	990	19433.8
Collagen alpha-3(VI) chain OS=Homo sapiens GN=COL6A3 PE=4 SV=1	E7ENL6,E9PCV6,E9PFQ6,P12111,P12111-2	322186	1	53	60	68	0.00887	0.197	SQAPVLDAIR	R	R	0.997	48.1	32.9	44.5	0	2	0	0	2	1069.6	1064.5	15979.2
Collagen alpha-3(VI) chain OS=Homo sapiens GN=COL6A3 PE=4 SV=1	E7ENL6,E9PCV6,E9PFQ6,P12111,P12111-2	322186	1	53	60	68	0.00887	0.197	SQAPVLDAIRR	R	L	0.991	26.6	31.5	26.6	0	0	1	0	2	1225.7	1000	11169.1
Collagen alpha-3(VI) chain OS=Homo sapiens GN=COL6A3 PE=4 SV=1	E7ENL6,E9PCV6,E9PFQ6,P12111,P12111-2	322186	1	53	60	68	0.00887	0.197	SQHPYVLTEDTLK	R	V	0.997	40.4	32	40.4	0	1	1	0	2	1530.78	1004	34086.8
Collagen alpha-3(VI) chain OS=Homo sapiens GN=COL6A3 PE=4 SV=1	E7ENL6,E9PCV6,E9PFQ6,P12111,P12111-2	322186	1	53	60	68	0.00887	0.197	SSIMAFAIGNK	R	G	0.997	63.4	33	50.2	0	1	0	0	2	1138.59	1210	7674.34
Collagen alpha-3(VI) chain OS=Homo sapiens GN=COL6A3 PE=4 SV=1	E7ENL6,E9PCV6,E9PFQ6,P12111,P12111-2	322186	1	53	60	68	0.00887	0.197	SVEDAQDVSLALTQR	K	G	0.997	111	32.5	109	0	2	2	0	2	1631.82	1125	47014.6
Collagen alpha-3(VI) chain OS=Homo sapiens GN=COL6A3 PE=4 SV=1	E7ENL6,E9PCV6,E9PFQ6,P12111,P12111-2	322186	1	53	60	68	0.00887	0.197	TELQTITNDPR	R	L	0.383	11.2	33.1	11.2	0	1	0	0	2	1287.65	978	2705.58
Collagen alpha-3(VI) chain OS=Homo sapiens GN=COL6A3 PE=4 SV=1	E7ENL6,E9PCV6,E9PFQ6,P12111,P12111-2	322186	1	53	60	68	0.00887	0.197	VAVFFSNTPTR	K	A	0.997	60.1	32.4	54.8	0	1	0	0	2	1238.65	1107	19827.1
Collagen alpha-3(VI) chain OS=Homo sapiens GN=COL6A3 PE=4 SV=1	E7ENL6,E9PCV6,E9PFQ6,P12111,P12111-2	322186	1	53	60	68	0.00887	0.197	VAVIQFSDDPK	R	V	0.997	57.5	34.1	57	0	1	0	0	2	1218.64	1070	15116.3
Collagen alpha-3(VI) chain OS=Homo sapiens GN=COL6A3 PE=4 SV=1	E7ENL6,E9PCV6,E9PFQ6,P12111,P12111-2	322186	1	53	60	68	0.00887	0.197	VAVIQFSDDPKVEFLLNAHSSK	R	D	0.997	26	29.3	26	0	0	0	1	2	2444.28	1268	2290.14
Collagen alpha-3(VI) chain OS=Homo sapiens GN=COL6A3 PE=4 SV=1	E7ENL6,E9PCV6,E9PFQ6,P12111,P12111-2	322186	1	53	60	68	0.00887	0.197	VAVVTYNNEVTTEIR	R	F	0.997	96.9	31.8	94.3	0	1	0	0	2	1707.89	1076	83606.8
Collagen alpha-3(VI) chain OS=Homo sapiens GN=COL6A3 PE=4 SV=1	E7ENL6,E9PCV6,E9PFQ6,P12111,P12111-2	322186	1	53	60	68	0.00887	0.197	VFAVGVR	K	N	0.804	29.8	34.7	13.1	0	1	0	0	2	747.451	985	8874.54
Collagen alpha-3(VI) chain OS=Homo sapiens GN=COL6A3 PE=4 SV=1	E7ENL6,E9PCV6,E9PFQ6,P12111,P12111-2	322186	1	53	60	68	0.00887	0.197	VNHFVPEAGSR	R	L	0.997	42.2	31.9	35.4	0	0	1	0	2	1212.61	900	4199.99
Collagen alpha-3(VI) chain OS=Homo sapiens GN=COL6A3 PE=4 SV=1	E7ENL6,E9PCV6,E9PFQ6,P12111,P12111-2	322186	1	53	60	68	0.00887	0.197	VPQIAFVITGGK	R	S	0.997	81.6	32	78	0	1	0	0	2	1229.73	1273	61581.5
Collagen alpha-3(VI) chain OS=Homo sapiens GN=COL6A3 PE=4 SV=1	E7ENL6,E9PCV6,E9PFQ6,P12111,P12111-2	322186	1	53	60	68	0.00887	0.197	VSVVANTPSGPVEAFDFDEYQPEMLEK	R	F	0.997	62.1	25.9	62.1	0	0	1	0	2	2998.4	1374	4276.21
Collagen alpha-3(VI) chain OS=Homo sapiens GN=COL6A3 PE=4 SV=1	E7ENL6,E9PCV6,E9PFQ6,P12111,P12111-2	322186	1	53	60	68	0.00887	0.197	VVIHFTDGADGDLADLHR	K	A	0.997	47.2	30.5	47.2	0	0	0	1	2	1950.97	1102	8857.71
Glutathione peroxidase 3 OS=Homo sapiens GN=GPX3 PE=1 SV=2	P22352	25553.2	1	2	2	2	0.000261	0.119	FLVGPDGIPIMR	K	W	0.997	34.7	33.4	24.2	0	1	0	0	2	1314.72	1315	8914.68
Glutathione peroxidase 3 OS=Homo sapiens GN=GPX3 PE=1 SV=2	P22352	25553.2	1	2	2	2	0.000261	0.119	NSCPPTSELLGTSDR	K	L	0.997	76.8	28.7	76.8	0	1	0	0	2	1633.75	1025	6132.53
EGF-containing fibulin-like extracellular matrix protein 1 OS=Homo sapiens GN=EFEMP1 PE=1 SV=2	Q12805,Q12805-2,Q12805-3,Q12805-4	54639.1	1	2	2	2	0.000261	0.0487	LNCEDIDECR	R	T	0.997	54.8	25	54.8	0	1	0	0	2	1323.53	930	6382.05
EGF-containing fibulin-like extracellular matrix protein 1 OS=Homo sapiens GN=EFEMP1 PE=1 SV=2	Q12805,Q12805-2,Q12805-3,Q12805-4	54639.1	1	2	2	2	0.000261	0.0487	NPCQDPYILTPENR	R	C	0.997	118	29.7	113	0	1	0	0	2	1716.8	1068	8951.36
Glia-derived nexin OS=Homo sapiens GN=SERPINE2 PE=1 SV=1	P07093,P07093-2,P07093-3	44003.2	1	5	6	6	0.000782	0.106	ASAATTAILIAR	K	S	0.997	89.5	34	79.6	0	1	0	0	2	1158.68	1070	20077.8
Glia-derived nexin OS=Homo sapiens GN=SERPINE2 PE=1 SV=1	P07093,P07093-2,P07093-3	44003.2	1	5	6	6	0.000782	0.106	DIVTVANAVFVK	K	N	0.955	27.8	32.8	27.8	0	0	1	0	2	1275.73	1328	2145.43
Glia-derived nexin OS=Homo sapiens GN=SERPINE2 PE=1 SV=1	P07093,P07093-2,P07093-3	44003.2	1	5	6	6	0.000782	0.106	NKDVFQCEVR	R	N	0.997	45.2	32.8	45.2	0	1	1	0	2	1294.62	929.5	16927
Glia-derived nexin OS=Homo sapiens GN=SERPINE2 PE=1 SV=1	P07093,P07093-2,P07093-3	44003.2	1	5	6	6	0.000782	0.106	RVQVILPK	K	F	0.775	14.7	26	12.9	0	1	0	0	2	952.63	950	5495.41
Glia-derived nexin OS=Homo sapiens GN=SERPINE2 PE=1 SV=1	P07093,P07093-2,P07093-3	44003.2	1	5	6	6	0.000782	0.106	VQVILPK	R	F	0.9	40.8	27	33.4	0	1	0	0	2	796.529	1000	2358.9
L-lactate dehydrogenase OS=Homo sapiens GN=LDHA PE=3 SV=1	F5H308,P00338,P00338-3	33656.7	1	4	4	5	0.000652	0.151	FIIPNVVK	K	Y	0.062	20.5	33.8	0	0	1	0	0	2	929.582	1189	3603.52
L-lactate dehydrogenase OS=Homo sapiens GN=LDHA PE=3 SV=1	F5H308,P00338,P00338-3	33656.7	1	4	4	5	0.000652	0.151	NVNIFK	R	F	0.239	26.4	34.4	3.69	0	1	0	0	2	734.419	1014	1938.82
L-lactate dehydrogenase OS=Homo sapiens GN=LDHA PE=3 SV=1	F5H308,P00338,P00338-3	33656.7	1	4	4	5	0.000652	0.151	SADTLWGIQK	K	E	0.996	28.8	34.5	28.3	0	1	0	0	2	1118.58	1130	2814.78
L-lactate dehydrogenase OS=Homo sapiens GN=LDHA PE=3 SV=1	F5H308,P00338,P00338-3	33656.7	1	4	4	5	0.000652	0.151	VIGSGCNLDSAR	R	F	0.997	82.4	32	71.3	0	1	0	0	2	1248.6	918	16061.5	P07195
L-lactate dehydrogenase OS=Homo sapiens GN=LDHA PE=3 SV=1	F5H308,P00338,P00338-3	33656.7	1	4	4	5	0.000652	0.151	VTLTSEEEAR	K	L	0.997	43.2	33.1	27.2	0	1	0	0	2	1134.56	913	6009.34
Aspartate aminotransferase OS=Homo sapiens GN=GOT2 PE=3 SV=1	E7ERW2,P00505	43030.2	1	2	2	2	0.000261	0.0568	FVTVQTISGTGALR	K	I	0.997	48.6	32.6	47.9	0	1	0	0	2	1449.81	1128	3363.64
Aspartate aminotransferase OS=Homo sapiens GN=GOT2 PE=3 SV=1	E7ERW2,P00505	43030.2	1	2	2	2	0.000261	0.0568	IGASFLQR	R	F	0.819	18.9	34.5	12.9	0	1	0	0	2	891.505	1052	3914.65
Procollagen C-endopeptidase enhancer 1 OS=Homo sapiens GN=PCOLCE PE=1 SV=2	Q15113	47972.5	1	3	3	3	0.000391	0.116	FCGTFRPAPLVAPGNQVTLR	R	M	0.997	35.3	29.9	33.9	0	0	1	0	2	2201.16	1153	6030.92
Procollagen C-endopeptidase enhancer 1 OS=Homo sapiens GN=PCOLCE PE=1 SV=2	Q15113	47972.5	1	3	3	3	0.000391	0.116	TGGLDLPSPPTGASLK	K	F	0.947	28.5	31.7	12.1	0	1	0	0	2	1510.81	1140	4641.56
Procollagen C-endopeptidase enhancer 1 OS=Homo sapiens GN=PCOLCE PE=1 SV=2	Q15113	47972.5	1	3	3	3	0.000391	0.116	YDALEVFAGSGTSGQR	R	L	0.997	38	29.9	37.8	0	1	0	0	2	1657.78	1232	4264.53
Neuroblast differentiation-associated protein AHNAK OS=Homo sapiens GN=AHNAK PE=1 SV=2	Q09666	629104	1	6	6	6	0.000782	0.0153	AEGPEVDVNLPK	K	A	0.997	41	32.3	40.3	0	1	0	0	2	1267.65	1040	6354.01
Neuroblast differentiation-associated protein AHNAK OS=Homo sapiens GN=AHNAK PE=1 SV=2	Q09666	629104	1	6	6	6	0.000782	0.0153	FSMPGFK	K	A	0.9	36.8	30.5	27.2	0	1	0	0	2	813.396	1154	2190.85
Neuroblast differentiation-associated protein AHNAK OS=Homo sapiens GN=AHNAK PE=1 SV=2	Q09666	629104	1	6	6	6	0.000782	0.0153	GDVDVSLPK	K	L	0.064	8.53	34.4	0	0	1	0	0	2	929.494	992	2663.79
Neuroblast differentiation-associated protein AHNAK OS=Homo sapiens GN=AHNAK PE=1 SV=2	Q09666	629104	1	6	6	6	0.000782	0.0153	GEGPDVDVNLPK	K	A	0.997	39.8	32	39.7	0	1	0	0	2	1239.62	1033	3120.22
Neuroblast differentiation-associated protein AHNAK OS=Homo sapiens GN=AHNAK PE=1 SV=2	Q09666	629104	1	6	6	6	0.000782	0.0153	LPSGSGAASPTGSAVDIR	R	A	0.117	20	31.9	1.44	0	1	0	0	2	1642.84	974	3905.63
Neuroblast differentiation-associated protein AHNAK OS=Homo sapiens GN=AHNAK PE=1 SV=2	Q09666	629104	1	6	6	6	0.000782	0.0153	VDVDVPDVNIEGPDAK	K	L	0.202	8.46	31	8.46	0	1	0	0	2	1681.83	1136	2969
Neuroblast differentiation-associated protein AHNAK OS=Homo sapiens GN=AHNAK PE=1 SV=2	Q09666	629104	1	6	6	6	0.000782	0.0153	VDVEVPDVSLEGPEGK	K	L	0.717	13.1	31	13.1	0	1	0	0	2	1668.83	1163	3069.96
Clusterin OS=Homo sapiens GN=CLU PE=1 SV=1	P10909,P10909-2,P10909-4,P10909-5	52495	1	11	13	15	0.00196	0.245	EILSVDCSTNNPSQAK	R	L	0.997	78.3	29.6	78.3	0	2	1	0	2	1762.83	965	39857.8
Clusterin OS=Homo sapiens GN=CLU PE=1 SV=1	P10909,P10909-2,P10909-4,P10909-5	52495	1	11	13	15	0.00196	0.245	ELDESLQVAER	R	L	0.997	82.4	32.6	72.2	0	1	0	0	2	1288.64	1010	109087
Clusterin OS=Homo sapiens GN=CLU PE=1 SV=1	P10909,P10909-2,P10909-4,P10909-5	52495	1	11	13	15	0.00196	0.245	FMETVAEK	K	A	0.99	22.4	30.5	20.5	0	1	0	0	2	954.46	937	3052.35
Clusterin OS=Homo sapiens GN=CLU PE=1 SV=1	P10909,P10909-2,P10909-4,P10909-5	52495	1	11	13	15	0.00196	0.245	KTLLSNLEEAK	R	K	0.996	33	33.4	28	0	0	1	0	2	1245.7	1059	13840.1
Clusterin OS=Homo sapiens GN=CLU PE=1 SV=1	P10909,P10909-2,P10909-4,P10909-5	52495	1	11	13	15	0.00196	0.245	KTLLSNLEEAKK	R	K	0.182	9.53	31.1	7.77	0	0	1	0	2	1373.8	981	3547.56
Clusterin OS=Homo sapiens GN=CLU PE=1 SV=1	P10909,P10909-2,P10909-4,P10909-5	52495	1	11	13	15	0.00196	0.245	LFDSDPITVTVPVEVSR	K	K	0.997	90.1	31.1	90.1	0	2	1	0	2	1873.99	1298	94204.8
Clusterin OS=Homo sapiens GN=CLU PE=1 SV=1	P10909,P10909-2,P10909-4,P10909-5	52495	1	11	13	15	0.00196	0.245	QQTHMLDVMQDHFSR	R	A	0.997	43	27.2	43	0	0	0	1	2	1872.85	1077	5658.3
Clusterin OS=Homo sapiens GN=CLU PE=1 SV=1	P10909,P10909-2,P10909-4,P10909-5	52495	1	11	13	15	0.00196	0.245	RPHFFFPK	R	S	0.99	36.5	34.7	32.5	0	0	1	0	2	1075.58	1029	3249.14
Clusterin OS=Homo sapiens GN=CLU PE=1 SV=1	P10909,P10909-2,P10909-4,P10909-5	52495	1	11	13	15	0.00196	0.245	TLLSNLEEAK	K	K	0.997	63.5	34.6	33.7	0	1	0	0	2	1117.61	1172	8544.26
Clusterin OS=Homo sapiens GN=CLU PE=1 SV=1	P10909,P10909-2,P10909-4,P10909-5	52495	1	11	13	15	0.00196	0.245	TLLSNLEEAKK	K	K	0.997	68.4	33.3	57	0	0	1	0	2	1245.7	1079	5961.82
Clusterin OS=Homo sapiens GN=CLU PE=1 SV=1	P10909,P10909-2,P10909-4,P10909-5	52495	1	11	13	15	0.00196	0.245	VTTVASHTSDSDVPSGVTEVVVK	R	L	0.997	33.6	30.4	33.6	0	0	1	0	2	2314.18	1013	69997.8
Periostin OS=Homo sapiens GN=POSTN PE=4 SV=1	B1ALD9,Q15063	90147.4	0.999	1	1	17	0.00222	0.246	DGHFTLFAPTNEAFEK	R	L	0.997	33	29	31.3	0	0	1	0	2	1823.86	1280	4083.92	Q15063-2,Q15063-4,Q15063-3,B1ALD8
Periostin OS=Homo sapiens GN=POSTN PE=4 SV=1	B1ALD9,Q15063	90147.4	0.999	1	1	17	0.00222	0.246	DQGPNVCALQQILGTK	R	K	0.997	105	31	105	0	1	0	0	2	1741.89	1331	15700.2	Q15063-2,Q15063-4,Q15063-3,B1ALD8
Periostin OS=Homo sapiens GN=POSTN PE=4 SV=1	B1ALD9,Q15063	90147.4	0.999	1	1	17	0.00222	0.246	GCPAVLPIDHVYGTLGIVGATTTQR	K	Y	0.997	38.7	28.1	38.7	0	0	2	0	2	2596.36	1292	16329.3	Q15063-2,Q15063-4,Q15063-3,B1ALD8
Periostin OS=Homo sapiens GN=POSTN PE=4 SV=1	B1ALD9,Q15063	90147.4	0.999	1	1	17	0.00222	0.246	GFEPGVTNILK	K	T	0.997	45.3	34	44.3	0	1	0	0	2	1174.65	1167	24868.8	Q15063-2,Q15063-4,Q15063-3,B1ALD8
Periostin OS=Homo sapiens GN=POSTN PE=4 SV=1	B1ALD9,Q15063	90147.4	0.999	1	1	17	0.00222	0.246	GMTSEEKEILIR	K	D	0.997	61.1	32.8	61.1	0	0	1	0	2	1405.74	1022	2498.05	Q15063-2,Q15063-4,Q15063-3,B1ALD8
Periostin OS=Homo sapiens GN=POSTN PE=4 SV=1	B1ALD9,Q15063	90147.4	0.999	1	1	17	0.00222	0.246	GRDQGPNVCALQQILGTK	R	K	0.951	20	30.6	16.9	0	0	1	0	2	1955.01	1244	5558.64	Q15063-2,Q15063-4,Q15063-3,B1ALD8
Periostin OS=Homo sapiens GN=POSTN PE=4 SV=1	B1ALD9,Q15063	90147.4	0.999	1	1	17	0.00222	0.246	GSFTYFAPSNEAWDNLDSDIR	K	R	0.997	38.7	25	38.7	0	1	0	0	2	2405.07	1380	1718.87	Q15063-2,Q15063-4,Q15063-3,B1ALD8
Periostin OS=Homo sapiens GN=POSTN PE=4 SV=1	B1ALD9,Q15063	90147.4	0.999	1	1	17	0.00222	0.246	IEGEPEFR	K	L	0.99	42.7	33.4	29.5	0	1	0	0	2	976.473	962	7535.58	Q15063-3,B1ALD8
Periostin OS=Homo sapiens GN=POSTN PE=4 SV=1	B1ALD9,Q15063	90147.4	0.999	1	1	17	0.00222	0.246	IIDGVPVEITEK	K	E	0.997	36.4	32	33.2	0	1	0	0	2	1312.74	1115	10735.8	Q15063-2,Q15063-4,Q15063-3,B1ALD8
Periostin OS=Homo sapiens GN=POSTN PE=4 SV=1	B1ALD9,Q15063	90147.4	0.999	1	1	17	0.00222	0.246	ISTGGGETEETLK	R	K	0.167	8.27	31.8	8.27	0	1	0	0	2	1321.65	906	23763.1	Q15063-2,Q15063-4,Q15063-3,B1ALD8
Periostin OS=Homo sapiens GN=POSTN PE=4 SV=1	B1ALD9,Q15063	90147.4	0.999	1	1	17	0.00222	0.246	ISTGGGETEETLKK	R	L	0.997	71.6	32.2	71.6	0	0	1	0	2	1449.74	873	2575.47	Q15063-2,Q15063-4,Q15063-3,B1ALD8
Periostin OS=Homo sapiens GN=POSTN PE=4 SV=1	B1ALD9,Q15063	90147.4	0.999	1	1	17	0.00222	0.246	NGAIHIFR	R	E	0.99	32.3	33.2	21	0	1	0	0	2	927.516	976	6353.02	Q15063-2,Q15063-4,Q15063-3,B1ALD8
Periostin OS=Homo sapiens GN=POSTN PE=4 SV=1	B1ALD9,Q15063	90147.4	0.999	1	1	17	0.00222	0.246	TAVCIENSCMEK	R	G	0.997	51.6	25	51.6	0	1	0	0	2	1441.61	948	15570.5	Q15063-2,Q15063-4,Q15063-3,B1ALD8
Periostin OS=Homo sapiens GN=POSTN PE=4 SV=1	B1ALD9,Q15063	90147.4	0.999	1	1	17	0.00222	0.246	TTVLYECCPGYMR	K	M	0.997	32.8	25	32.8	0	0	1	0	2	1649.71	1082	5698.39	Q15063-2,Q15063-4,Q15063-3,B1ALD8
Periostin OS=Homo sapiens GN=POSTN PE=4 SV=1	B1ALD9,Q15063	90147.4	0.999	1	1	17	0.00222	0.246	VGLNELYNGQILETIGGK	K	Q	0.977	27.7	29.8	27.7	0	1	0	0	2	1918.03	1367	1226.96	Q15063-2,Q15063-4,Q15063-3,B1ALD8
Periostin OS=Homo sapiens GN=POSTN PE=4 SV=1	B1ALD9,Q15063	90147.4	0.999	1	1	17	0.00222	0.246	VIEGSLQPIIK	K	T	0.83	17.2	29.2	12.9	0	1	0	0	2	1196.73	1098	2973.22
Ceruloplasmin OS=Homo sapiens GN=CP PE=4 SV=1	E9PFZ2,P00450	108823	1	4	4	4	0.000522	0.0592	ALYLQYTDETFR	K	T	0.995	31.7	31.8	31.7	0	1	0	0	2	1519.74	1220	4245.75
Ceruloplasmin OS=Homo sapiens GN=CP PE=4 SV=1	E9PFZ2,P00450	108823	1	4	4	4	0.000522	0.0592	GAYPLSIEPIGVR	K	F	0.997	37.6	32.9	37.6	0	1	0	0	2	1371.76	1222	5242.74
Ceruloplasmin OS=Homo sapiens GN=CP PE=4 SV=1	E9PFZ2,P00450	108823	1	4	4	4	0.000522	0.0592	LISVDTEHSNIYLQNGPDR	K	I	0.994	25.4	29.6	25.4	0	0	1	0	2	2171.07	1073	3259.06
Ceruloplasmin OS=Homo sapiens GN=CP PE=4 SV=1	E9PFZ2,P00450	108823	1	4	4	4	0.000522	0.0592	QSEDSTFYLGER	R	T	0.997	60	28.6	60	0	1	0	0	2	1431.64	1075	6637.92
Vitamin D-binding protein OS=Homo sapiens GN=GC PE=4 SV=1	D6RAK8,D6RF35,P02774,P02774-2	55077.9	1	3	3	3	0.000391	0.0446	ELSSFIDK	K	G	0.99	41.9	32.8	29.6	0	1	0	0	2	938.483	1060	2910.94
Vitamin D-binding protein OS=Homo sapiens GN=GC PE=4 SV=1	D6RAK8,D6RF35,P02774,P02774-2	55077.9	1	3	3	3	0.000391	0.0446	VLEPTLK	K	S	0.9	36.5	33.4	16.5	0	1	0	0	2	799.492	949	6943.18
Vitamin D-binding protein OS=Homo sapiens GN=GC PE=4 SV=1	D6RAK8,D6RF35,P02774,P02774-2	55077.9	1	3	3	3	0.000391	0.0446	YTFELSR	K	R	0.806	35.4	36.6	14.6	0	0	1	0	2	915.457	1082	2898.94
Myosin-11 OS=Homo sapiens GN=MYH11 PE=1 SV=3	P35749,Q3MIV8	227345	0.063	0	0	3	0.000391	0.0132	ALELDPNLYR	K	I	0.912	23.5	37.1	22.3	0	0	0	1	2	1203.64	1175	4117.37	P35580,F8VTL3,P35580-2,F8W6L6,P35580-3
Myosin-11 OS=Homo sapiens GN=MYH11 PE=1 SV=3	P35749,Q3MIV8	227345	0.063	0	0	3	0.000391	0.0132	CNGVLEGIR	R	I	0.997	47.1	34.9	35.4	0	1	0	0	2	1017.51	1015	6503.42	P35580,F8VTL3,P12883,P35580-2,P35579-2,P35579,F8W6L6,P35580-3
Myosin-11 OS=Homo sapiens GN=MYH11 PE=1 SV=3	P35749,Q3MIV8	227345	0.063	0	0	3	0.000391	0.0132	IVFQEFR	R	Q	0.9	33.5	33	22.4	0	1	0	0	2	938.509	1132	2563.21	P35580,F8VTL3,P35580-2,F8W6L6,P35580-3
Decorin OS=Homo sapiens GN=DCN PE=1 SV=1	P07585	39748.2	1	7	7	12	0.00156	0.206	DFEPSLGPVCPFR	R	C	0.997	57.4	31	57.4	0	3	0	0	2	1520.72	1306	100535
Decorin OS=Homo sapiens GN=DCN PE=1 SV=1	P07585	39748.2	1	7	7	12	0.00156	0.206	DLPPDTTLLDLQNNK	K	I	0.997	37.9	31.5	37.8	0	4	0	0	2	1696.88	1226.5	17195.2
Decorin OS=Homo sapiens GN=DCN PE=1 SV=1	P07585	39748.2	1	7	7	12	0.00156	0.206	ITEIKDGDFK	K	N	0.948	18.3	33.1	18.3	0	1	0	0	2	1165.61	918	2013.24
Decorin OS=Homo sapiens GN=DCN PE=1 SV=1	P07585	39748.2	1	7	7	12	0.00156	0.206	NLHALILVNNK	K	I	0.997	47.5	29.8	31.8	0	0	1	0	2	1248.74	1057	4633.46
Decorin OS=Homo sapiens GN=DCN PE=1 SV=1	P07585	39748.2	1	7	7	12	0.00156	0.206	VSPGAFTPLVK	K	L	0.997	53.3	34.1	44.3	0	1	0	0	2	1115.65	1115	63305.5
Decorin OS=Homo sapiens GN=DCN PE=1 SV=1	P07585	39748.2	1	7	7	12	0.00156	0.206	VVQCSDLGLDK	R	V	0.997	50.8	33.1	31.5	0	1	0	0	2	1233.61	967	12708
Decorin OS=Homo sapiens GN=DCN PE=1 SV=1	P07585	39748.2	1	7	7	12	0.00156	0.206	VVQCSDLGLDKVPK	R	D	0.997	46.8	32.7	46.8	0	0	1	0	2	1557.83	974	6176.33
Keratin, type II cytoskeletal 2 epidermal OS=Homo sapiens GN=KRT2 PE=1 SV=2	P35908	65433.9	1	20	21	34	0.00443	0.563	AQYEEIAQR	K	S	0.981	39.5	32.8	0	0	1	0	0	2	1107.54	915	22073.3	P04259,P02538
Keratin, type II cytoskeletal 2 epidermal OS=Homo sapiens GN=KRT2 PE=1 SV=2	P35908	65433.9	1	20	21	34	0.00443	0.563	DVDNAYMIK	K	V	0.997	53.2	30.6	51.5	0	1	0	0	2	1068.5	1022	18673.7
Keratin, type II cytoskeletal 2 epidermal OS=Homo sapiens GN=KRT2 PE=1 SV=2	P35908	65433.9	1	20	21	34	0.00443	0.563	FASFIDK	K	V	0.9	55.3	32.3	21.4	0	1	0	0	2	827.43	1064	24858.8	P04259,P13647,P02538
Keratin, type II cytoskeletal 2 epidermal OS=Homo sapiens GN=KRT2 PE=1 SV=2	P35908	65433.9	1	20	21	34	0.00443	0.563	FASFIDKVR	K	F	0.997	63.1	32.6	49.5	0	0	1	0	2	1082.6	1059	24178.4	P04259,P13647,P02538
Keratin, type II cytoskeletal 2 epidermal OS=Homo sapiens GN=KRT2 PE=1 SV=2	P35908	65433.9	1	20	21	34	0.00443	0.563	FGGFGGPGGVGGLGGPGGFGPGGYPGGIHEVSVNQSLLQPLNVK	R	V	0.989	32.8	25	32.8	0	0	0	1	2	4092.07	1395	19138.3
Keratin, type II cytoskeletal 2 epidermal OS=Homo sapiens GN=KRT2 PE=1 SV=2	P35908	65433.9	1	20	21	34	0.00443	0.563	FLEQQNQVLQTK	R	W	0.994	27.4	32.6	20.9	0	1	0	0	2	1475.79	1010	13941.8	P04264
Keratin, type II cytoskeletal 2 epidermal OS=Homo sapiens GN=KRT2 PE=1 SV=2	P35908	65433.9	1	20	21	34	0.00443	0.563	GFSSGSAVVSGGSR	R	R	0.081	11.6	31.7	9.57	0	1	0	0	2	1254.61	916	65941.8
Keratin, type II cytoskeletal 2 epidermal OS=Homo sapiens GN=KRT2 PE=1 SV=2	P35908	65433.9	1	20	21	34	0.00443	0.563	GGGFGGGSSFGGGSGFSGGGFGGGGFGGGR	R	F	0.997	90	25	90	0	0	1	0	2	2399.02	1249	19022.4
Keratin, type II cytoskeletal 2 epidermal OS=Homo sapiens GN=KRT2 PE=1 SV=2	P35908	65433.9	1	20	21	34	0.00443	0.563	GGSISGGGYGSGGGK	K	H	0.997	49.3	29.7	48.9	0	1	0	0	2	1197.55	868	3235.71
Keratin, type II cytoskeletal 2 epidermal OS=Homo sapiens GN=KRT2 PE=1 SV=2	P35908	65433.9	1	20	21	34	0.00443	0.563	GSSSGGGYSSGSSSYGSGGR	R	Q	0.997	26.7	25	26.7	0	1	0	0	2	1740.71	872	1636.91
Keratin, type II cytoskeletal 2 epidermal OS=Homo sapiens GN=KRT2 PE=1 SV=2	P35908	65433.9	1	20	21	34	0.00443	0.563	HGGGGGGFGGGGFGSR	R	S	0.997	65.4	28	65.4	0	1	0	0	2	1320.58	925	10433.1
Keratin, type II cytoskeletal 2 epidermal OS=Homo sapiens GN=KRT2 PE=1 SV=2	P35908	65433.9	1	20	21	34	0.00443	0.563	IEISELNR	K	V	0.99	54	35.4	24.9	0	1	0	0	2	973.531	1017	159231	P04264
Keratin, type II cytoskeletal 2 epidermal OS=Homo sapiens GN=KRT2 PE=1 SV=2	P35908	65433.9	1	20	21	34	0.00443	0.563	KYEDEINKR	K	T	0.997	59.7	32.7	58.3	0	0	1	0	2	1194.61	855	1049.29
Keratin, type II cytoskeletal 2 epidermal OS=Homo sapiens GN=KRT2 PE=1 SV=2	P35908	65433.9	1	20	21	34	0.00443	0.563	LALDVEIATYR	K	K	0.997	66.2	33	40	0	3	0	0	2	1263.69	1256	35272.9	P04259,P13647,P02538
Keratin, type II cytoskeletal 2 epidermal OS=Homo sapiens GN=KRT2 PE=1 SV=2	P35908	65433.9	1	20	21	34	0.00443	0.563	LNDLEEALQQAK	K	E	0.989	22.5	32.3	20.8	0	1	0	0	2	1371.71	1185	3648.81
Keratin, type II cytoskeletal 2 epidermal OS=Homo sapiens GN=KRT2 PE=1 SV=2	P35908	65433.9	1	20	21	34	0.00443	0.563	MSGDLSSNVTVSVTSSTISSNVASK	R	A	0.997	90.5	28.8	90.5	0	0	2	0	2	2458.2	1144	9604.58
Keratin, type II cytoskeletal 2 epidermal OS=Homo sapiens GN=KRT2 PE=1 SV=2	P35908	65433.9	1	20	21	34	0.00443	0.563	NVQDAIADAEQR	K	G	0.997	55.2	31	43.8	0	0	1	0	2	1329.64	1042	6286.78
Keratin, type II cytoskeletal 2 epidermal OS=Homo sapiens GN=KRT2 PE=1 SV=2	P35908	65433.9	1	20	21	34	0.00443	0.563	SISISVAGGGGGFGAAGGFGGR	K	G	0.997	81.9	30.8	78.9	0	4	1	0	2	1838.91	1218	39202.1
Keratin, type II cytoskeletal 2 epidermal OS=Homo sapiens GN=KRT2 PE=1 SV=2	P35908	65433.9	1	20	21	34	0.00443	0.563	SKEEAEALYHSK	R	Y	0.997	30.4	31.7	28.4	0	0	1	0	2	1391.68	876	2172.82
Keratin, type II cytoskeletal 2 epidermal OS=Homo sapiens GN=KRT2 PE=1 SV=2	P35908	65433.9	1	20	21	34	0.00443	0.563	SLVGLGGTK	R	S	0.987	47.1	36	18.4	0	1	0	0	2	831.494	964	33728.1
Keratin, type II cytoskeletal 2 epidermal OS=Homo sapiens GN=KRT2 PE=1 SV=2	P35908	65433.9	1	20	21	34	0.00443	0.563	TAAENDFVTLKK	R	D	0.997	28.6	32.4	28.6	0	1	0	0	2	1336.71	962	5420.63
Keratin, type II cytoskeletal 2 epidermal OS=Homo sapiens GN=KRT2 PE=1 SV=2	P35908	65433.9	1	20	21	34	0.00443	0.563	TSQNSELNNMQDLVEDYK	R	K	0.997	45.1	25	45.1	0	0	1	0	2	2127.95	1283	4007.02
Keratin, type II cytoskeletal 2 epidermal OS=Homo sapiens GN=KRT2 PE=1 SV=2	P35908	65433.9	1	20	21	34	0.00443	0.563	TSQNSELNNMQDLVEDYKK	R	K	0.997	109	26.9	109	0	0	1	0	2	2256.05	1185	29700.1
Keratin, type II cytoskeletal 2 epidermal OS=Homo sapiens GN=KRT2 PE=1 SV=2	P35908	65433.9	1	20	21	34	0.00443	0.563	VDLLNQEIEFLK	K	V	0.997	77.3	32.7	71.1	0	1	0	0	2	1460.8	1389	5698.59
Keratin, type II cytoskeletal 2 epidermal OS=Homo sapiens GN=KRT2 PE=1 SV=2	P35908	65433.9	1	20	21	34	0.00443	0.563	YEELQVTVGR	K	H	0.997	53.5	33.2	51.4	0	2	0	0	2	1193.62	1058.5	9542.38
Keratin, type II cytoskeletal 2 epidermal OS=Homo sapiens GN=KRT2 PE=1 SV=2	P35908	65433.9	1	20	21	34	0.00443	0.563	YLDGLTAER	R	T	0.818	24.8	32.8	12.2	0	1	0	0	2	1037.53	1032	9295.55
Ig mu chain C region OS=Homo sapiens GN=IGHM PE=1 SV=3	P01871,P01871-2	49305.7	1	3	3	3	0.000391	0.0752	FTCTVTHTDLPSPLK	R	Q	0.997	38	31.6	38	0	0	1	0	2	1716.86	1052	3714.14
Ig mu chain C region OS=Homo sapiens GN=IGHM PE=1 SV=3	P01871,P01871-2	49305.7	1	3	3	3	0.000391	0.0752	LICQATGFSPR	K	Q	0.997	29.3	36.2	29.3	0	1	0	0	2	1249.64	1003	5521.09
Ig mu chain C region OS=Homo sapiens GN=IGHM PE=1 SV=3	P01871,P01871-2	49305.7	1	3	3	3	0.000391	0.0752	QIQVSWLR	R	E	0.99	44	35.2	25.8	0	1	0	0	2	1029.58	1197	3124.02
Versican core protein OS=Homo sapiens GN=VCAN PE=1 SV=3	P13611,P13611-2,P13611-5	372813	1	7	7	8	0.00104	0.0244	FTFEEAAK	K	E	0.912	30.5	32.3	21.5	0	2	0	0	2	942.457	1024	8689.76
Versican core protein OS=Homo sapiens GN=VCAN PE=1 SV=3	P13611,P13611-2,P13611-5	372813	1	7	7	8	0.00104	0.0244	GTVACGQPPVVENAK	K	T	0.997	35.1	31	34.5	0	1	0	0	2	1526.76	911	14051.3
Versican core protein OS=Homo sapiens GN=VCAN PE=1 SV=3	P13611,P13611-2,P13611-5	372813	1	7	7	8	0.00104	0.0244	LATVGELQAAWR	R	N	0.997	92.9	33.6	75.8	0	1	0	0	2	1314.72	1234	6261.9
Versican core protein OS=Homo sapiens GN=VCAN PE=1 SV=3	P13611,P13611-2,P13611-5	372813	1	7	7	8	0.00104	0.0244	LGEPNYGAEIR	R	G	0.997	65.7	35.1	55.4	0	1	0	0	2	1218.61	993	9069.66
Versican core protein OS=Homo sapiens GN=VCAN PE=1 SV=3	P13611,P13611-2,P13611-5	372813	1	7	7	8	0.00104	0.0244	LLASDAGLYR	K	C	0.997	64.9	33.6	56	0	1	0	0	2	1078.59	1037	14801.9
Versican core protein OS=Homo sapiens GN=VCAN PE=1 SV=3	P13611,P13611-2,P13611-5	372813	1	7	7	8	0.00104	0.0244	VSVPTHPEAVGDASLTVVK	R	L	0.986	21.4	30.5	21.4	0	0	1	0	2	1906.03	1045	12146.3
Versican core protein OS=Homo sapiens GN=VCAN PE=1 SV=3	P13611,P13611-2,P13611-5	372813	1	7	7	8	0.00104	0.0244	YEINSLIR	R	Y	0.99	46.4	33.7	28.3	0	1	0	0	2	1007.55	1125	9928.74
Prelamin-A/C OS=Homo sapiens GN=LMNA PE=1 SV=1	P02545	74140.7	1	11	11	11	0.00143	0.188	AQNTWGCGNSLR	K	T	0.615	12.4	29.2	12.4	0	1	0	0	2	1363.62	963	7906.04
Prelamin-A/C OS=Homo sapiens GN=LMNA PE=1 SV=1	P02545	74140.7	1	11	11	11	0.00143	0.188	EAALSTALSEK	K	R	0.997	34.1	34	24.3	0	1	0	0	2	1119.59	997	4216.91
Prelamin-A/C OS=Homo sapiens GN=LMNA PE=1 SV=1	P02545	74140.7	1	11	11	11	0.00143	0.188	IDSLSAQLSQLQK	R	Q	0.997	56.4	32.9	51.9	0	1	0	0	2	1430.79	1168	5721.73
Prelamin-A/C OS=Homo sapiens GN=LMNA PE=1 SV=1	P02545	74140.7	1	11	11	11	0.00143	0.188	IRIDSLSAQLSQLQK	R	Q	0.997	51.9	36.1	51.9	0	0	1	0	2	1699.97	1199	3251.27
Prelamin-A/C OS=Homo sapiens GN=LMNA PE=1 SV=1	P02545	74140.7	1	11	11	11	0.00143	0.188	LADALQELR	R	A	0.997	66.1	33.8	47.6	0	1	0	0	2	1028.57	1092	11072.7
Prelamin-A/C OS=Homo sapiens GN=LMNA PE=1 SV=1	P02545	74140.7	1	11	11	11	0.00143	0.188	LAVYIDR	R	V	0.9	37.3	33.8	23.7	0	1	0	0	2	849.483	1007	7812.88
Prelamin-A/C OS=Homo sapiens GN=LMNA PE=1 SV=1	P02545	74140.7	1	11	11	11	0.00143	0.188	LKDLEALLNSK	R	E	0.87	24	32.9	12.9	0	0	1	0	2	1243.73	1170	1351.56
Prelamin-A/C OS=Homo sapiens GN=LMNA PE=1 SV=1	P02545	74140.7	1	11	11	11	0.00143	0.188	NSNLVGAAHEELQQSR	R	I	0.997	31.4	30.8	31	0	1	0	0	2	1752.86	991	5761.21
Prelamin-A/C OS=Homo sapiens GN=LMNA PE=1 SV=1	P02545	74140.7	1	11	11	11	0.00143	0.188	SNEDQSMGNWQIK	K	R	0.869	19.6	25	19.6	0	1	0	0	2	1536.67	1075	4858.77
Prelamin-A/C OS=Homo sapiens GN=LMNA PE=1 SV=1	P02545	74140.7	1	11	11	11	0.00143	0.188	SVGGSGGGSFGDNLVTR	R	S	0.997	60.6	30.3	60.6	0	1	0	0	2	1566.75	1038	16398.3
Prelamin-A/C OS=Homo sapiens GN=LMNA PE=1 SV=1	P02545	74140.7	1	11	11	11	0.00143	0.188	TALINSTGEEVAMR	R	K	0.997	87.3	32.6	76.1	0	1	0	0	2	1491.75	1043	13467.8
Ig lambda-2 chain C regions OS=Homo sapiens GN=IGLC2 PE=1 SV=1	P0CG05	11293.2	1	2	3	22	0.00287	0.66	AAPSVTLFPPSSEELQANK	K	A	0.997	79.6	31.4	76.4	0	5	4	0	2	1986.02	1203	419561
Ig lambda-2 chain C regions OS=Homo sapiens GN=IGLC2 PE=1 SV=1	P0CG05	11293.2	1	2	3	22	0.00287	0.66	AGVETTTPSK	K	Q	0.997	79.2	34.9	66.1	0	6	0	0	2	990.51	837.5	10516.3
Ig lambda-2 chain C regions OS=Homo sapiens GN=IGLC2 PE=1 SV=1	P0CG05	11293.2	1	2	3	22	0.00287	0.66	SHRSYSCQVTHEGSTVEK	K	T	0.281	8.47	26.6	8.47	0	0	0	1	2	2091.95	853	856.31	B9A064,P0CG04
Ig lambda-2 chain C regions OS=Homo sapiens GN=IGLC2 PE=1 SV=1	P0CG05	11293.2	1	2	3	22	0.00287	0.66	SYSCQVTHEGSTVEK	R	T	0.997	52	26	52	0	0	2	0	2	1711.76	892	13542.3	B9A064,P0CG04
Ig lambda-2 chain C regions OS=Homo sapiens GN=IGLC2 PE=1 SV=1	P0CG05	11293.2	1	2	3	22	0.00287	0.66	TVAPTECS	K	-	0.988	21.4	29.8	21.4	0	1	0	0	2	864.377	863	802.5	B9A064,P0CG04
Ig lambda-2 chain C regions OS=Homo sapiens GN=IGLC2 PE=1 SV=1	P0CG05	11293.2	1	2	3	22	0.00287	0.66	YAASSYLSLTPEQWK	K	S	0.997	102	31.1	97.4	0	2	1	0	2	1743.86	1285	206837	B9A064,P0CG04
Hemoglobin subunit delta OS=Homo sapiens GN=HBD PE=1 SV=2	P02042	16055.2	0.999	2	2	5	0.000652	0.429	EFTPQMQAAYQK	K	V	0.061	11.6	31	11.6	0	1	0	0	2	1441.68	1001	3501.24
Hemoglobin subunit delta OS=Homo sapiens GN=HBD PE=1 SV=2	P02042	16055.2	0.999	2	2	5	0.000652	0.429	LLVVYPWTQR	R	F	0.997	41.2	32.1	29.6	0	1	0	0	2	1274.73	1310	113226	P68871
Hemoglobin subunit delta OS=Homo sapiens GN=HBD PE=1 SV=2	P02042	16055.2	0.999	2	2	5	0.000652	0.429	VLGAFSDGLAHLDNLK	K	G	0.996	31	31.7	31	0	0	1	0	2	1669.89	1277	2274.34	P68871
Hemoglobin subunit delta OS=Homo sapiens GN=HBD PE=1 SV=2	P02042	16055.2	0.999	2	2	5	0.000652	0.429	VNVDAVGGEALGR	K	L	0.997	75.4	32.8	73.9	0	1	0	0	2	1256.66	1017	10046.4
Hemoglobin subunit delta OS=Homo sapiens GN=HBD PE=1 SV=2	P02042	16055.2	0.999	2	2	5	0.000652	0.429	VVAGVANALAHK	K	Y	0.997	98.7	31.6	88.5	0	0	1	0	2	1149.67	944	112119	P68871
Actinin alpha 1 isoform 3 OS=Homo sapiens GN=ACTN1 PE=2 SV=1	B7TY16,H9KV75,P12814,P12814-2,P12814-3	107145	1	2	2	3	0.000391	0.0344	ALDFIASK	K	G	0.99	32.4	34.1	20.2	0	1	0	0	2	864.483	1077	3922.85
Actinin alpha 1 isoform 3 OS=Homo sapiens GN=ACTN1 PE=2 SV=1	B7TY16,H9KV75,P12814,P12814-2,P12814-3	107145	1	2	2	3	0.000391	0.0344	CQLEINFNTLQTK	K	L	0.997	29.4	32.1	29.4	0	1	0	0	2	1608.81	1215	4255.33	B2RCS5,P35609
Actinin alpha 1 isoform 3 OS=Homo sapiens GN=ACTN1 PE=2 SV=1	B7TY16,H9KV75,P12814,P12814-2,P12814-3	107145	1	2	2	3	0.000391	0.0344	GISQEQMNEFR	K	A	0.996	25.2	29.2	25.2	0	1	0	0	2	1338.61	1022	10512
Keratin, type II cytoskeletal 6A OS=Homo sapiens GN=KRT6A PE=1 SV=3	P02538	60046.4	1	4	4	22	0.00287	0.319	AEAESWYQTK	R	Y	0.997	64.7	29.5	58.2	0	1	0	0	2	1212.55	986	11044.9	P04259
Keratin, type II cytoskeletal 6A OS=Homo sapiens GN=KRT6A PE=1 SV=3	P02538	60046.4	1	4	4	22	0.00287	0.319	AIGGGLSSVGGGSSTIK	R	Y	0.997	91.6	32.5	85.6	0	2	0	0	2	1447.78	995.5	43825.8
Keratin, type II cytoskeletal 6A OS=Homo sapiens GN=KRT6A PE=1 SV=3	P02538	60046.4	1	4	4	22	0.00287	0.319	AQYEEIAQR	K	S	0.981	39.5	32.8	0	0	1	0	0	2	1107.54	915	22073.3	P04259,P35908
Keratin, type II cytoskeletal 6A OS=Homo sapiens GN=KRT6A PE=1 SV=3	P02538	60046.4	1	4	4	22	0.00287	0.319	FASFIDK	K	V	0.9	55.3	32.3	21.4	0	1	0	0	2	827.43	1064	24858.8	P04259,P13647,P35908
Keratin, type II cytoskeletal 6A OS=Homo sapiens GN=KRT6A PE=1 SV=3	P02538	60046.4	1	4	4	22	0.00287	0.319	FASFIDKVR	K	F	0.997	63.1	32.6	49.5	0	0	1	0	2	1082.6	1059	24178.4	P04259,P13647,P35908
Keratin, type II cytoskeletal 6A OS=Homo sapiens GN=KRT6A PE=1 SV=3	P02538	60046.4	1	4	4	22	0.00287	0.319	GMQDLVEDFK	R	N	0.997	29.8	29.8	23	0	2	0	0	2	1181.55	1265	9161.23
Keratin, type II cytoskeletal 6A OS=Homo sapiens GN=KRT6A PE=1 SV=3	P02538	60046.4	1	4	4	22	0.00287	0.319	ISIGGGSCAISGGYGSR	R	A	0.997	121	30.2	121	0	1	0	0	2	1598.76	1030	11573.3	P04259
Keratin, type II cytoskeletal 6A OS=Homo sapiens GN=KRT6A PE=1 SV=3	P02538	60046.4	1	4	4	22	0.00287	0.319	LALDVEIATYR	K	K	0.997	66.2	33	40	0	3	0	0	2	1263.69	1256	35272.9	P04259,P13647,P35908
Keratin, type II cytoskeletal 6A OS=Homo sapiens GN=KRT6A PE=1 SV=3	P02538	60046.4	1	4	4	22	0.00287	0.319	NKLEGLEDALQK	K	A	0.157	14.3	33.5	11	0	1	0	0	2	1357.73	1073	9271.51	P04259
Keratin, type II cytoskeletal 6A OS=Homo sapiens GN=KRT6A PE=1 SV=3	P02538	60046.4	1	4	4	22	0.00287	0.319	NKYEDEINKR	K	T	0.997	56	32.4	56	0	0	1	0	2	1308.65	876	17243.1	P04259,P13647,P04264
Keratin, type II cytoskeletal 6A OS=Homo sapiens GN=KRT6A PE=1 SV=3	P02538	60046.4	1	4	4	22	0.00287	0.319	QCANLQAAIADAEQR	K	G	0.989	20.2	29.9	20.2	0	1	0	0	2	1658.79	1153	3282.4	P04259
Keratin, type II cytoskeletal 6A OS=Homo sapiens GN=KRT6A PE=1 SV=3	P02538	60046.4	1	4	4	22	0.00287	0.319	QLDSIVGER	R	G	0.997	51.4	35.1	15.3	0	1	0	0	2	1016.54	983	42075.6	P13647
Keratin, type II cytoskeletal 6A OS=Homo sapiens GN=KRT6A PE=1 SV=3	P02538	60046.4	1	4	4	22	0.00287	0.319	SGFSSVSVSR	R	S	0.997	72.6	32	54.6	0	1	0	0	2	1012.51	950	10174.6
Keratin, type II cytoskeletal 6A OS=Homo sapiens GN=KRT6A PE=1 SV=3	P02538	60046.4	1	4	4	22	0.00287	0.319	SLYGLGGSK	R	R	0.997	50	37.2	31.3	0	1	0	0	2	881.473	995	6084.84	P04259
Keratin, type II cytoskeletal 6A OS=Homo sapiens GN=KRT6A PE=1 SV=3	P02538	60046.4	1	4	4	22	0.00287	0.319	TAAENEFVTLK	R	K	0.997	63.2	33.3	59.8	0	1	0	0	2	1222.63	1067	9445.32	P04259
Keratin, type II cytoskeletal 6A OS=Homo sapiens GN=KRT6A PE=1 SV=3	P02538	60046.4	1	4	4	22	0.00287	0.319	TAAENEFVTLKK	R	D	0.997	55.4	33.1	40.1	0	1	0	0	2	1350.73	969	8566.52	P04259
Keratin, type II cytoskeletal 6A OS=Homo sapiens GN=KRT6A PE=1 SV=3	P02538	60046.4	1	4	4	22	0.00287	0.319	WTLLQEQGTK	K	T	0.997	50.3	34.4	15.8	0	1	0	0	2	1203.64	1117	86391	P04259,P13647
Keratin, type II cytoskeletal 6A OS=Homo sapiens GN=KRT6A PE=1 SV=3	P02538	60046.4	1	4	4	22	0.00287	0.319	YEELQVTAGR	K	H	0.997	53.7	32.8	43.1	0	1	0	0	2	1165.58	969	11714.2
Keratin, type I cytoskeletal 14 OS=Homo sapiens GN=KRT14 PE=1 SV=4	P02533	51562.5	1	6	6	14	0.00183	0.331	APSTYGGGLSVSSSR	R	F	0.997	87.2	31.6	79.6	0	1	0	0	2	1425.7	950	59260.5
Keratin, type I cytoskeletal 14 OS=Homo sapiens GN=KRT14 PE=1 SV=4	P02533	51562.5	1	6	6	14	0.00183	0.331	EVATNSELVQSGK	R	S	0.997	42	33.3	37.8	0	1	0	0	2	1361.69	908	6309.03	Q04695,F5GWP8
Keratin, type I cytoskeletal 14 OS=Homo sapiens GN=KRT14 PE=1 SV=4	P02533	51562.5	1	6	6	14	0.00183	0.331	GQVGGDVNVEMDAAPGVDLSR	R	I	0.997	68	29.1	68	0	1	0	0	2	2085.99	1131	3691.93
Keratin, type I cytoskeletal 14 OS=Homo sapiens GN=KRT14 PE=1 SV=4	P02533	51562.5	1	6	6	14	0.00183	0.331	ILLDVK	K	T	0.5	28.6	34.4	4.67	0	1	0	0	2	700.461	1032	7406.28	Q04695,F5GWP8
Keratin, type I cytoskeletal 14 OS=Homo sapiens GN=KRT14 PE=1 SV=4	P02533	51562.5	1	6	6	14	0.00183	0.331	ILTATVDNANVLLQIDNAR	K	L	0.997	62.8	28.7	60.1	0	0	1	0	2	2054.12	1311	9132.75
Keratin, type I cytoskeletal 14 OS=Homo sapiens GN=KRT14 PE=1 SV=4	P02533	51562.5	1	6	6	14	0.00183	0.331	LAADDFR	R	T	0.9	55.9	33.3	33.2	0	1	0	0	2	807.4	957	225180	Q04695,P13645,P08779,F5GWP8
Keratin, type I cytoskeletal 14 OS=Homo sapiens GN=KRT14 PE=1 SV=4	P02533	51562.5	1	6	6	14	0.00183	0.331	LASYLDK	R	V	0.9	55.1	33.1	18.6	0	1	0	0	2	809.44	942	11342.3	Q04695,P13645,P35527,P08779
Keratin, type I cytoskeletal 14 OS=Homo sapiens GN=KRT14 PE=1 SV=4	P02533	51562.5	1	6	6	14	0.00183	0.331	LASYLDKVR	R	A	0.997	73.4	32.3	18.8	0	0	1	0	2	1064.61	959	30326.7	Q04695,P13645,P08779
Keratin, type I cytoskeletal 14 OS=Homo sapiens GN=KRT14 PE=1 SV=4	P02533	51562.5	1	6	6	14	0.00183	0.331	LEQEIATYR	R	R	0.997	52.4	33.3	40.7	0	1	0	0	2	1122.58	957	27556.2	Q04695,P08779,F5GWP8
Keratin, type I cytoskeletal 14 OS=Homo sapiens GN=KRT14 PE=1 SV=4	P02533	51562.5	1	6	6	14	0.00183	0.331	LLEGEDAHLSSSQFSSGSQSSR	R	D	0.997	92.8	27.1	92.8	0	0	1	0	2	2309.06	991	26499.1
Keratin, type I cytoskeletal 14 OS=Homo sapiens GN=KRT14 PE=1 SV=4	P02533	51562.5	1	6	6	14	0.00183	0.331	TMQNLEIELQSQLSMK	R	A	0.997	33.9	31	33.9	0	0	1	0	2	1892.95	1361	3312.08
Keratin, type I cytoskeletal 14 OS=Homo sapiens GN=KRT14 PE=1 SV=4	P02533	51562.5	1	6	6	14	0.00183	0.331	TRLEQEIATYR	K	R	0.189	16.6	32.9	1.75	0	1	0	0	2	1379.73	1030	12693.7	Q04695,P08779,F5GWP8
Keratin, type I cytoskeletal 14 OS=Homo sapiens GN=KRT14 PE=1 SV=4	P02533	51562.5	1	6	6	14	0.00183	0.331	VTMQNLNDR	K	L	0.997	58.1	33.1	52.2	0	1	0	0	2	1090.53	922	241353	P13645,P08779
Keratin, type I cytoskeletal 14 OS=Homo sapiens GN=KRT14 PE=1 SV=4	P02533	51562.5	1	6	6	14	0.00183	0.331	YETELNLR	K	M	0.664	18	32.7	18	0	1	0	0	2	1037.53	1015	3970.68
Alpha-1B-glycoprotein OS=Homo sapiens GN=A1BG PE=1 SV=4	P04217,P04217-2	54253.3	0.997	2	2	2	0.000261	0.0364	ATWSGAVLAGR	R	D	0.967	36.5	35	21.7	0	1	0	0	2	1088.58	1080	4721.66
Alpha-1B-glycoprotein OS=Homo sapiens GN=A1BG PE=1 SV=4	P04217,P04217-2	54253.3	0.997	2	2	2	0.000261	0.0364	GVTFLLR	R	R	0.9	36.6	32.3	17.8	0	1	0	0	2	805.493	1189	1765.2
Fibulin-1 OS=Homo sapiens GN=FBLN1 PE=1 SV=4	P23142,P23142-3	77211.6	1	4	4	4	0.000522	0.064	CLAFECPENYRR	R	S	0.215	7.37	26.3	7.37	0	0	1	0	2	1614.72	1030	5981.22
Fibulin-1 OS=Homo sapiens GN=FBLN1 PE=1 SV=4	P23142,P23142-3	77211.6	1	4	4	4	0.000522	0.064	DCSLPYATESK	K	E	0.969	25.2	28.4	23.5	0	1	0	0	2	1270.56	972	4698.64
Fibulin-1 OS=Homo sapiens GN=FBLN1 PE=1 SV=4	P23142,P23142-3	77211.6	1	4	4	4	0.000522	0.064	EFTRPEEIIFLR	R	A	0.302	14.4	31.3	14.4	0	0	1	0	2	1549.84	1277	3911.94
Fibulin-1 OS=Homo sapiens GN=FBLN1 PE=1 SV=4	P23142,P23142-3	77211.6	1	4	4	4	0.000522	0.064	TGYYFDGISR	K	M	0.997	64.9	31.7	60.5	0	1	0	0	2	1178.55	1117	4834.12
Moesin OS=Homo sapiens GN=MSN PE=1 SV=3	P26038	67821.8	1	5	5	5	0.000652	0.0728	ALELEQER	R	K	0.99	45.7	34.7	30	0	1	0	0	2	987.511	952	4782.81
Moesin OS=Homo sapiens GN=MSN PE=1 SV=3	P26038	67821.8	1	5	5	5	0.000652	0.0728	APDFVFYAPR	K	L	0.997	51.8	32	43.6	0	1	0	0	2	1182.59	1241	4895.08
Moesin OS=Homo sapiens GN=MSN PE=1 SV=3	P26038	67821.8	1	5	5	5	0.000652	0.0728	ESPLLFK	K	F	0.264	17.9	34.9	2.86	0	1	0	0	2	833.477	1102	1913.52
Moesin OS=Homo sapiens GN=MSN PE=1 SV=3	P26038	67821.8	1	5	5	5	0.000652	0.0728	IGFPWSEIR	K	N	0.997	41.4	34.4	26.8	0	1	0	0	2	1104.58	1344	3498.97
Moesin OS=Homo sapiens GN=MSN PE=1 SV=3	P26038	67821.8	1	5	5	5	0.000652	0.0728	ISQLEMAR	R	Q	0.99	45.9	34.8	30.2	0	1	0	0	2	947.498	950	3812.06
Complement component C4B (Childo blood group) OS=Homo sapiens GN=C4B-1 PE=4 SV=1	A2BHY4,A6H8M8,B0UZ83,B0V2C8,F5GXS0,F8VNV9,F8VSI2,F8VW91,F8VX64,F8VZD8,P0C0L4,P0C0L5,Q5JNX2,Q6U2E9	192799	1	6	6	6	0.000782	0.0373	GLCVATPVQLR	K	V	0.997	43.7	35.7	35.5	0	0	1	0	2	1213.67	1095	4992.49
Complement component C4B (Childo blood group) OS=Homo sapiens GN=C4B-1 PE=4 SV=1	A2BHY4,A6H8M8,B0UZ83,B0V2C8,F5GXS0,F8VNV9,F8VSI2,F8VW91,F8VX64,F8VZD8,P0C0L4,P0C0L5,Q5JNX2,Q6U2E9	192799	1	6	6	6	0.000782	0.0373	GLEEELQFSLGSK	R	I	0.997	69.3	33.8	52.1	0	1	0	0	2	1436.73	1295	3436.95
Complement component C4B (Childo blood group) OS=Homo sapiens GN=C4B-1 PE=4 SV=1	A2BHY4,A6H8M8,B0UZ83,B0V2C8,F5GXS0,F8VNV9,F8VSI2,F8VW91,F8VX64,F8VZD8,P0C0L4,P0C0L5,Q5JNX2,Q6U2E9	192799	1	6	6	6	0.000782	0.0373	TTNIQGINLLFSSR	R	R	0.997	54.2	32.1	54.2	0	1	0	0	2	1563.85	1331	5151.25
Complement component C4B (Childo blood group) OS=Homo sapiens GN=C4B-1 PE=4 SV=1	A2BHY4,A6H8M8,B0UZ83,B0V2C8,F5GXS0,F8VNV9,F8VSI2,F8VW91,F8VX64,F8VZD8,P0C0L4,P0C0L5,Q5JNX2,Q6U2E9	192799	1	6	6	6	0.000782	0.0373	VEYGFQVK	R	V	0.131	14.4	32.8	10.8	0	1	0	0	2	969.504	1032	2864.06
Complement component C4B (Childo blood group) OS=Homo sapiens GN=C4B-1 PE=4 SV=1	A2BHY4,A6H8M8,B0UZ83,B0V2C8,F5GXS0,F8VNV9,F8VSI2,F8VW91,F8VX64,F8VZD8,P0C0L4,P0C0L5,Q5JNX2,Q6U2E9	192799	1	6	6	6	0.000782	0.0373	VGDTLNLNLR	R	A	0.996	39.9	34	27.6	0	1	0	0	2	1114.62	1110	8183.59
Complement component C4B (Childo blood group) OS=Homo sapiens GN=C4B-1 PE=4 SV=1	A2BHY4,A6H8M8,B0UZ83,B0V2C8,F5GXS0,F8VNV9,F8VSI2,F8VW91,F8VX64,F8VZD8,P0C0L4,P0C0L5,Q5JNX2,Q6U2E9	192799	1	6	6	6	0.000782	0.0373	YVLPNFEVK	K	I	0.109	11.9	33.1	0.77	0	1	0	0	2	1108.6	1212	2811.08
Desmin OS=Homo sapiens GN=DES PE=1 SV=3	P17661	53536.6	1	15	18	26	0.00339	0.368	DGEVVSEATQQQHEVL	R	-	0.997	46.4	30.2	46	0	2	0	0	2	1768.83	1068.5	23113.9
Desmin OS=Homo sapiens GN=DES PE=1 SV=3	P17661	53536.6	1	15	18	26	0.00339	0.368	DNLLDDLQR	R	L	0.997	53	33.8	45.9	0	1	0	0	2	1101.55	1215	6058.94
Desmin OS=Homo sapiens GN=DES PE=1 SV=3	P17661	53536.6	1	15	18	26	0.00339	0.368	EEAENNLAAFR	K	A	0.997	75.9	32.1	73.3	0	2	0	0	2	1263.6	1036	20158.2
Desmin OS=Homo sapiens GN=DES PE=1 SV=3	P17661	53536.6	1	15	18	26	0.00339	0.368	EYQDLLNVK	R	M	0.997	38.7	36.9	38.5	0	1	0	0	2	1121.58	1100	18017.2	P08670
Desmin OS=Homo sapiens GN=DES PE=1 SV=3	P17661	53536.6	1	15	18	26	0.00339	0.368	FANYIEK	R	V	0.9	34.6	32.3	23.3	0	1	0	0	2	884.451	962	33378.8
Desmin OS=Homo sapiens GN=DES PE=1 SV=3	P17661	53536.6	1	15	18	26	0.00339	0.368	FLEQQNAALAAEVNR	R	L	0.997	83.3	32.3	68.7	0	1	1	0	2	1673.86	1087.5	36799.1
Desmin OS=Homo sapiens GN=DES PE=1 SV=3	P17661	53536.6	1	15	18	26	0.00339	0.368	HQIQSYTCEIDALK	R	G	0.997	65.6	30.6	65.6	0	1	1	0	2	1705.82	1067.5	15144.7
Desmin OS=Homo sapiens GN=DES PE=1 SV=3	P17661	53536.6	1	15	18	26	0.00339	0.368	IESLNEEIAFLKK	R	V	0.997	39.1	31.3	37.2	0	0	1	0	2	1533.85	1217	1452.56
Desmin OS=Homo sapiens GN=DES PE=1 SV=3	P17661	53536.6	1	15	18	26	0.00339	0.368	LQEEIQLKEEAENNLAAFR	K	A	0.997	113	29.5	113	0	0	1	0	2	2245.15	1248	9746.34
Desmin OS=Homo sapiens GN=DES PE=1 SV=3	P17661	53536.6	1	15	18	26	0.00339	0.368	MALDVEIATYR	K	K	0.997	78.5	32.1	59.8	0	2	0	0	2	1281.65	1225.5	19906.3
Desmin OS=Homo sapiens GN=DES PE=1 SV=3	P17661	53536.6	1	15	18	26	0.00339	0.368	NISEAEEWYK	K	S	0.997	39.8	31	36.9	0	1	0	0	2	1268.58	1093	19016.9
Desmin OS=Homo sapiens GN=DES PE=1 SV=3	P17661	53536.6	1	15	18	26	0.00339	0.368	RIESLNEEIAFLK	R	K	0.997	30.6	31.3	22.9	0	1	0	0	2	1561.86	1248	5633.06
Desmin OS=Homo sapiens GN=DES PE=1 SV=3	P17661	53536.6	1	15	18	26	0.00339	0.368	RIESLNEEIAFLKK	R	V	0.997	33.2	29.5	28	0	0	1	1	2	1689.95	1149.5	9734.34
Desmin OS=Homo sapiens GN=DES PE=1 SV=3	P17661	53536.6	1	15	18	26	0.00339	0.368	TFGGAPGFPLGSPLSSPVFPR	R	A	0.997	72.9	30.4	72.3	0	1	0	0	2	2088.09	1403	6423.35
Desmin OS=Homo sapiens GN=DES PE=1 SV=3	P17661	53536.6	1	15	18	26	0.00339	0.368	TNEKVELQELNDR	R	F	0.997	91.1	32.4	89.6	0	0	2	0	2	1587.8	961	49676.1	P08670
Desmin OS=Homo sapiens GN=DES PE=1 SV=3	P17661	53536.6	1	15	18	26	0.00339	0.368	VAELYEEELR	R	E	0.997	54.7	32.3	37.1	0	1	0	0	2	1250.63	1078	50055.8
Desmin OS=Homo sapiens GN=DES PE=1 SV=3	P17661	53536.6	1	15	18	26	0.00339	0.368	VDVERDNLLDDLQR	R	L	0.997	54	31.1	48.2	0	0	1	0	2	1699.86	1162	7326.29
Desmin OS=Homo sapiens GN=DES PE=1 SV=3	P17661	53536.6	1	15	18	26	0.00339	0.368	VELQELNDR	K	F	0.433	13.5	32.9	9.94	0	2	0	0	2	1115.57	991.5	13514.1	P08670
Glutathione S-transferase P OS=Homo sapiens GN=GSTP1 PE=3 SV=1	A8MX94,P09211	19481.2	1	2	2	2	0.000261	0.155	FQDGDLTLYQSNTILR	K	H	0.997	33	33.5	33	0	1	0	0	2	1883.95	1261	1935.29
Glutathione S-transferase P OS=Homo sapiens GN=GSTP1 PE=3 SV=1	A8MX94,P09211	19481.2	1	2	2	2	0.000261	0.155	PPYTVVYFPVR	M	G	0.997	32.6	32.3	25	0	1	0	0	1	1337.73	1270	4465.55
Isoform 2 of Periostin OS=Homo sapiens GN=POSTN	Q15063-2,Q15063-4	87024.4	0.997	1	1	16	0.00209	0.246	DGHFTLFAPTNEAFEK	R	L	0.997	33	29	31.3	0	0	1	0	2	1823.86	1280	4083.92	Q15063-3,B1ALD8,B1ALD9,Q15063
Isoform 2 of Periostin OS=Homo sapiens GN=POSTN	Q15063-2,Q15063-4	87024.4	0.997	1	1	16	0.00209	0.246	DQGPNVCALQQILGTK	R	K	0.997	105	31	105	0	1	0	0	2	1741.89	1331	15700.2	Q15063-3,B1ALD8,B1ALD9,Q15063
Isoform 2 of Periostin OS=Homo sapiens GN=POSTN	Q15063-2,Q15063-4	87024.4	0.997	1	1	16	0.00209	0.246	EIPVTVYKPIIK	K	K	0.736	13.4	28	13.4	0	0	1	0	2	1399.86	1077	4914.96
Isoform 2 of Periostin OS=Homo sapiens GN=POSTN	Q15063-2,Q15063-4	87024.4	0.997	1	1	16	0.00209	0.246	GCPAVLPIDHVYGTLGIVGATTTQR	K	Y	0.997	38.7	28.1	38.7	0	0	2	0	2	2596.36	1292	16329.3	Q15063-3,B1ALD8,B1ALD9,Q15063
Isoform 2 of Periostin OS=Homo sapiens GN=POSTN	Q15063-2,Q15063-4	87024.4	0.997	1	1	16	0.00209	0.246	GFEPGVTNILK	K	T	0.997	45.3	34	44.3	0	1	0	0	2	1174.65	1167	24868.8	Q15063-3,B1ALD8,B1ALD9,Q15063
Isoform 2 of Periostin OS=Homo sapiens GN=POSTN	Q15063-2,Q15063-4	87024.4	0.997	1	1	16	0.00209	0.246	GMTSEEKEILIR	K	D	0.997	61.1	32.8	61.1	0	0	1	0	2	1405.74	1022	2498.05	Q15063-3,B1ALD8,B1ALD9,Q15063
Isoform 2 of Periostin OS=Homo sapiens GN=POSTN	Q15063-2,Q15063-4	87024.4	0.997	1	1	16	0.00209	0.246	GRDQGPNVCALQQILGTK	R	K	0.951	20	30.6	16.9	0	0	1	0	2	1955.01	1244	5558.64	Q15063-3,B1ALD8,B1ALD9,Q15063
Isoform 2 of Periostin OS=Homo sapiens GN=POSTN	Q15063-2,Q15063-4	87024.4	0.997	1	1	16	0.00209	0.246	GSFTYFAPSNEAWDNLDSDIR	K	R	0.997	38.7	25	38.7	0	1	0	0	2	2405.07	1380	1718.87	Q15063-3,B1ALD8,B1ALD9,Q15063
Isoform 2 of Periostin OS=Homo sapiens GN=POSTN	Q15063-2,Q15063-4	87024.4	0.997	1	1	16	0.00209	0.246	IIDGVPVEITEK	K	E	0.997	36.4	32	33.2	0	1	0	0	2	1312.74	1115	10735.8	Q15063-3,B1ALD8,B1ALD9,Q15063
Isoform 2 of Periostin OS=Homo sapiens GN=POSTN	Q15063-2,Q15063-4	87024.4	0.997	1	1	16	0.00209	0.246	ISTGGGETEETLK	R	K	0.167	8.27	31.8	8.27	0	1	0	0	2	1321.65	906	23763.1	Q15063-3,B1ALD8,B1ALD9,Q15063
Isoform 2 of Periostin OS=Homo sapiens GN=POSTN	Q15063-2,Q15063-4	87024.4	0.997	1	1	16	0.00209	0.246	ISTGGGETEETLKK	R	L	0.997	71.6	32.2	71.6	0	0	1	0	2	1449.74	873	2575.47	Q15063-3,B1ALD8,B1ALD9,Q15063
Isoform 2 of Periostin OS=Homo sapiens GN=POSTN	Q15063-2,Q15063-4	87024.4	0.997	1	1	16	0.00209	0.246	NGAIHIFR	R	E	0.99	32.3	33.2	21	0	1	0	0	2	927.516	976	6353.02	Q15063-3,B1ALD8,B1ALD9,Q15063
Isoform 2 of Periostin OS=Homo sapiens GN=POSTN	Q15063-2,Q15063-4	87024.4	0.997	1	1	16	0.00209	0.246	TAVCIENSCMEK	R	G	0.997	51.6	25	51.6	0	1	0	0	2	1441.61	948	15570.5	Q15063-3,B1ALD8,B1ALD9,Q15063
Isoform 2 of Periostin OS=Homo sapiens GN=POSTN	Q15063-2,Q15063-4	87024.4	0.997	1	1	16	0.00209	0.246	TTVLYECCPGYMR	K	M	0.997	32.8	25	32.8	0	0	1	0	2	1649.71	1082	5698.39	Q15063-3,B1ALD8,B1ALD9,Q15063
Isoform 2 of Periostin OS=Homo sapiens GN=POSTN	Q15063-2,Q15063-4	87024.4	0.997	1	1	16	0.00209	0.246	VGLNELYNGQILETIGGK	K	Q	0.977	27.7	29.8	27.7	0	1	0	0	2	1918.03	1367	1226.96	Q15063-3,B1ALD8,B1ALD9,Q15063
Collagen alpha-1(XV) chain OS=Homo sapiens GN=COL15A1 PE=1 SV=2	P39059	141722	1	5	5	5	0.000652	0.0447	AAGLLSTYR	R	A	0.108	17.9	36.9	12.2	0	1	0	0	2	951.526	1037	2502.34
Collagen alpha-1(XV) chain OS=Homo sapiens GN=COL15A1 PE=1 SV=2	P39059	141722	1	5	5	5	0.000652	0.0447	AFLSSHLQDLSTIVR	R	K	0.996	27.9	31.3	27.9	0	0	1	0	2	1686.92	1272	3657.52
Collagen alpha-1(XV) chain OS=Homo sapiens GN=COL15A1 PE=1 SV=2	P39059	141722	1	5	5	5	0.000652	0.0447	DFAISVVVKPSSTR	R	G	0.919	23	32.3	23	0	1	0	0	2	1505.83	1113	7266.87
Collagen alpha-1(XV) chain OS=Homo sapiens GN=COL15A1 PE=1 SV=2	P39059	141722	1	5	5	5	0.000652	0.0447	FTGSLQQLTVHPDPR	R	T	0.997	50.7	31.4	50.7	0	0	1	0	2	1695.88	1062	8251.16
Collagen alpha-1(XV) chain OS=Homo sapiens GN=COL15A1 PE=1 SV=2	P39059	141722	1	5	5	5	0.000652	0.0447	TLIPSTFFR	R	D	0.239	19	31.2	14.5	0	1	0	0	2	1081.6	1310	8299.54
Histone H1.4 OS=Homo sapiens GN=HIST1H1E PE=1 SV=2	P10412,P16402,P16403	22351.3	1	4	4	4	0.000522	0.155	ALAAAGYDVEK	K	N	0.997	38	33.5	30.6	0	1	0	0	2	1107.57	955	7544.8
Histone H1.4 OS=Homo sapiens GN=HIST1H1E PE=1 SV=2	P10412,P16402,P16403	22351.3	1	4	4	4	0.000522	0.155	KASGPPVSELITK	R	A	0.701	18.7	31.7	11.4	0	1	0	0	2	1326.76	984	6093.02
Histone H1.4 OS=Homo sapiens GN=HIST1H1E PE=1 SV=2	P10412,P16402,P16403	22351.3	1	4	4	4	0.000522	0.155	SGVSLAALK	R	K	0.997	47.3	37.1	23.1	0	1	0	0	2	845.509	1039	3787.14
Histone H1.4 OS=Homo sapiens GN=HIST1H1E PE=1 SV=2	P10412,P16402,P16403	22351.3	1	4	4	4	0.000522	0.155	SGVSLAALKK	R	A	0.996	32.4	32.2	31.5	0	1	0	0	2	973.604	950	4021.33
ATP synthase subunit alpha OS=Homo sapiens GN=ATP5A1 PE=2 SV=1	A8K092,P25705	54495.1	1	4	4	4	0.000522	0.0915	AVDSLVPIGR	K	G	0.997	38.6	31.8	27.8	0	1	0	0	2	1026.59	1087	8840.71
ATP synthase subunit alpha OS=Homo sapiens GN=ATP5A1 PE=2 SV=1	A8K092,P25705	54495.1	1	4	4	4	0.000522	0.0915	EAYPGDVFYLHSR	R	L	0.997	38.9	30.7	37.5	0	0	1	0	2	1553.74	1134	8701.62
ATP synthase subunit alpha OS=Homo sapiens GN=ATP5A1 PE=2 SV=1	A8K092,P25705	54495.1	1	4	4	4	0.000522	0.0915	QMSLLLR	R	R	0.784	41	36.2	3.89	0	1	0	0	2	860.502	1137	1996.88
ATP synthase subunit alpha OS=Homo sapiens GN=ATP5A1 PE=2 SV=1	A8K092,P25705	54495.1	1	4	4	4	0.000522	0.0915	TGAIVDVPVGEELLGR	R	V	0.997	33.9	31.4	30.4	0	1	0	0	2	1624.89	1306	7993.84
Annexin A1 OS=Homo sapiens GN=ANXA1 PE=1 SV=2	P04083	38715.9	1	4	4	4	0.000522	0.179	GGPGSAVSPYPTFNPSSDVAALHK	K	A	0.997	40.2	29.7	40.2	0	0	1	0	2	2356.16	1146	5986.7
Annexin A1 OS=Homo sapiens GN=ANXA1 PE=1 SV=2	P04083	38715.9	1	4	4	4	0.000522	0.179	GTDVNVFNTILTTR	K	S	0.997	72.6	32	67.1	0	1	0	0	2	1550.82	1349	5195.67
Annexin A1 OS=Homo sapiens GN=ANXA1 PE=1 SV=2	P04083	38715.9	1	4	4	4	0.000522	0.179	NALLSLAK	R	G	0.97	43	35.6	18.4	0	1	0	0	2	829.514	1084	5065.12
Annexin A1 OS=Homo sapiens GN=ANXA1 PE=1 SV=2	P04083	38715.9	1	4	4	4	0.000522	0.179	SEDFGVNEDLADSDAR	R	A	0.997	64.9	25	64.9	0	1	0	0	2	1739.74	1078	5922.61
Alpha-crystallin B chain (Fragment) OS=Homo sapiens GN=CRYAB PE=3 SV=1	E9PJL7,E9PR44,E9PRA8,P02511	15446	0.999	3	3	3	0.000391	0.246	APSWFDTGLSEMR	R	L	0.997	73.3	29	73.3	0	1	0	0	2	1496.68	1334	4956.35
Alpha-crystallin B chain (Fragment) OS=Homo sapiens GN=CRYAB PE=3 SV=1	E9PJL7,E9PR44,E9PRA8,P02511	15446	0.999	3	3	3	0.000391	0.246	FSVNLDVK	R	H	0.08	18.1	33.9	4.73	0	1	0	0	2	921.504	1105	3350.97
Alpha-crystallin B chain (Fragment) OS=Homo sapiens GN=CRYAB PE=3 SV=1	E9PJL7,E9PR44,E9PRA8,P02511	15446	0.999	3	3	3	0.000391	0.246	RPFFPFHSPSR	R	L	0.632	17.3	33	10.5	0	0	1	0	2	1374.71	1052	2062.16
Myosin light polypeptide 6 OS=Homo sapiens GN=MYL6 PE=2 SV=1	B7Z6Z4,F8VPF3,F8VZV5,F8W1I5,F8W1R7,G3V1V0,G8JLA2,J3KND3,P14649,P60660,P60660-2	26706.4	1	2	2	2	0.000261	0.101	ALGQNPTNAEVLK	R	V	0.997	62.4	32.5	52.2	0	1	0	0	2	1354.73	962	9816.76
Myosin light polypeptide 6 OS=Homo sapiens GN=MYL6 PE=2 SV=1	B7Z6Z4,F8VPF3,F8VZV5,F8W1I5,F8W1R7,G3V1V0,G8JLA2,J3KND3,P14649,P60660,P60660-2	26706.4	1	2	2	2	0.000261	0.101	ILYSQCGDVMR	K	A	0.98	31.3	30.9	31.3	0	1	0	0	2	1341.63	1013	7168.97
Lactadherin OS=Homo sapiens GN=MFGE8 PE=4 SV=1	F5GZN3,F5H7N9,Q08431,Q08431-2	38343.8	1	4	4	5	0.000652	0.149	EVTGIITQGAR	K	N	0.997	41.8	35.4	40.1	0	1	0	0	2	1144.63	971	8231.29
Lactadherin OS=Homo sapiens GN=MFGE8 PE=4 SV=1	F5GZN3,F5H7N9,Q08431,Q08431-2	38343.8	1	4	4	5	0.000652	0.149	ILPVAWHNR	R	I	0.997	59.3	33	58	0	0	1	0	2	1105.63	1009	3116.94
Lactadherin OS=Homo sapiens GN=MFGE8 PE=4 SV=1	F5GZN3,F5H7N9,Q08431,Q08431-2	38343.8	1	4	4	5	0.000652	0.149	MWVTGVVTQGASR	R	L	0.997	54.4	32.6	40.3	0	2	0	0	2	1391.71	1136.5	9122.97
Lactadherin OS=Homo sapiens GN=MFGE8 PE=4 SV=1	F5GZN3,F5H7N9,Q08431,Q08431-2	38343.8	1	4	4	5	0.000652	0.149	NAVHVNLFETPVEAQYVR	K	L	0.98	19	30.6	19	0	0	1	0	2	2086.07	1217	10188.5
Apolipoprotein A-IV OS=Homo sapiens GN=APOA4 PE=1 SV=3	P06727	45399.4	1	32	34	45	0.00587	0.649	AKIDQNVEELKGR	K	L	0.997	75	32.1	71.3	0	0	1	0	2	1499.82	900	16347.9
Apolipoprotein A-IV OS=Homo sapiens GN=APOA4 PE=1 SV=3	P06727	45399.4	1	32	34	45	0.00587	0.649	ALVQQMEQLR	K	Q	0.997	49.7	34.3	35	0	0	1	0	2	1215.65	1117	5260.68
Apolipoprotein A-IV OS=Homo sapiens GN=APOA4 PE=1 SV=3	P06727	45399.4	1	32	34	45	0.00587	0.649	DKVNSFFSTFK	R	E	0.512	15	33.2	11.2	0	1	0	0	2	1319.66	1207	2782.92
Apolipoprotein A-IV OS=Homo sapiens GN=APOA4 PE=1 SV=3	P06727	45399.4	1	32	34	45	0.00587	0.649	EEIGKELEELR	K	A	0.989	21.2	33.3	21.2	0	0	1	0	2	1344.7	1102	6285.37
Apolipoprotein A-IV OS=Homo sapiens GN=APOA4 PE=1 SV=3	P06727	45399.4	1	32	34	45	0.00587	0.649	ENADSLQASLRPHADELK	R	A	0.997	58.1	30.4	58.1	0	0	1	2	2	1993.99	996	128034
Apolipoprotein A-IV OS=Homo sapiens GN=APOA4 PE=1 SV=3	P06727	45399.4	1	32	34	45	0.00587	0.649	IDQNVEELKGR	K	L	0.997	76.6	33.6	47.7	0	0	1	0	2	1300.69	903	73304.4
Apolipoprotein A-IV OS=Homo sapiens GN=APOA4 PE=1 SV=3	P06727	45399.4	1	32	34	45	0.00587	0.649	IDQTVEELRR	K	S	0.997	47.1	33.8	19.6	0	1	0	0	2	1258.68	920	58664
Apolipoprotein A-IV OS=Homo sapiens GN=APOA4 PE=1 SV=3	P06727	45399.4	1	32	34	45	0.00587	0.649	ISASAEELR	R	Q	0.997	75.5	35.4	58.9	0	1	0	0	2	975.51	920	448366
Apolipoprotein A-IV OS=Homo sapiens GN=APOA4 PE=1 SV=3	P06727	45399.4	1	32	34	45	0.00587	0.649	KLVPFATELHER	K	L	0.962	34.3	31.6	34.3	0	1	0	0	2	1439.8	1018	19194.2
Apolipoprotein A-IV OS=Homo sapiens GN=APOA4 PE=1 SV=3	P06727	45399.4	1	32	34	45	0.00587	0.649	LAPLAEDVR	R	G	0.997	53.7	32.7	35.1	0	4	0	0	2	983.552	1001.5	41320.3
Apolipoprotein A-IV OS=Homo sapiens GN=APOA4 PE=1 SV=3	P06727	45399.4	1	32	34	45	0.00587	0.649	LEPYADQLR	R	T	0.997	47.4	34.2	37.4	0	3	0	0	2	1104.57	990	68898.9
Apolipoprotein A-IV OS=Homo sapiens GN=APOA4 PE=1 SV=3	P06727	45399.4	1	32	34	45	0.00587	0.649	LGEVNTYAGDLQK	K	K	0.133	12.9	31	12.9	0	1	0	0	2	1407.71	1023	18856.6
Apolipoprotein A-IV OS=Homo sapiens GN=APOA4 PE=1 SV=3	P06727	45399.4	1	32	34	45	0.00587	0.649	LGPHAGDVEGHLSFLEK	K	D	0.997	31.8	31.4	31.8	0	0	1	1	2	1805.92	1100	10386.2
Apolipoprotein A-IV OS=Homo sapiens GN=APOA4 PE=1 SV=3	P06727	45399.4	1	32	34	45	0.00587	0.649	LKEEIGKELEELR	K	A	0.997	91.9	31.7	73.5	0	0	1	0	2	1585.88	1085	42947.1
Apolipoprotein A-IV OS=Homo sapiens GN=APOA4 PE=1 SV=3	P06727	45399.4	1	32	34	45	0.00587	0.649	LLPHANEVSQK	R	I	0.955	29.8	33.4	22.2	0	0	1	0	2	1235.67	883	33582.4
Apolipoprotein A-IV OS=Homo sapiens GN=APOA4 PE=1 SV=3	P06727	45399.4	1	32	34	45	0.00587	0.649	LNHQLEGLTFQMK	K	K	0.997	90.7	32.9	83.3	0	0	1	0	2	1558.8	1127	25345.9
Apolipoprotein A-IV OS=Homo sapiens GN=APOA4 PE=1 SV=3	P06727	45399.4	1	32	34	45	0.00587	0.649	LTPYADEFK	R	V	0.997	55.5	31.9	40.2	0	3	0	0	2	1083.54	1032	295217
Apolipoprotein A-IV OS=Homo sapiens GN=APOA4 PE=1 SV=3	P06727	45399.4	1	32	34	45	0.00587	0.649	LTPYADEFKVK	R	I	0.997	31	32	30.7	0	1	0	0	2	1310.7	1035	10241.8
Apolipoprotein A-IV OS=Homo sapiens GN=APOA4 PE=1 SV=3	P06727	45399.4	1	32	34	45	0.00587	0.649	LVPFATELHER	K	L	0.997	77.1	32.2	71.9	0	0	2	0	2	1311.71	1092.5	56825.1
Apolipoprotein A-IV OS=Homo sapiens GN=APOA4 PE=1 SV=3	P06727	45399.4	1	32	34	45	0.00587	0.649	QLTPYAQR	R	M	0.99	37.5	34.9	14.5	0	1	0	0	2	976.521	913	34862.9
Apolipoprotein A-IV OS=Homo sapiens GN=APOA4 PE=1 SV=3	P06727	45399.4	1	32	34	45	0.00587	0.649	RRVEPYGENFNK	R	A	0.988	26.2	32.5	18.9	0	0	1	0	2	1508.76	890	5945.02
Apolipoprotein A-IV OS=Homo sapiens GN=APOA4 PE=1 SV=3	P06727	45399.4	1	32	34	45	0.00587	0.649	RVEPYGENFNK	R	A	0.997	56.3	31.9	52.2	0	1	0	0	2	1352.66	916	55895.6
Apolipoprotein A-IV OS=Homo sapiens GN=APOA4 PE=1 SV=3	P06727	45399.4	1	32	34	45	0.00587	0.649	SELTQQLNALFQDK	K	L	0.997	97.4	31.6	92.2	0	1	0	0	2	1634.84	1402	7059.71
Apolipoprotein A-IV OS=Homo sapiens GN=APOA4 PE=1 SV=3	P06727	45399.4	1	32	34	45	0.00587	0.649	SLAELGGHLDQQVEEFR	K	R	0.997	64	30	64	0	0	3	0	2	1927.95	1225	14886.9
Apolipoprotein A-IV OS=Homo sapiens GN=APOA4 PE=1 SV=3	P06727	45399.4	1	32	34	45	0.00587	0.649	SLAELGGHLDQQVEEFRR	K	R	0.896	16	30.4	16	0	0	0	1	2	2084.05	1165	4783.89
Apolipoprotein A-IV OS=Homo sapiens GN=APOA4 PE=1 SV=3	P06727	45399.4	1	32	34	45	0.00587	0.649	SLAPYAQDTQEK	R	L	0.997	34	32	30.1	0	1	0	0	2	1350.65	938	8182.73
Apolipoprotein A-IV OS=Homo sapiens GN=APOA4 PE=1 SV=3	P06727	45399.4	1	32	34	45	0.00587	0.649	TQVNTQAEQLR	R	R	0.997	76.2	33.3	53.5	0	1	0	0	2	1287.67	901	22514.6
Apolipoprotein A-IV OS=Homo sapiens GN=APOA4 PE=1 SV=3	P06727	45399.4	1	32	34	45	0.00587	0.649	TQVNTQAEQLRR	R	Q	0.994	24.9	33.4	23.9	0	0	1	0	2	1443.77	878	7259.56
Apolipoprotein A-IV OS=Homo sapiens GN=APOA4 PE=1 SV=3	P06727	45399.4	1	32	34	45	0.00587	0.649	VEPYGENFNK	R	A	0.997	60	30.9	56.1	0	1	0	0	2	1196.56	953	57058.6
Apolipoprotein A-IV OS=Homo sapiens GN=APOA4 PE=1 SV=3	P06727	45399.4	1	32	34	45	0.00587	0.649	VKIDQTVEELR	K	R	0.997	55.8	33.2	41.6	0	0	1	0	2	1329.74	1007	10328.7
Apolipoprotein A-IV OS=Homo sapiens GN=APOA4 PE=1 SV=3	P06727	45399.4	1	32	34	45	0.00587	0.649	VKIDQTVEELRR	K	S	0.997	48.6	31.6	38.9	0	0	1	0	2	1485.84	969	16386.2
Apolipoprotein A-IV OS=Homo sapiens GN=APOA4 PE=1 SV=3	P06727	45399.4	1	32	34	45	0.00587	0.649	VLRENADSLQASLRPHADELK	R	A	0.983	19	29	19	0	0	0	1	2	2362.25	1000	25511
Serine protease 23 OS=Homo sapiens GN=PRSS23 PE=2 SV=1	B4E2J3,O95084	39642.7	0.986	2	2	2	0.000261	0.0513	FQWIR	K	V	0.07	17.6	34.4	5.31	0	1	0	0	2	749.409	1142	1468.5
Serine protease 23 OS=Homo sapiens GN=PRSS23 PE=2 SV=1	B4E2J3,O95084	39642.7	0.986	2	2	2	0.000261	0.0513	LSTGCTGTLVAEK	K	H	0.997	71.1	32.4	57.9	0	1	0	0	2	1336.68	945	9891.29
Collagen alpha-1(I) chain OS=Homo sapiens GN=COL1A1 PE=1 SV=5	P02452	138941	1	5	5	6	0.000782	0.0403	GESGPSGPAGPTGAR	K	G	0.997	72	30.2	62.3	0	1	0	0	2	1297.61	866	3571.46
Collagen alpha-1(I) chain OS=Homo sapiens GN=COL1A1 PE=1 SV=5	P02452	138941	1	5	5	6	0.000782	0.0403	GFSGLDGAK	R	G	0.413	14.3	32.6	9.93	0	1	0	0	2	851.426	947	15143.8
Collagen alpha-1(I) chain OS=Homo sapiens GN=COL1A1 PE=1 SV=5	P02452	138941	1	5	5	6	0.000782	0.0403	GPAGPQGPR	R	G	0.997	62.8	34	22	0	2	0	0	2	836.438	854	1887.28
Collagen alpha-1(I) chain OS=Homo sapiens GN=COL1A1 PE=1 SV=5	P02452	138941	1	5	5	6	0.000782	0.0403	GSEGPQGVR	R	G	0.393	24	32.3	1.82	0	1	0	0	2	886.438	850	463.07
Collagen alpha-1(I) chain OS=Homo sapiens GN=COL1A1 PE=1 SV=5	P02452	138941	1	5	5	6	0.000782	0.0403	STGGISVPGPMGPSGPR	K	G	0.997	58.8	31.7	57.1	0	1	0	0	2	1553.77	1053	26646.2
Gelsolin OS=Homo sapiens GN=GSN PE=4 SV=1	F5H1A8,P06396,P06396-2,P06396-3	81484.9	1	6	6	6	0.000782	0.0812	AGALNSNDAFVLK	K	T	0.403	17.2	35.9	17.2	0	0	0	1	2	1319.7	1113	2458.58
Gelsolin OS=Homo sapiens GN=GSN PE=4 SV=1	F5H1A8,P06396,P06396-2,P06396-3	81484.9	1	6	6	6	0.000782	0.0812	AGKEPGLQIWR	K	V	0.975	24.1	32.3	16.7	0	0	1	0	2	1254.7	1064	7618.38
Gelsolin OS=Homo sapiens GN=GSN PE=4 SV=1	F5H1A8,P06396,P06396-2,P06396-3	81484.9	1	6	6	6	0.000782	0.0812	EPGLQIWR	K	V	0.99	29.1	32.7	20.7	0	1	0	0	2	998.542	1167	3801.49
Gelsolin OS=Homo sapiens GN=GSN PE=4 SV=1	F5H1A8,P06396,P06396-2,P06396-3	81484.9	1	6	6	6	0.000782	0.0812	HVVPNEVVVQR	K	L	0.997	43	33	36.5	0	0	1	0	2	1275.72	910	15516.8
Gelsolin OS=Homo sapiens GN=GSN PE=4 SV=1	F5H1A8,P06396,P06396-2,P06396-3	81484.9	1	6	6	6	0.000782	0.0812	QTQVSVLPEGGETPLFK	K	Q	0.997	56.3	31.6	56.3	0	1	0	0	2	1829.96	1232	7321.01
Gelsolin OS=Homo sapiens GN=GSN PE=4 SV=1	F5H1A8,P06396,P06396-2,P06396-3	81484.9	1	6	6	6	0.000782	0.0812	TGAQELLR	K	V	0.99	68.8	36.3	38.7	0	1	0	0	2	887.495	955	15971.6
Histone H2A type 1 OS=Homo sapiens GN=HIST1H2AG PE=1 SV=2	P0C0S8,P20671,Q16777,Q6FI13,Q96KK5,Q99878,Q9BTM1,Q9BTM1-2	14092.1	1	2	2	3	0.000391	0.154	AGLQFPVGR	R	V	0.997	54.9	35.6	33.8	0	2	0	0	2	944.531	1099.5	36702.5
Histone H2A type 1 OS=Homo sapiens GN=HIST1H2AG PE=1 SV=2	P0C0S8,P20671,Q16777,Q6FI13,Q96KK5,Q99878,Q9BTM1,Q9BTM1-2	14092.1	1	2	2	3	0.000391	0.154	NDEELNKLLGK	R	V	0.997	60	33.6	60	0	1	0	0	2	1272.68	1093	5323.99
Fatty acid-binding protein, heart OS=Homo sapiens GN=FABP3 PE=1 SV=4	P05413	14858.5	1	3	3	3	0.000391	0.263	LGVEFDETTADDR	K	K	0.952	26.7	32.5	26.7	0	1	0	0	2	1467.66	1065	15079.3
Fatty acid-binding protein, heart OS=Homo sapiens GN=FABP3 PE=1 SV=4	P05413	14858.5	1	3	3	3	0.000391	0.263	LILTLTHGTAVCTR	K	T	0.805	15	31.2	15	0	0	1	0	2	1555.86	1070	3844.13
Fatty acid-binding protein, heart OS=Homo sapiens GN=FABP3 PE=1 SV=4	P05413	14858.5	1	3	3	3	0.000391	0.263	NGDILTLK	K	T	0.99	38	36.3	34.6	0	1	0	0	2	873.504	1054	2940.58
Keratin, type I cytoskeletal 16 OS=Homo sapiens GN=KRT16 PE=1 SV=4	P08779	51269	1	9	10	16	0.00209	0.374	APSTYGGGLSVSSR	R	F	0.997	98.8	32.1	97.5	0	1	0	0	2	1338.66	953	68231.8
Keratin, type I cytoskeletal 16 OS=Homo sapiens GN=KRT16 PE=1 SV=4	P08779	51269	1	9	10	16	0.00209	0.374	DAETWFLSK	R	T	0.995	38.7	31.6	18.3	0	1	0	0	2	1096.53	1277	3203.98
Keratin, type I cytoskeletal 16 OS=Homo sapiens GN=KRT16 PE=1 SV=4	P08779	51269	1	9	10	16	0.00209	0.374	GQTGGDVNVEMDAAPGVDLSR	R	I	0.997	96.4	27.9	96.4	0	1	0	0	2	2087.97	1103	11566.1
Keratin, type I cytoskeletal 16 OS=Homo sapiens GN=KRT16 PE=1 SV=4	P08779	51269	1	9	10	16	0.00209	0.374	IIAATIENAQPILQIDNAR	K	L	0.997	96.6	27.8	96.6	0	0	1	0	2	2064.14	1265	17029.2
Keratin, type I cytoskeletal 16 OS=Homo sapiens GN=KRT16 PE=1 SV=4	P08779	51269	1	9	10	16	0.00209	0.374	LAADDFR	R	T	0.9	55.9	33.3	33.2	0	1	0	0	2	807.4	957	225180	Q04695,P13645,P02533,F5GWP8
Keratin, type I cytoskeletal 16 OS=Homo sapiens GN=KRT16 PE=1 SV=4	P08779	51269	1	9	10	16	0.00209	0.374	LASYLDK	R	V	0.9	55.1	33.1	18.6	0	1	0	0	2	809.44	942	11342.3	Q04695,P13645,P02533,P35527
Keratin, type I cytoskeletal 16 OS=Homo sapiens GN=KRT16 PE=1 SV=4	P08779	51269	1	9	10	16	0.00209	0.374	LASYLDKVR	R	A	0.997	73.4	32.3	18.8	0	0	1	0	2	1064.61	959	30326.7	Q04695,P13645,P02533
Keratin, type I cytoskeletal 16 OS=Homo sapiens GN=KRT16 PE=1 SV=4	P08779	51269	1	9	10	16	0.00209	0.374	LEQEIATYR	R	R	0.997	52.4	33.3	40.7	0	1	0	0	2	1122.58	957	27556.2	Q04695,P02533,F5GWP8
Keratin, type I cytoskeletal 16 OS=Homo sapiens GN=KRT16 PE=1 SV=4	P08779	51269	1	9	10	16	0.00209	0.374	LLEGEDAHLSSQQASGQSYSSR	R	E	0.997	99.6	26.1	99.6	0	1	0	0	2	2350.09	943	55762.5
Keratin, type I cytoskeletal 16 OS=Homo sapiens GN=KRT16 PE=1 SV=4	P08779	51269	1	9	10	16	0.00209	0.374	NHEEEMLALR	K	G	0.997	47.5	30.4	47.5	0	0	1	0	2	1241.59	1000	6772.69
Keratin, type I cytoskeletal 16 OS=Homo sapiens GN=KRT16 PE=1 SV=4	P08779	51269	1	9	10	16	0.00209	0.374	QTVEADVNGLR	R	R	0.949	33.7	32.6	29.8	0	1	0	0	2	1201.62	986	14137.3
Keratin, type I cytoskeletal 16 OS=Homo sapiens GN=KRT16 PE=1 SV=4	P08779	51269	1	9	10	16	0.00209	0.374	TEELNKEVASNSELVQSSR	K	S	0.997	79.1	30.2	79.1	0	1	1	0	2	2120.05	980.5	15373.7
Keratin, type I cytoskeletal 16 OS=Homo sapiens GN=KRT16 PE=1 SV=4	P08779	51269	1	9	10	16	0.00209	0.374	TRLEQEIATYR	K	R	0.189	16.6	32.9	1.75	0	1	0	0	2	1379.73	1030	12693.7	Q04695,P02533,F5GWP8
Keratin, type I cytoskeletal 16 OS=Homo sapiens GN=KRT16 PE=1 SV=4	P08779	51269	1	9	10	16	0.00209	0.374	VLQGLEIELQSQLSMK	R	A	0.996	28.5	30.5	27	0	0	1	0	2	1815.99	1366	1852.34
Keratin, type I cytoskeletal 16 OS=Homo sapiens GN=KRT16 PE=1 SV=4	P08779	51269	1	9	10	16	0.00209	0.374	VTMQNLNDR	K	L	0.997	58.1	33.1	52.2	0	1	0	0	2	1090.53	922	241353	P13645,P02533
Protein S100-A4 OS=Homo sapiens GN=S100A4 PE=1 SV=1	P26447	11729	0.991	2	2	2	0.000261	0.188	ALDVMVSTFHK	K	Y	0.995	35.8	33.6	35.2	0	0	1	0	2	1247.65	1082	4549.46
Protein S100-A4 OS=Homo sapiens GN=S100A4 PE=1 SV=1	P26447	11729	0.991	2	2	2	0.000261	0.188	ELPSFLGK	R	R	0.173	17.3	34.6	3.2	0	1	0	0	2	890.498	1160	5382.52
Collagen alpha-2(VI) chain OS=Homo sapiens GN=COL6A2 PE=1 SV=4	P12110	108581	1	12	12	15	0.00196	0.154	DVTVTAIGIGDMFHEK	R	H	0.996	27	31.8	26.8	0	0	1	0	2	1732.86	1312	2365.23
Collagen alpha-2(VI) chain OS=Homo sapiens GN=COL6A2 PE=1 SV=4	P12110	108581	1	12	12	15	0.00196	0.154	DYDSLAQPGFFDR	K	F	0.997	44.4	26.6	44.4	0	1	0	0	2	1530.69	1270	5613.91
Collagen alpha-2(VI) chain OS=Homo sapiens GN=COL6A2 PE=1 SV=4	P12110	108581	1	12	12	15	0.00196	0.154	FVEQVAR	R	R	0.9	35.9	35.1	24.3	0	1	0	0	2	848.462	903	2125.26
Collagen alpha-2(VI) chain OS=Homo sapiens GN=COL6A2 PE=1 SV=4	P12110	108581	1	12	12	15	0.00196	0.154	HDPRDDDLNLR	R	A	0.996	27.8	30.8	27.8	0	0	1	0	2	1365.65	908	13344.9
Collagen alpha-2(VI) chain OS=Homo sapiens GN=COL6A2 PE=1 SV=4	P12110	108581	1	12	12	15	0.00196	0.154	HESENLYSIACDKPQQVR	K	N	0.997	66.5	28.3	66.5	0	0	0	1	2	2174.03	981	23256.2
Collagen alpha-2(VI) chain OS=Homo sapiens GN=COL6A2 PE=1 SV=4	P12110	108581	1	12	12	15	0.00196	0.154	LFAVAPNQNLK	R	E	0.997	53.1	33.4	41.2	0	2	0	0	2	1214.69	1060	83075.5
Collagen alpha-2(VI) chain OS=Homo sapiens GN=COL6A2 PE=1 SV=4	P12110	108581	1	12	12	15	0.00196	0.154	NDYATMLPDSTEIDQDTINR	R	I	0.997	60.5	25.5	60.5	0	0	1	0	2	2312.03	1210	3853.85
Collagen alpha-2(VI) chain OS=Homo sapiens GN=COL6A2 PE=1 SV=4	P12110	108581	1	12	12	15	0.00196	0.154	NFVINVVNR	K	L	0.996	43.4	34.9	15.9	0	1	0	0	2	1074.61	1130	33011.1
Collagen alpha-2(VI) chain OS=Homo sapiens GN=COL6A2 PE=1 SV=4	P12110	108581	1	12	12	15	0.00196	0.154	NLQGISSFR	K	R	0.997	43.4	34	32	0	1	0	0	2	1021.54	1062	15419.5
Collagen alpha-2(VI) chain OS=Homo sapiens GN=COL6A2 PE=1 SV=4	P12110	108581	1	12	12	15	0.00196	0.154	VFAVVITDGR	R	H	0.997	63.4	33.5	54.7	0	2	0	0	2	1076.61	1121	47207.5
Collagen alpha-2(VI) chain OS=Homo sapiens GN=COL6A2 PE=1 SV=4	P12110	108581	1	12	12	15	0.00196	0.154	VSCLEIPGPSGPK	K	G	0.993	22.1	32.5	22.1	0	1	0	0	2	1340.69	1045	6958.24
Collagen alpha-2(VI) chain OS=Homo sapiens GN=COL6A2 PE=1 SV=4	P12110	108581	1	12	12	15	0.00196	0.154	YGGLHFSDQVEVFSPPGSDR	R	A	0.997	56.8	28.5	56.8	0	0	2	0	2	2194.02	1215	20202.7
Heat shock protein HSP 90-alpha OS=Homo sapiens GN=HSP90AA1 PE=1 SV=5	P07900,P07900-2	84663.2	0.878	1	1	3	0.000391	0.0464	ALLFVPR	R	R	0.654	37.5	35.2	0	0	1	0	0	2	815.514	1184	2958.52
Heat shock protein HSP 90-alpha OS=Homo sapiens GN=HSP90AA1 PE=1 SV=5	P07900,P07900-2	84663.2	0.878	1	1	3	0.000391	0.0464	GVVDSEDLPLNISR	R	E	0.934	50.2	34.9	0	0	0	0	1	2	1513.79	1171	4627.2	P08238
Heat shock protein HSP 90-alpha OS=Homo sapiens GN=HSP90AA1 PE=1 SV=5	P07900,P07900-2	84663.2	0.878	1	1	3	0.000391	0.0464	TLTIVDTGIGMTK	R	A	0.996	52.2	32.2	0	0	1	0	0	2	1349.73	1170	2773.26	P08238
Myosin-10 OS=Homo sapiens GN=MYH10 PE=4 SV=1	F8VTL3,F8W6L6,P35580,P35580-2,P35580-3	232534	0.94	1	1	4	0.000522	0.0159	ALELDPNLYR	R	I	0.912	23.5	37.1	22.3	0	0	0	1	2	1203.64	1175	4117.37	Q3MIV8,P35749
Myosin-10 OS=Homo sapiens GN=MYH10 PE=4 SV=1	F8VTL3,F8W6L6,P35580,P35580-2,P35580-3	232534	0.94	1	1	4	0.000522	0.0159	CNGVLEGIR	R	I	0.997	47.1	34.9	35.4	0	1	0	0	2	1017.51	1015	6503.42	P12883,Q3MIV8,P35749,P35579-2,P35579
Myosin-10 OS=Homo sapiens GN=MYH10 PE=4 SV=1	F8VTL3,F8W6L6,P35580,P35580-2,P35580-3	232534	0.94	1	1	4	0.000522	0.0159	IVFQEFR	R	Q	0.9	33.5	33	22.4	0	1	0	0	2	938.509	1132	2563.21	Q3MIV8,P35749
Myosin-10 OS=Homo sapiens GN=MYH10 PE=4 SV=1	F8VTL3,F8W6L6,P35580,P35580-2,P35580-3	232534	0.94	1	1	4	0.000522	0.0159	YLFVDR	R	A	0.134	23.7	31.9	0	0	1	0	0	2	812.43	1087	1462.48
Transgelin (Fragment) OS=Homo sapiens GN=TAGLN PE=4 SV=1	H0YCU9,Q01995	16844.3	1	2	2	2	0.000261	0.132	AAEDYGVIK	K	T	0.996	25.3	33.3	25.3	0	1	0	0	2	965.494	952	3140.12
Transgelin (Fragment) OS=Homo sapiens GN=TAGLN PE=4 SV=1	H0YCU9,Q01995	16844.3	1	2	2	2	0.000261	0.132	EFTESQLQEGK	R	H	0.997	45.7	30.3	40.2	0	1	0	0	2	1295.61	947	10054.4
Cartilage intermediate layer protein 1 OS=Homo sapiens GN=CILP PE=1 SV=4	O75339	132565	1	7	7	8	0.00104	0.0845	DAVQNCCGISKTEER	R	E	0.47	13.8	25.7	13.8	0	2	0	0	2	1766.78	1218	78452
Cartilage intermediate layer protein 1 OS=Homo sapiens GN=CILP PE=1 SV=4	O75339	132565	1	7	7	8	0.00104	0.0845	DRDQPNVSAACLEFK	R	C	0.997	35.2	29.1	35.2	0	0	1	0	2	1749.82	1065	9906.18
Cartilage intermediate layer protein 1 OS=Homo sapiens GN=CILP PE=1 SV=4	O75339	132565	1	7	7	8	0.00104	0.0845	FNPNAIGVPQPYLNK	K	L	0.997	53.2	32.3	47.2	0	1	0	0	2	1671.89	1166	9051.28
Cartilage intermediate layer protein 1 OS=Homo sapiens GN=CILP PE=1 SV=4	O75339	132565	1	7	7	8	0.00104	0.0845	IVGPLEVNVR	K	S	0.997	58.5	29.7	44.2	0	1	0	0	2	1095.65	1097	6564.05
Cartilage intermediate layer protein 1 OS=Homo sapiens GN=CILP PE=1 SV=4	O75339	132565	1	7	7	8	0.00104	0.0845	QSAFQYLQSTPAQSPAAGTVQGR	R	V	0.997	39.4	29.3	39.4	0	0	1	0	2	2393.18	1133	3494.36
Cartilage intermediate layer protein 1 OS=Homo sapiens GN=CILP PE=1 SV=4	O75339	132565	1	7	7	8	0.00104	0.0845	SNVGVALTFNCVER	K	Q	0.997	41	31.7	39.7	0	1	0	0	2	1565.77	1155	6771.64
Cartilage intermediate layer protein 1 OS=Homo sapiens GN=CILP PE=1 SV=4	O75339	132565	1	7	7	8	0.00104	0.0845	TGFLSNPR	R	A	0.99	37.6	34.9	28.3	0	1	0	0	2	891.468	969	11510.6
Collagen alpha-1(VI) chain OS=Homo sapiens GN=COL6A1 PE=1 SV=3	P12109	108531	1	10	12	18	0.00235	0.117	DQLLPPSPNNR	R	I	0.995	35	32.9	18.9	0	2	0	0	2	1250.65	1012	32506.3
Collagen alpha-1(VI) chain OS=Homo sapiens GN=COL6A1 PE=1 SV=3	P12109	108531	1	10	12	18	0.00235	0.117	FIDNLR	R	D	0.5	27.6	35	5.42	0	1	0	0	2	777.425	983	22947.8
Collagen alpha-1(VI) chain OS=Homo sapiens GN=COL6A1 PE=1 SV=3	P12109	108531	1	10	12	18	0.00235	0.117	IALVITDGR	R	S	0.997	63.2	34.2	48.8	0	2	0	0	2	957.573	1069.5	50331.7
Collagen alpha-1(VI) chain OS=Homo sapiens GN=COL6A1 PE=1 SV=3	P12109	108531	1	10	12	18	0.00235	0.117	LKPYGALVDK	R	V	0.997	65.3	33	35.9	0	0	1	0	2	1103.65	949	18318.1
Collagen alpha-1(VI) chain OS=Homo sapiens GN=COL6A1 PE=1 SV=3	P12109	108531	1	10	12	18	0.00235	0.117	LLLFSDGNSQGATPAAIEK	R	A	0.997	114	31.3	114	0	2	1	0	2	1932.01	1248	17870.2
Collagen alpha-1(VI) chain OS=Homo sapiens GN=COL6A1 PE=1 SV=3	P12109	108531	1	10	12	18	0.00235	0.117	LSIIATDHTYR	R	R	0.997	83	33.8	81.6	0	0	2	0	2	1289.68	996	28137.8
Collagen alpha-1(VI) chain OS=Homo sapiens GN=COL6A1 PE=1 SV=3	P12109	108531	1	10	12	18	0.00235	0.117	TAEYDVAYGESHLFR	K	V	0.997	81.2	28.1	79.3	0	1	1	0	2	1757.81	1154	24971.4
Collagen alpha-1(VI) chain OS=Homo sapiens GN=COL6A1 PE=1 SV=3	P12109	108531	1	10	12	18	0.00235	0.117	VAVVQYSGTGQQRPER	R	A	0.997	67.8	31.7	67.8	0	0	1	0	2	1774.92	903	114152
Collagen alpha-1(VI) chain OS=Homo sapiens GN=COL6A1 PE=1 SV=3	P12109	108531	1	10	12	18	0.00235	0.117	VFSVAITPDHLEPR	K	L	0.997	113	32.1	112	0	0	2	0	2	1580.84	1116	55648.6
Collagen alpha-1(VI) chain OS=Homo sapiens GN=COL6A1 PE=1 SV=3	P12109	108531	1	10	12	18	0.00235	0.117	VPSYQALLR	R	G	0.997	57.3	34.6	48.2	0	2	0	0	2	1046.6	1138	18412.2
Complement component C9 OS=Homo sapiens GN=C9 PE=1 SV=2	P02748	63174.9	1	6	6	6	0.000782	0.093	DVVLTTTFVDDIK	R	A	0.997	41.9	32.4	36.2	0	1	0	0	2	1465.78	1311	3307.18
Complement component C9 OS=Homo sapiens GN=C9 PE=1 SV=2	P02748	63174.9	1	6	6	6	0.000782	0.093	LSPIYNLVPVK	K	M	0.997	51.6	31.2	43.7	0	1	0	0	2	1242.75	1268	12143
Complement component C9 OS=Homo sapiens GN=C9 PE=1 SV=2	P02748	63174.9	1	6	6	6	0.000782	0.093	NRDVVLTTTFVDDIK	R	A	0.778	13.3	31.5	13.3	0	0	1	0	2	1735.92	1202	1612.47
Complement component C9 OS=Homo sapiens GN=C9 PE=1 SV=2	P02748	63174.9	1	6	6	6	0.000782	0.093	SIEVFGQFNGK	R	R	0.784	23.8	31.6	13.4	0	1	0	0	2	1225.62	1163	3638.24
Complement component C9 OS=Homo sapiens GN=C9 PE=1 SV=2	P02748	63174.9	1	6	6	6	0.000782	0.093	VVEESELAR	R	T	0.114	13.5	37.9	5.84	0	1	0	0	2	1031.54	915	3521.05
Complement component C9 OS=Homo sapiens GN=C9 PE=1 SV=2	P02748	63174.9	1	6	6	6	0.000782	0.093	YAFELK	K	E	0.5	26.3	32.2	15.1	0	1	0	0	2	770.408	1087	1081.12
Beta-2-glycoprotein 1 (Fragment) OS=Homo sapiens GN=APOH PE=4 SV=1	J3QRN2,P02749	19907.6	1	2	2	2	0.000261	0.171	TCPKPDDLPFSTVVPLK	R	T	0.993	22.7	31.1	22.7	0	0	1	0	2	1914	1220	4152.12
Beta-2-glycoprotein 1 (Fragment) OS=Homo sapiens GN=APOH PE=4 SV=1	J3QRN2,P02749	19907.6	1	2	2	2	0.000261	0.171	VCPFAGILENGAVR	R	Y	0.997	50.9	32.6	50.9	0	1	0	0	2	1502.78	1301	6180.22
Inter-alpha-trypsin inhibitor heavy chain H2 OS=Homo sapiens GN=ITIH2 PE=1 SV=2	P19823,Q5T985	106466	0.999	2	2	2	0.000261	0.0296	AHVSFKPTVAQQR	K	I	0.965	18.6	31.2	18.6	0	0	1	0	2	1468.8	890	2060.06
Inter-alpha-trypsin inhibitor heavy chain H2 OS=Homo sapiens GN=ITIH2 PE=1 SV=2	P19823,Q5T985	106466	0.999	2	2	2	0.000261	0.0296	ETAVDGELVVLYDVK	R	R	0.972	35.2	34.1	35.2	0	0	0	1	2	1649.86	1321	2919.86
Heat shock cognate 71 kDa protein OS=Homo sapiens GN=HSPA8 PE=3 SV=1	E9PKE3,E9PNE6,P11142,P11142-2,P54652	68807.7	0.995	1	1	2	0.000261	0.0399	ARFEELNADLFR	R	G	0.997	31.7	37.3	31.7	0	0	1	0	2	1480.75	1197	2461.68
Heat shock cognate 71 kDa protein OS=Homo sapiens GN=HSPA8 PE=3 SV=1	E9PKE3,E9PNE6,P11142,P11142-2,P54652	68807.7	0.995	1	1	2	0.000261	0.0399	TTPSYVAFTDTER	R	L	0.997	54.4	30.5	54.4	0	1	0	0	2	1487.7	1080	11707.1	P08107
Annexin A5 OS=Homo sapiens GN=ANXA5 PE=1 SV=2	P08758	35938.6	1	4	4	4	0.000522	0.119	GTVTDFPGFDER	R	A	0.997	74.1	28.5	70.3	0	1	0	0	2	1340.61	1150	6628.6
Annexin A5 OS=Homo sapiens GN=ANXA5 PE=1 SV=2	P08758	35938.6	1	4	4	4	0.000522	0.119	QEISAAFK	R	T	0.99	43.5	33.9	35.2	0	1	0	0	2	893.473	962	16701.5
Annexin A5 OS=Homo sapiens GN=ANXA5 PE=1 SV=2	P08758	35938.6	1	4	4	4	0.000522	0.119	SEIDLFNIR	R	K	0.991	43.4	33.7	30.9	0	1	0	0	2	1106.58	1310	11788
Annexin A5 OS=Homo sapiens GN=ANXA5 PE=1 SV=2	P08758	35938.6	1	4	4	4	0.000522	0.119	VLTEIIASR	K	T	0.997	65.2	34.5	48.2	0	1	0	0	2	1001.6	1050	11180.7
Histone H3 OS=Homo sapiens GN=HIST2H3PS2 PE=3 SV=1	Q5TEC6	15430.7	0.999	1	1	4	0.000522	0.243	EIAQEFKTDLR	R	F	0.964	24.8	35.8	17.2	0	1	0	0	2	1349.71	1010	11292.6
Histone H3 OS=Homo sapiens GN=HIST2H3PS2 PE=3 SV=1	Q5TEC6	15430.7	0.999	1	1	4	0.000522	0.243	KLPFQR	R	L	0.5	25.1	36.3	7.92	0	1	0	0	2	788.478	957	5409.71
Histone H3 OS=Homo sapiens GN=HIST2H3PS2 PE=3 SV=1	Q5TEC6	15430.7	0.999	1	1	4	0.000522	0.243	STELLIR	K	K	0.9	54.9	36	35.8	0	1	0	0	2	831.494	1014	24184.6
Histone H3 OS=Homo sapiens GN=HIST2H3PS2 PE=3 SV=1	Q5TEC6	15430.7	0.999	1	1	4	0.000522	0.243	YRPGTVALR	R	E	0.719	18.8	33.9	10.6	0	1	0	0	2	1032.59	908	4742.33
Hemoglobin subunit alpha OS=Homo sapiens GN=HBA1 PE=1 SV=2	P69905	15257.6	1	3	3	4	0.000522	0.239	LRVDPVNFK	K	L	0.997	48.6	34.8	44.2	0	0	1	0	2	1087.63	1007	49820.8
Hemoglobin subunit alpha OS=Homo sapiens GN=HBA1 PE=1 SV=2	P69905	15257.6	1	3	3	4	0.000522	0.239	MFLSFPTTK	R	T	0.997	42	33.1	39.3	0	2	0	0	2	1071.55	1263.5	25122.1
Hemoglobin subunit alpha OS=Homo sapiens GN=HBA1 PE=1 SV=2	P69905	15257.6	1	3	3	4	0.000522	0.239	TYFPHFDLSHGSAQVK	K	G	0.997	55.8	30.5	55.8	0	0	0	1	2	1833.89	1107	16194.1
Myoglobin (Fragment) OS=Homo sapiens GN=MB PE=3 SV=1	B0QYF8,P02144,Q8WVH6	15989	0.848	2	2	2	0.000261	0.161	ALELFR	K	K	0.5	44.5	35.2	18.5	0	1	0	0	2	748.435	1157	4799.3
Myoglobin (Fragment) OS=Homo sapiens GN=MB PE=3 SV=1	B0QYF8,P02144,Q8WVH6	15989	0.848	2	2	2	0.000261	0.161	GHHEAEIKPLAQSHATK	K	H	0.696	12.8	31.2	12.8	0	0	0	1	2	1853.96	850	615.09
Fibrinogen alpha chain OS=Homo sapiens GN=FGA PE=1 SV=2	P02671,P02671-2	94973.4	1	7	8	8	0.00104	0.0808	DSHSLTTNIMEILR	K	G	0.997	29.4	32.4	29.4	0	0	1	0	2	1629.83	1378	1445.02
Fibrinogen alpha chain OS=Homo sapiens GN=FGA PE=1 SV=2	P02671,P02671-2	94973.4	1	7	8	8	0.00104	0.0808	EVDLKDYEDQQK	R	Q	0.981	18.7	29.9	18.7	0	1	0	0	2	1509.71	960	5269.42
Fibrinogen alpha chain OS=Homo sapiens GN=FGA PE=1 SV=2	P02671,P02671-2	94973.4	1	7	8	8	0.00104	0.0808	GLIDEVNQDFTNR	K	I	0.997	81.2	31.3	81.1	0	1	1	0	2	1520.73	1239	19390
Fibrinogen alpha chain OS=Homo sapiens GN=FGA PE=1 SV=2	P02671,P02671-2	94973.4	1	7	8	8	0.00104	0.0808	LEVDIDIK	R	I	0.153	18.4	35.6	5.39	0	1	0	0	2	944.53	1124	2098.05
Fibrinogen alpha chain OS=Homo sapiens GN=FGA PE=1 SV=2	P02671,P02671-2	94973.4	1	7	8	8	0.00104	0.0808	MKPVPDLVPGNFK	K	S	0.504	14.5	32.1	9.89	0	0	1	0	2	1441.79	1117	3922.74
Fibrinogen alpha chain OS=Homo sapiens GN=FGA PE=1 SV=2	P02671,P02671-2	94973.4	1	7	8	8	0.00104	0.0808	RLEVDIDIK	K	I	0.993	42	34.6	14.3	0	1	0	0	2	1100.63	1065	9603.93
Fibrinogen alpha chain OS=Homo sapiens GN=FGA PE=1 SV=2	P02671,P02671-2	94973.4	1	7	8	8	0.00104	0.0808	VQHIQLLQK	K	N	0.995	30.4	30.2	26.6	0	0	1	0	2	1106.67	949	15738.3
Fibronectin OS=Homo sapiens GN=FN1 PE=4 SV=1	E9PE77,F8W7G7,P02751,P02751-15,P02751-3,P02751-5,P02751-7	256494	1	27	27	27	0.00352	0.168	DLQFVEVTDVK	R	V	0.997	47.5	33.5	42	0	1	0	0	2	1292.67	1205	3272.15
Fibronectin OS=Homo sapiens GN=FN1 PE=4 SV=1	E9PE77,F8W7G7,P02751,P02751-15,P02751-3,P02751-5,P02751-7	256494	1	27	27	27	0.00352	0.168	EESPLLIGQQSTVSDVPR	R	D	0.997	43.4	30.6	43.4	0	0	1	0	2	1955.01	1148	4094.32
Fibronectin OS=Homo sapiens GN=FN1 PE=4 SV=1	E9PE77,F8W7G7,P02751,P02751-15,P02751-3,P02751-5,P02751-7	256494	1	27	27	27	0.00352	0.168	FLATTPNSLLVSWQPPR	R	A	0.997	33.6	30.4	32.6	0	0	1	0	2	1927.04	1363	5235.25
Fibronectin OS=Homo sapiens GN=FN1 PE=4 SV=1	E9PE77,F8W7G7,P02751,P02751-15,P02751-3,P02751-5,P02751-7	256494	1	27	27	27	0.00352	0.168	FTNIGPDTMR	R	V	0.991	33.2	31.3	18.8	0	1	0	0	2	1151.55	1010	5368.83
Fibronectin OS=Homo sapiens GN=FN1 PE=4 SV=1	E9PE77,F8W7G7,P02751,P02751-15,P02751-3,P02751-5,P02751-7	256494	1	27	27	27	0.00352	0.168	FTQVTPTSLSAQWTPPNVQLTGYR	K	V	0.99	28.8	28.3	28.8	0	0	1	0	2	2692.37	1326	7077.28
Fibronectin OS=Homo sapiens GN=FN1 PE=4 SV=1	E9PE77,F8W7G7,P02751,P02751-15,P02751-3,P02751-5,P02751-7	256494	1	27	27	27	0.00352	0.168	GLAFTDVDVDSIK	K	I	0.997	51.6	32.7	45.7	0	1	0	0	2	1379.71	1239	4072.6
Fibronectin OS=Homo sapiens GN=FN1 PE=4 SV=1	E9PE77,F8W7G7,P02751,P02751-15,P02751-3,P02751-5,P02751-7	256494	1	27	27	27	0.00352	0.168	GNLLQCICTGNGR	R	G	0.997	54.9	29.2	54.9	0	1	0	0	2	1462.69	1130	9631.77
Fibronectin OS=Homo sapiens GN=FN1 PE=4 SV=1	E9PE77,F8W7G7,P02751,P02751-15,P02751-3,P02751-5,P02751-7	256494	1	27	27	27	0.00352	0.168	HTSVQTTSSGSGPFTDVR	R	A	0.993	22.2	30	22.2	0	0	1	0	2	1863.88	953	13567.3
Fibronectin OS=Homo sapiens GN=FN1 PE=4 SV=1	E9PE77,F8W7G7,P02751,P02751-15,P02751-3,P02751-5,P02751-7	256494	1	27	27	27	0.00352	0.168	ITGYIIK	R	Y	0.9	31.3	31	22	0	1	0	0	2	807.498	1002	4084.5
Fibronectin OS=Homo sapiens GN=FN1 PE=4 SV=1	E9PE77,F8W7G7,P02751,P02751-15,P02751-3,P02751-5,P02751-7	256494	1	27	27	27	0.00352	0.168	ITYGETGGNSPVQEFTVPGSK	R	S	0.997	43.2	29.8	41.9	0	1	0	0	2	2168.05	1148	3421.59
Fibronectin OS=Homo sapiens GN=FN1 PE=4 SV=1	E9PE77,F8W7G7,P02751,P02751-15,P02751-3,P02751-5,P02751-7	256494	1	27	27	27	0.00352	0.168	IYLYTLNDNAR	K	S	0.997	55.9	32.4	40.8	0	1	0	0	2	1355.7	1145	11585.5
Fibronectin OS=Homo sapiens GN=FN1 PE=4 SV=1	E9PE77,F8W7G7,P02751,P02751-15,P02751-3,P02751-5,P02751-7	256494	1	27	27	27	0.00352	0.168	LTVGLTR	R	R	0.9	46.5	36.4	18.5	0	1	0	0	2	759.472	964	12562
Fibronectin OS=Homo sapiens GN=FN1 PE=4 SV=1	E9PE77,F8W7G7,P02751,P02751-15,P02751-3,P02751-5,P02751-7	256494	1	27	27	27	0.00352	0.168	NLQPASEYTVSLVAIK	R	G	0.997	74.5	31.4	73.8	0	1	0	0	2	1732.95	1249	11409.4
Fibronectin OS=Homo sapiens GN=FN1 PE=4 SV=1	E9PE77,F8W7G7,P02751,P02751-15,P02751-3,P02751-5,P02751-7	256494	1	27	27	27	0.00352	0.168	RPGGEPSPEGTTGQSYNQYSQR	R	Y	0.997	78.6	25.8	78.6	0	0	1	0	2	2396.09	904	16444.4
Fibronectin OS=Homo sapiens GN=FN1 PE=4 SV=1	E9PE77,F8W7G7,P02751,P02751-15,P02751-3,P02751-5,P02751-7	256494	1	27	27	27	0.00352	0.168	SSPVVIDASTAIDAPSNLR	R	F	0.997	94.6	31.4	92.7	0	1	0	0	2	1913	1168	14425
Fibronectin OS=Homo sapiens GN=FN1 PE=4 SV=1	E9PE77,F8W7G7,P02751,P02751-15,P02751-3,P02751-5,P02751-7	256494	1	27	27	27	0.00352	0.168	STATISGLKPGVDYTITVYAVTGR	K	G	0.951	26.7	29.3	26.7	0	1	0	0	2	2470.32	1298	3121.09
Fibronectin OS=Homo sapiens GN=FN1 PE=4 SV=1	E9PE77,F8W7G7,P02751,P02751-15,P02751-3,P02751-5,P02751-7	256494	1	27	27	27	0.00352	0.168	STTPDITGYR	R	I	0.997	44.7	31.2	36.2	0	1	0	0	2	1110.54	960	14666.3
Fibronectin OS=Homo sapiens GN=FN1 PE=4 SV=1	E9PE77,F8W7G7,P02751,P02751-15,P02751-3,P02751-5,P02751-7	256494	1	27	27	27	0.00352	0.168	TYLGNALVCTCYGGSR	R	G	0.997	116	28.8	116	0	1	0	0	2	1791.82	1141	13611.3
Fibronectin OS=Homo sapiens GN=FN1 PE=4 SV=1	E9PE77,F8W7G7,P02751,P02751-15,P02751-3,P02751-5,P02751-7	256494	1	27	27	27	0.00352	0.168	VDVIPVNLPGEHGQR	R	L	0.997	37.1	32.7	37.1	0	1	0	0	2	1629.87	1101	6980.14
Fibronectin OS=Homo sapiens GN=FN1 PE=4 SV=1	E9PE77,F8W7G7,P02751,P02751-15,P02751-3,P02751-5,P02751-7	256494	1	27	27	27	0.00352	0.168	VPGTSTSATLTGLTR	R	G	0.997	97.8	34.4	88.6	0	0	1	0	2	1461.79	1035	13773.7
Fibronectin OS=Homo sapiens GN=FN1 PE=4 SV=1	E9PE77,F8W7G7,P02751,P02751-15,P02751-3,P02751-5,P02751-7	256494	1	27	27	27	0.00352	0.168	VTDATETTITISWR	R	T	0.997	58.8	32.2	58.6	0	1	0	0	2	1593.81	1218	2009.49
Fibronectin OS=Homo sapiens GN=FN1 PE=4 SV=1	E9PE77,F8W7G7,P02751,P02751-15,P02751-3,P02751-5,P02751-7	256494	1	27	27	27	0.00352	0.168	VTIMWTPPESAVTGYR	K	V	0.997	35	31.1	35	0	1	0	0	2	1807.9	1289	8453.16
Fibronectin OS=Homo sapiens GN=FN1 PE=4 SV=1	E9PE77,F8W7G7,P02751,P02751-15,P02751-3,P02751-5,P02751-7	256494	1	27	27	27	0.00352	0.168	WLPSSSPVTGYR	K	V	0.997	26.8	33	26.8	0	1	0	0	2	1349.68	1113	2469.25
Fibronectin OS=Homo sapiens GN=FN1 PE=4 SV=1	E9PE77,F8W7G7,P02751,P02751-15,P02751-3,P02751-5,P02751-7	256494	1	27	27	27	0.00352	0.168	WSRPQAPITGYR	R	I	0.997	79.2	33.4	67.3	0	0	1	0	2	1431.75	983	19921.5
Fibronectin OS=Homo sapiens GN=FN1 PE=4 SV=1	E9PE77,F8W7G7,P02751,P02751-15,P02751-3,P02751-5,P02751-7	256494	1	27	27	27	0.00352	0.168	YEVSVYALK	K	D	0.214	16.7	33.8	2.56	0	1	0	0	2	1071.57	1107	4402.77
Fibronectin OS=Homo sapiens GN=FN1 PE=4 SV=1	E9PE77,F8W7G7,P02751,P02751-15,P02751-3,P02751-5,P02751-7	256494	1	27	27	27	0.00352	0.168	YQCYCYGR	R	G	0.99	29	25	29	0	1	0	0	2	1169.45	925	10136.6
Fibronectin OS=Homo sapiens GN=FN1 PE=4 SV=1	E9PE77,F8W7G7,P02751,P02751-15,P02751-3,P02751-5,P02751-7	256494	1	27	27	27	0.00352	0.168	YSFCTDHTVLVQTR	K	G	0.997	63.7	30	63.7	0	0	1	0	2	1726.82	1052	3994.66
Complement factor B Ba fragment OS=Homo sapiens GN=CFB PE=2 SV=1	B4E1Z4,E7ETN3,E7EVA3,H7C5H1,P00751	140944	0.993	2	2	2	0.000261	0.0213	EELLPAQDIK	K	A	0.126	10.5	32.3	4.67	0	1	0	0	2	1155.63	1050	5796.71
Complement factor B Ba fragment OS=Homo sapiens GN=CFB PE=2 SV=1	B4E1Z4,E7ETN3,E7EVA3,H7C5H1,P00751	140944	0.993	2	2	2	0.000261	0.0213	FLCTGGVSPYADPNTCR	R	G	0.997	51.4	26.2	51.4	0	1	0	0	2	1914.85	1066	7104.42
Meteorin-like protein OS=Homo sapiens GN=METRNL PE=2 SV=1	B3KSJ5,Q641Q3	25737.8	0.993	2	2	2	0.000261	0.105	SFTDSSGANIYLEK	R	T	0.841	14.8	30.2	14.8	0	1	0	0	2	1531.73	1091	3279.38
Meteorin-like protein OS=Homo sapiens GN=METRNL PE=2 SV=1	B3KSJ5,Q641Q3	25737.8	0.993	2	2	2	0.000261	0.105	TTGFQYELVR	R	R	0.955	19.9	32.5	19.9	0	1	0	0	2	1213.62	1127	2418.56
Actin, aortic smooth muscle OS=Homo sapiens GN=ACTA2 PE=1 SV=1	P62736,P68032	42010.1	1	6	7	19	0.00248	0.385	AVFPSIVGRPR	R	H	0.997	63.2	32.4	59.9	0	0	2	0	2	1198.71	1050.5	55524.9	P63261,P60709
Actin, aortic smooth muscle OS=Homo sapiens GN=ACTA2 PE=1 SV=1	P62736,P68032	42010.1	1	6	7	19	0.00248	0.385	DLYANNVLSGGTTMYPGIADR	K	M	0.997	57.8	28.8	57.8	0	1	0	0	2	2228.07	1286	6533.86
Actin, aortic smooth muscle OS=Homo sapiens GN=ACTA2 PE=1 SV=1	P62736,P68032	42010.1	1	6	7	19	0.00248	0.385	EITALAPSTMK	K	I	0.97	33.7	34.1	25.6	0	1	0	0	2	1161.62	1022	36227.7	P63261,P60709
Actin, aortic smooth muscle OS=Homo sapiens GN=ACTA2 PE=1 SV=1	P62736,P68032	42010.1	1	6	7	19	0.00248	0.385	GYSFVTTAER	R	E	0.997	53.5	31.7	53.5	0	1	0	0	2	1130.55	1027	22871.2
Actin, aortic smooth muscle OS=Homo sapiens GN=ACTA2 PE=1 SV=1	P62736,P68032	42010.1	1	6	7	19	0.00248	0.385	IIAPPER	K	K	0.9	31.9	31.5	10.7	0	1	0	0	2	795.472	908	10150.1	P63261,P60709
Actin, aortic smooth muscle OS=Homo sapiens GN=ACTA2 PE=1 SV=1	P62736,P68032	42010.1	1	6	7	19	0.00248	0.385	KDLYANNVLSGGTTMYPGIADR	R	M	0.997	35.8	29.8	35.8	0	0	1	0	2	2356.16	1166	3710.36
Actin, aortic smooth muscle OS=Homo sapiens GN=ACTA2 PE=1 SV=1	P62736,P68032	42010.1	1	6	7	19	0.00248	0.385	QEYDEAGPSIVHR	K	K	0.997	60.8	29.3	60.8	0	2	1	0	2	1500.71	933	30397.8
Actin, aortic smooth muscle OS=Homo sapiens GN=ACTA2 PE=1 SV=1	P62736,P68032	42010.1	1	6	7	19	0.00248	0.385	RGILTLK	K	Y	0.646	25.2	33	0.92	0	1	0	0	2	800.535	957	18551.2	P63261,P60709
Actin, aortic smooth muscle OS=Homo sapiens GN=ACTA2 PE=1 SV=1	P62736,P68032	42010.1	1	6	7	19	0.00248	0.385	SYELPDGQVITIGNER	K	F	0.997	101	31.5	94.8	0	3	3	0	2	1790.89	1254.5	84135.2	P63261,P60709
Actin, aortic smooth muscle OS=Homo sapiens GN=ACTA2 PE=1 SV=1	P62736,P68032	42010.1	1	6	7	19	0.00248	0.385	TTGIVLDSGDGVTHNVPIYEGYALPHAIMR	R	L	0.997	46.1	27.3	46.1	0	0	0	1	2	3196.61	1291	3374.46
Actin, aortic smooth muscle OS=Homo sapiens GN=ACTA2 PE=1 SV=1	P62736,P68032	42010.1	1	6	7	19	0.00248	0.385	VAPEEHPTLLTEAPLNPK	R	A	0.997	38.8	30.6	38.8	0	0	1	0	2	1956.04	1070	16185.2
Proteoglycan 4 C-terminal part OS=Homo sapiens GN=PRG4 PE=4 SV=1	E7EQ48,Q92954,Q92954-2,Q92954-3,Q92954-4,Q92954-5,Q92954-6	102515	1	6	7	8	0.00104	0.0675	CFESFER	R	G	0.583	23.5	25.3	0	0	1	0	0	2	974.404	1000	5415.48
Proteoglycan 4 C-terminal part OS=Homo sapiens GN=PRG4 PE=4 SV=1	E7EQ48,Q92954,Q92954-2,Q92954-3,Q92954-4,Q92954-5,Q92954-6	102515	1	6	7	8	0.00104	0.0675	DQYYNIDVPSR	K	T	0.997	42.1	32.7	42.1	0	0	1	0	2	1369.64	1073	18327.4
Proteoglycan 4 C-terminal part OS=Homo sapiens GN=PRG4 PE=4 SV=1	E7EQ48,Q92954,Q92954-2,Q92954-3,Q92954-4,Q92954-5,Q92954-6	102515	1	6	7	8	0.00104	0.0675	GLPNVVTSAISLPNIR	R	K	0.997	72.2	27.8	72.2	0	2	1	0	2	1650.95	1339	30639.7
Proteoglycan 4 C-terminal part OS=Homo sapiens GN=PRG4 PE=4 SV=1	E7EQ48,Q92954,Q92954-2,Q92954-3,Q92954-4,Q92954-5,Q92954-6	102515	1	6	7	8	0.00104	0.0675	IQYSPAR	R	L	0.9	27.9	35	18	0	1	0	0	2	834.447	888	1872.6
Proteoglycan 4 C-terminal part OS=Homo sapiens GN=PRG4 PE=4 SV=1	E7EQ48,Q92954,Q92954-2,Q92954-3,Q92954-4,Q92954-5,Q92954-6	102515	1	6	7	8	0.00104	0.0675	RPALNYPVYGETTQVR	R	R	0.997	39.7	31.5	39.7	0	0	1	0	2	1863.97	1020	15811.2
Proteoglycan 4 C-terminal part OS=Homo sapiens GN=PRG4 PE=4 SV=1	E7EQ48,Q92954,Q92954-2,Q92954-3,Q92954-4,Q92954-5,Q92954-6	102515	1	6	7	8	0.00104	0.0675	VWYNCP	K	-	0.5	14	28.1	14	0	1	0	0	2	838.355	1112	3226.98
Tenascin OS=Homo sapiens GN=TNC PE=4 SV=1	E9PC84,J3QSU6,P24821,P24821-4	210850	1	7	7	7	0.000913	0.0394	ETFTTGLDAPR	K	N	0.997	73.6	32.5	72.6	0	1	0	0	2	1207.6	1025	6649.72
Tenascin OS=Homo sapiens GN=TNC PE=4 SV=1	E9PC84,J3QSU6,P24821,P24821-4	210850	1	7	7	7	0.000913	0.0394	FTTDLDSPR	K	D	0.997	63.9	31.6	55.8	0	1	0	0	2	1051.51	962	8676.72
Tenascin OS=Homo sapiens GN=TNC PE=4 SV=1	E9PC84,J3QSU6,P24821,P24821-4	210850	1	7	7	7	0.000913	0.0394	GLEPGQEYNVLLTAEK	R	G	0.997	71.2	32	71.2	0	1	0	0	2	1760.91	1223	3524.2
Tenascin OS=Homo sapiens GN=TNC PE=4 SV=1	E9PC84,J3QSU6,P24821,P24821-4	210850	1	7	7	7	0.000913	0.0394	LDAPSQIEVK	R	D	0.995	32.6	33.4	30.6	0	1	0	0	2	1099.6	976	6697.77
Tenascin OS=Homo sapiens GN=TNC PE=4 SV=1	E9PC84,J3QSU6,P24821,P24821-4	210850	1	7	7	7	0.000913	0.0394	LDTRPFCSGR	R	G	0.997	33.7	31.9	25.7	0	0	1	0	2	1208.58	932	4243.25
Tenascin OS=Homo sapiens GN=TNC PE=4 SV=1	E9PC84,J3QSU6,P24821,P24821-4	210850	1	7	7	7	0.000913	0.0394	VATYLPAPEGLK	R	F	0.997	47.8	33.6	43.7	0	1	0	0	2	1258.7	1095	9231.29
Tenascin OS=Homo sapiens GN=TNC PE=4 SV=1	E9PC84,J3QSU6,P24821,P24821-4	210850	1	7	7	7	0.000913	0.0394	VSIYGVIR	R	G	0.765	15.2	32.8	13.8	0	1	0	0	2	906.541	1119	7477.55
Filamin-A OS=Homo sapiens GN=FLNA PE=1 SV=4	P21333,P21333-2,Q5HY54	280729	1	6	6	6	0.000782	0.0298	AEAGVPAEFSIWTR	R	E	0.784	13.3	32.3	13.3	0	1	0	0	2	1533.77	1324	4611.31
Filamin-A OS=Homo sapiens GN=FLNA PE=1 SV=4	P21333,P21333-2,Q5HY54	280729	1	6	6	6	0.000782	0.0298	AFGPGLQGGSAGSPAR	K	F	0.831	20	35.3	20	0	0	0	1	2	1429.72	967	5627.59
Filamin-A OS=Homo sapiens GN=FLNA PE=1 SV=4	P21333,P21333-2,Q5HY54	280729	1	6	6	6	0.000782	0.0298	AWGPGLEGGVVGK	R	S	0.996	31.4	32.9	28.6	0	1	0	0	2	1226.65	1105	6920.49
Filamin-A OS=Homo sapiens GN=FLNA PE=1 SV=4	P21333,P21333-2,Q5HY54	280729	1	6	6	6	0.000782	0.0298	LPQLPITNFSR	K	D	0.067	10.2	33.1	1.96	0	1	0	0	2	1285.73	1265	4336.37
Filamin-A OS=Homo sapiens GN=FLNA PE=1 SV=4	P21333,P21333-2,Q5HY54	280729	1	6	6	6	0.000782	0.0298	LSPFMADIR	R	D	0.997	66	34.1	47.1	0	1	0	0	2	1049.54	1194	2299.87
Filamin-A OS=Homo sapiens GN=FLNA PE=1 SV=4	P21333,P21333-2,Q5HY54	280729	1	6	6	6	0.000782	0.0298	VANPSGNLTETYVQDR	R	G	0.997	47.4	30.9	47.4	0	1	0	0	2	1763.86	1018	4492.73
Plasminogen OS=Homo sapiens GN=PLG PE=1 SV=2	P00747	90567.4	1	10	11	11	0.00143	0.144	ATTVTGTPCQDWAAQEPHR	R	H	0.997	66.9	32.1	66.9	0	0	0	1	2	2125.97	984	11994.8
Plasminogen OS=Homo sapiens GN=PLG PE=1 SV=2	P00747	90567.4	1	10	11	11	0.00143	0.144	ELRPWCFTTDPNKR	R	W	0.373	10.5	31	10.5	0	0	0	1	2	1819.89	1079	2636.26
Plasminogen OS=Homo sapiens GN=PLG PE=1 SV=2	P00747	90567.4	1	10	11	11	0.00143	0.144	FSPATHPSEGLEENYCR	R	N	0.997	67.7	25	67.7	0	0	1	0	2	1993.87	962	8313.09
Plasminogen OS=Homo sapiens GN=PLG PE=1 SV=2	P00747	90567.4	1	10	11	11	0.00143	0.144	HSIFTPETNPR	R	A	0.946	27.1	31.2	27.1	0	1	0	0	2	1298.65	947	10867.7
Plasminogen OS=Homo sapiens GN=PLG PE=1 SV=2	P00747	90567.4	1	10	11	11	0.00143	0.144	LFLEPTR	R	K	0.9	36.2	35.6	16.9	0	1	0	0	2	875.499	1069	2721.78
Plasminogen OS=Homo sapiens GN=PLG PE=1 SV=2	P00747	90567.4	1	10	11	11	0.00143	0.144	LFLEPTRK	R	D	0.936	26.8	34.1	12.9	0	1	0	0	2	1003.59	964	4003.56
Plasminogen OS=Homo sapiens GN=PLG PE=1 SV=2	P00747	90567.4	1	10	11	11	0.00143	0.144	NPDGDVGGPWCYTTNPR	R	K	0.997	69.4	25	69.4	0	1	1	0	2	1905.82	1110.5	10706.8
Plasminogen OS=Homo sapiens GN=PLG PE=1 SV=2	P00747	90567.4	1	10	11	11	0.00143	0.144	VIPACLPSPNYVVADR	K	T	0.996	24	32.1	24	0	1	0	0	2	1770.92	1158	4423.45
Plasminogen OS=Homo sapiens GN=PLG PE=1 SV=2	P00747	90567.4	1	10	11	11	0.00143	0.144	WELCDIPR	R	C	0.87	23.6	32.4	12.6	0	1	0	0	2	1088.52	1199	1837.68
Plasminogen OS=Homo sapiens GN=PLG PE=1 SV=2	P00747	90567.4	1	10	11	11	0.00143	0.144	YEFLNGR	R	V	0.455	17.2	31.4	8.25	0	1	0	0	2	898.442	1049	2601.64
Plectin OS=Homo sapiens GN=PLEC PE=1 SV=3	Q15149,Q15149-2,Q15149-3,Q15149-4,Q15149-5,Q15149-6,Q15149-7,Q15149-8,Q15149-9	531784	0.996	3	3	3	0.000391	0.00875	AALAHSEEVTASQVAATK	R	T	0.064	6.22	30.7	6.22	0	0	1	0	2	1783.92	935	6762.42
Plectin OS=Homo sapiens GN=PLEC PE=1 SV=3	Q15149,Q15149-2,Q15149-3,Q15149-4,Q15149-5,Q15149-6,Q15149-7,Q15149-8,Q15149-9	531784	0.996	3	3	3	0.000391	0.00875	APVPASELLASGVLSR	R	A	0.997	60.6	29.4	60.6	0	1	0	0	2	1566.88	1288	4608.7
Plectin OS=Homo sapiens GN=PLEC PE=1 SV=3	Q15149,Q15149-2,Q15149-3,Q15149-4,Q15149-5,Q15149-6,Q15149-7,Q15149-8,Q15149-9	531784	0.996	3	3	3	0.000391	0.00875	LSFSGLR	R	A	0.058	17.1	34.2	0	0	1	0	0	2	779.441	1087	1907.3
Transgelin-2 OS=Homo sapiens GN=TAGLN2 PE=1 SV=3	P37802	22391.9	1	2	2	2	0.000261	0.116	NVIGLQMGTNR	K	G	0.997	52.5	34.3	42.2	0	1	0	0	2	1202.63	1057	4437.43
Transgelin-2 OS=Homo sapiens GN=TAGLN2 PE=1 SV=3	P37802	22391.9	1	2	2	2	0.000261	0.116	TLMNLGGLAVAR	R	D	0.997	39.7	34	37	0	1	0	0	2	1215.69	1241	4806.24
ATP synthase subunit beta OS=Homo sapiens GN=ATP5B PE=3 SV=1	F8VPV9,H0YH81,P06576	55309.1	1	4	4	4	0.000522	0.127	AIAELGIYPAVDPLDSTSR	R	I	0.462	14.4	30.4	14.4	0	1	0	0	2	1988.03	1329	3610.42
ATP synthase subunit beta OS=Homo sapiens GN=ATP5B PE=3 SV=1	F8VPV9,H0YH81,P06576	55309.1	1	4	4	4	0.000522	0.127	IMDPNIVGSEHYDVAR	R	G	0.997	76.4	29.9	76.4	0	0	1	0	2	1815.87	1050	5234.73
ATP synthase subunit beta OS=Homo sapiens GN=ATP5B PE=3 SV=1	F8VPV9,H0YH81,P06576	55309.1	1	4	4	4	0.000522	0.127	IMNVIGEPIDER	R	G	0.997	40.2	32.4	36.2	0	1	0	0	2	1385.71	1125	5618.54
ATP synthase subunit beta OS=Homo sapiens GN=ATP5B PE=3 SV=1	F8VPV9,H0YH81,P06576	55309.1	1	4	4	4	0.000522	0.127	VLDSGAPIKIPVGPETLGR	K	I	0.997	75.1	28.5	74.4	0	0	1	0	2	1919.1	1177	3739.02
Endoplasmin OS=Homo sapiens GN=HSP90B1 PE=1 SV=1	P14625	92471.7	1	4	4	4	0.000522	0.0535	GVVDSDDLPLNVSR	K	E	0.805	14.2	32.2	14.2	0	1	0	0	2	1485.75	1118	3951.81
Endoplasmin OS=Homo sapiens GN=HSP90B1 PE=1 SV=1	P14625	92471.7	1	4	4	4	0.000522	0.0535	IYFMAGSSR	K	K	0.218	20.4	37.4	11.7	0	0	1	0	2	1031.5	1070	10364.5
Endoplasmin OS=Homo sapiens GN=HSP90B1 PE=1 SV=1	P14625	92471.7	1	4	4	4	0.000522	0.0535	SGYLLPDTK	R	A	0.993	23.7	34.1	22.3	0	1	0	0	2	993.525	1027	2444.19
Endoplasmin OS=Homo sapiens GN=HSP90B1 PE=1 SV=1	P14625	92471.7	1	4	4	4	0.000522	0.0535	SILFVPTSAPR	K	G	0.983	30.6	33.6	14.3	0	1	0	0	2	1187.68	1177	9354.67
Heat shock protein HSP 90-beta OS=Homo sapiens GN=HSP90AB1 PE=1 SV=4	P08238	83267.3	0.981	1	1	3	0.000391	0.047	ALLFIPR	R	R	0.9	42.9	34.7	18	0	1	0	0	2	829.529	1236	4038.6
Heat shock protein HSP 90-beta OS=Homo sapiens GN=HSP90AB1 PE=1 SV=4	P08238	83267.3	0.981	1	1	3	0.000391	0.047	GVVDSEDLPLNISR	R	E	0.934	50.2	34.9	0	0	0	0	1	2	1513.79	1171	4627.2	P07900,P07900-2
Heat shock protein HSP 90-beta OS=Homo sapiens GN=HSP90AB1 PE=1 SV=4	P08238	83267.3	0.981	1	1	3	0.000391	0.047	TLTLVDTGIGMTK	R	A	0.996	52.2	32.2	0	0	1	0	0	2	1349.73	1170	2773.26	P07900,P07900-2
Haptoglobin beta chain (Fragment) OS=Homo sapiens GN=HP PE=3 SV=1	J3QLC9,P00738	40779.7	1	7	8	9	0.00117	0.2	DIAPTLTLYVGK	K	K	0.997	65.9	32.4	62.9	0	1	0	0	2	1290.73	1256	22773.3
Haptoglobin beta chain (Fragment) OS=Homo sapiens GN=HP PE=3 SV=1	J3QLC9,P00738	40779.7	1	7	8	9	0.00117	0.2	DIAPTLTLYVGKK	K	Q	0.997	43.9	30.1	41.6	0	1	1	0	2	1418.83	1143.5	20408.4
Haptoglobin beta chain (Fragment) OS=Homo sapiens GN=HP PE=3 SV=1	J3QLC9,P00738	40779.7	1	7	8	9	0.00117	0.2	HYEGSTVPEK	R	K	0.988	23.5	31.6	19.5	0	1	0	0	2	1146.54	851	511.14
Haptoglobin beta chain (Fragment) OS=Homo sapiens GN=HP PE=3 SV=1	J3QLC9,P00738	40779.7	1	7	8	9	0.00117	0.2	SCAVAEYGVYVK	K	V	0.997	35.9	31.4	35.9	0	1	0	0	2	1345.65	1058	8062.45
Haptoglobin beta chain (Fragment) OS=Homo sapiens GN=HP PE=3 SV=1	J3QLC9,P00738	40779.7	1	7	8	9	0.00117	0.2	TEGDGVYTLNNEK	R	Q	0.995	90.4	29.6	13.6	0	1	0	0	2	1439.66	953	19701.6
Haptoglobin beta chain (Fragment) OS=Homo sapiens GN=HP PE=3 SV=1	J3QLC9,P00738	40779.7	1	7	8	9	0.00117	0.2	VGYVSGWGR	R	N	0.997	46.8	33.1	29.9	0	1	0	0	2	980.495	1054	16472.5
Haptoglobin beta chain (Fragment) OS=Homo sapiens GN=HP PE=3 SV=1	J3QLC9,P00738	40779.7	1	7	8	9	0.00117	0.2	VMPICLPSKDYAEVGR	R	V	0.997	50.7	36.1	50.3	0	0	2	0	2	1834.92	1121	25012.4
HLA class II histocompatibility antigen, DRB1-16 beta chain (Fragment) OS=Homo sapiens GN=HLA-DRB1 PE=4 SV=1	H0Y4M2,P13761	29048.1	0.973	2	2	2	0.000261	0.072	RVHPEVTVYPAK	R	T	0.947	18.6	31.3	18.6	0	0	1	0	2	1395.77	893	1297.22
HLA class II histocompatibility antigen, DRB1-16 beta chain (Fragment) OS=Homo sapiens GN=HLA-DRB1 PE=4 SV=1	H0Y4M2,P13761	29048.1	0.973	2	2	2	0.000261	0.072	VQFLER	R	L	0.5	25.9	35.1	1.22	0	1	0	0	2	791.441	999	3177.33
Biglycan OS=Homo sapiens GN=BGN PE=2 SV=1	A6NLG9,P21810	34877.2	1	10	12	13	0.00169	0.352	EISPDTTLLDLQNNDISELR	K	K	0.997	63.9	29.8	63.9	0	1	1	0	2	2286.15	1347	9303.71
Biglycan OS=Homo sapiens GN=BGN PE=2 SV=1	A6NLG9,P21810	34877.2	1	10	12	13	0.00169	0.352	EISPDTTLLDLQNNDISELRK	K	D	0.997	35.1	29.8	35.1	0	0	1	0	2	2414.24	1278	4217.92
Biglycan OS=Homo sapiens GN=BGN PE=2 SV=1	A6NLG9,P21810	34877.2	1	10	12	13	0.00169	0.352	GVFSGLR	K	N	0.648	25.6	34.3	2.35	0	1	0	0	2	735.415	1054	18768.2
Biglycan OS=Homo sapiens GN=BGN PE=2 SV=1	A6NLG9,P21810	34877.2	1	10	12	13	0.00169	0.352	IQAIELEDLLR	K	Y	0.863	23	29.9	21.5	0	1	0	0	2	1312.75	1399	1927.93
Biglycan OS=Homo sapiens GN=BGN PE=2 SV=1	A6NLG9,P21810	34877.2	1	10	12	13	0.00169	0.352	LAIQFGNYK	R	-	0.997	49.6	33.1	37.4	0	1	0	0	2	1053.57	1142	5310.26
Biglycan OS=Homo sapiens GN=BGN PE=2 SV=1	A6NLG9,P21810	34877.2	1	10	12	13	0.00169	0.352	LGLGHNQIR	R	M	0.826	18	32.7	14.7	0	1	0	0	2	1007.57	910	3007.74
Biglycan OS=Homo sapiens GN=BGN PE=2 SV=1	A6NLG9,P21810	34877.2	1	10	12	13	0.00169	0.352	NHLVEIPPNLPSSLVELR	K	I	0.997	63	28.9	62.8	0	1	2	0	2	2027.13	1310	18851.2
Biglycan OS=Homo sapiens GN=BGN PE=2 SV=1	A6NLG9,P21810	34877.2	1	10	12	13	0.00169	0.352	VGVNDFCPMGFGVK	K	R	0.997	73.8	28.4	64.7	0	1	0	0	2	1526.71	1281	11227.3
Biglycan OS=Homo sapiens GN=BGN PE=2 SV=1	A6NLG9,P21810	34877.2	1	10	12	13	0.00169	0.352	VPSGLPDLK	R	L	0.997	52.4	32.5	44.5	0	1	0	0	2	925.535	1034	6820.67
Biglycan OS=Homo sapiens GN=BGN PE=2 SV=1	A6NLG9,P21810	34877.2	1	10	12	13	0.00169	0.352	VVQCSDLGLK	R	S	0.997	69.8	34.5	61.2	0	1	0	0	2	1118.59	971	36003.6
Hemopexin OS=Homo sapiens GN=HPX PE=1 SV=2	P02790	51676.5	1	5	5	5	0.000652	0.149	EVGTPHGIILDSVDAAFICPGSSR	K	L	0.907	24	34.2	21.4	0	1	0	0	2	2498.23	1273	5047.3
Hemopexin OS=Homo sapiens GN=HPX PE=1 SV=2	P02790	51676.5	1	5	5	5	0.000652	0.149	FDPVRGEVPPR	R	Y	0.996	29.7	32.2	26.2	0	0	1	0	2	1268.67	939	4584.56
Hemopexin OS=Homo sapiens GN=HPX PE=1 SV=2	P02790	51676.5	1	5	5	5	0.000652	0.149	LLQDEFPGIPSPLDAAVECHR	K	G	0.997	49.6	29	49.6	0	0	1	0	2	2364.17	1334	3616.27
Hemopexin OS=Homo sapiens GN=HPX PE=1 SV=2	P02790	51676.5	1	5	5	5	0.000652	0.149	NFPSPVDAAFR	K	Q	0.997	37.9	33.1	24.8	0	1	0	0	2	1220.61	1177	5104.7
Hemopexin OS=Homo sapiens GN=HPX PE=1 SV=2	P02790	51676.5	1	5	5	5	0.000652	0.149	WKNFPSPVDAAFR	R	Q	0.822	19.9	37.1	19.9	0	0	0	1	2	1534.78	1189	2790.81
Pyruvate kinase isozymes M1/M2 OS=Homo sapiens GN=PKM PE=1 SV=4	P14618	57937.5	1	8	8	9	0.00117	0.252	AGKPVICATQMLESMIK	R	K	0.657	13.1	31.2	13.1	0	0	1	0	2	1876.97	1374	2260.18
Pyruvate kinase isozymes M1/M2 OS=Homo sapiens GN=PKM PE=1 SV=4	P14618	57937.5	1	8	8	9	0.00117	0.252	GADFLVTEVENGGSLGSK	K	K	0.997	61.4	33.6	59.9	0	1	0	0	2	1779.88	1278	4231.36
Pyruvate kinase isozymes M1/M2 OS=Homo sapiens GN=PKM PE=1 SV=4	P14618	57937.5	1	8	8	9	0.00117	0.252	GDYPLEAVR	K	M	0.952	32	34.7	23.6	0	1	0	0	2	1019.52	1039	7656.84
Pyruvate kinase isozymes M1/M2 OS=Homo sapiens GN=PKM PE=1 SV=4	P14618	57937.5	1	8	8	9	0.00117	0.252	LAPITSDPTEATAVGAVEASFK	R	C	0.997	121	30.4	121	0	1	0	0	2	2175.12	1339	5031.21
Pyruvate kinase isozymes M1/M2 OS=Homo sapiens GN=PKM PE=1 SV=4	P14618	57937.5	1	8	8	9	0.00117	0.252	LNFSHGTHEYHAETIK	R	N	0.992	35.7	28.9	35.7	0	0	0	1	2	1883.9	908	2001.12
Pyruvate kinase isozymes M1/M2 OS=Homo sapiens GN=PKM PE=1 SV=4	P14618	57937.5	1	8	8	9	0.00117	0.252	NTGIICTIGPASR	R	S	0.997	32.9	33.5	28.1	0	1	0	0	2	1359.71	1040	9512.82
Pyruvate kinase isozymes M1/M2 OS=Homo sapiens GN=PKM PE=1 SV=4	P14618	57937.5	1	8	8	9	0.00117	0.252	RFDEILEASDGIMVAR	R	G	0.997	73.6	31.4	69.7	0	0	2	0	2	1821.92	1247.5	9723.22
Pyruvate kinase isozymes M1/M2 OS=Homo sapiens GN=PKM PE=1 SV=4	P14618	57937.5	1	8	8	9	0.00117	0.252	TATESFASDPILYRPVAVALDTK	R	G	0.979	19.9	28.4	19.9	0	0	1	0	2	2465.29	1319	5683.29
Vimentin OS=Homo sapiens GN=VIM PE=1 SV=4	P08670	53652.7	1	23	25	33	0.0043	0.571	DGQVINETSQHHDDLE	R	-	0.997	74.7	26.6	74.7	0	1	1	0	2	1836.8	929	35079.7
Vimentin OS=Homo sapiens GN=VIM PE=1 SV=4	P08670	53652.7	1	23	25	33	0.0043	0.571	EEAENTLQSFR	R	Q	0.997	71.8	33.3	71.1	0	1	1	0	2	1323.62	1028.5	47686.1
Vimentin OS=Homo sapiens GN=VIM PE=1 SV=4	P08670	53652.7	1	23	25	33	0.0043	0.571	EKLQEEMLQR	R	E	0.997	57.3	33.2	30.4	0	1	0	0	2	1303.67	950	17577.7
Vimentin OS=Homo sapiens GN=VIM PE=1 SV=4	P08670	53652.7	1	23	25	33	0.0043	0.571	EMEENFAVEAANYQDTIGR	R	L	0.997	102	25.4	102	0	1	0	0	2	2186.97	1247	7714.74
Vimentin OS=Homo sapiens GN=VIM PE=1 SV=4	P08670	53652.7	1	23	25	33	0.0043	0.571	ETNLDSLPLVDTHSK	R	R	0.997	69.4	31.2	67.2	0	0	1	0	2	1668.84	1095	29792.8
Vimentin OS=Homo sapiens GN=VIM PE=1 SV=4	P08670	53652.7	1	23	25	33	0.0043	0.571	EYQDLLNVK	R	M	0.997	38.7	36.9	38.5	0	1	0	0	2	1121.58	1100	18017.2	P17661
Vimentin OS=Homo sapiens GN=VIM PE=1 SV=4	P08670	53652.7	1	23	25	33	0.0043	0.571	FADLSEAANR	K	N	0.997	56.8	31.5	40.2	0	1	0	0	2	1093.53	966	15530.8
Vimentin OS=Homo sapiens GN=VIM PE=1 SV=4	P08670	53652.7	1	23	25	33	0.0043	0.571	FANYIDKVR	R	F	0.997	57.4	33	43.6	0	0	1	0	2	1125.61	980	27819.4
Vimentin OS=Homo sapiens GN=VIM PE=1 SV=4	P08670	53652.7	1	23	25	33	0.0043	0.571	ILLAELEQLK	K	G	0.997	63.6	30	42.6	0	1	0	0	2	1169.71	1323	25667.5
Vimentin OS=Homo sapiens GN=VIM PE=1 SV=4	P08670	53652.7	1	23	25	33	0.0043	0.571	ILLAELEQLKGQGK	K	S	0.997	59.2	27.6	57.2	0	1	0	0	2	1539.91	1188	10174.2
Vimentin OS=Homo sapiens GN=VIM PE=1 SV=4	P08670	53652.7	1	23	25	33	0.0043	0.571	KVESLQEEIAFLK	R	K	0.997	91.4	31.4	87.3	0	0	3	0	2	1533.85	1257	68394.1
Vimentin OS=Homo sapiens GN=VIM PE=1 SV=4	P08670	53652.7	1	23	25	33	0.0043	0.571	KVESLQEEIAFLKK	R	L	0.997	49.3	29.7	49.3	0	0	0	1	2	1661.95	1152	6543.66
Vimentin OS=Homo sapiens GN=VIM PE=1 SV=4	P08670	53652.7	1	23	25	33	0.0043	0.571	LGDLYEEEMR	R	E	0.997	72.7	28.8	64.8	0	2	0	0	2	1254.57	1082.5	67990.5
Vimentin OS=Homo sapiens GN=VIM PE=1 SV=4	P08670	53652.7	1	23	25	33	0.0043	0.571	LQDEIQNMKEEMAR	R	H	0.997	58.3	29.3	58.3	0	1	0	0	2	1734.82	1063	7562.73
Vimentin OS=Homo sapiens GN=VIM PE=1 SV=4	P08670	53652.7	1	23	25	33	0.0043	0.571	LQEEMLQR	K	E	0.99	39.8	34.8	20.7	0	1	0	0	2	1046.53	955	11355.3
Vimentin OS=Homo sapiens GN=VIM PE=1 SV=4	P08670	53652.7	1	23	25	33	0.0043	0.571	MALDIEIATYR	K	K	0.997	68.3	32.1	44.4	0	1	0	0	2	1295.67	1288	5848.97
Vimentin OS=Homo sapiens GN=VIM PE=1 SV=4	P08670	53652.7	1	23	25	33	0.0043	0.571	NLQEAEEWYK	K	S	0.997	50.8	29.6	48.7	0	1	0	0	2	1309.61	1110	16583.4
Vimentin OS=Homo sapiens GN=VIM PE=1 SV=4	P08670	53652.7	1	23	25	33	0.0043	0.571	QDVDNASLAR	R	L	0.997	56.6	33.4	44.7	0	1	0	0	2	1088.53	890	3842.01
Vimentin OS=Homo sapiens GN=VIM PE=1 SV=4	P08670	53652.7	1	23	25	33	0.0043	0.571	QVQSLTCEVDALK	R	G	0.997	69.9	32.4	62.2	0	1	0	0	2	1490.75	1131	25655.3
Vimentin OS=Homo sapiens GN=VIM PE=1 SV=4	P08670	53652.7	1	23	25	33	0.0043	0.571	QVQSLTCEVDALKGTNESLER	R	Q	0.997	97.3	29.5	97.3	0	0	1	0	2	2377.17	1146	17157.4
Vimentin OS=Homo sapiens GN=VIM PE=1 SV=4	P08670	53652.7	1	23	25	33	0.0043	0.571	SLYASSPGGVYATR	R	S	0.997	73	31.6	65.1	0	1	0	0	2	1428.71	998	55679
Vimentin OS=Homo sapiens GN=VIM PE=1 SV=4	P08670	53652.7	1	23	25	33	0.0043	0.571	SYVTTSTR	R	T	0.99	40.4	31.1	30.5	0	1	0	0	2	914.458	873	2139.71
Vimentin OS=Homo sapiens GN=VIM PE=1 SV=4	P08670	53652.7	1	23	25	33	0.0043	0.571	TNEKVELQELNDR	R	F	0.997	91.1	32.4	89.6	0	0	2	0	2	1587.8	961	49676.1	P17661
Vimentin OS=Homo sapiens GN=VIM PE=1 SV=4	P08670	53652.7	1	23	25	33	0.0043	0.571	TYSLGSALRPSTSR	R	S	0.997	52.3	32.2	50.9	0	0	1	0	2	1495.79	1000	81975.4
Vimentin OS=Homo sapiens GN=VIM PE=1 SV=4	P08670	53652.7	1	23	25	33	0.0043	0.571	VELQELNDR	K	F	0.433	13.5	32.9	9.94	0	2	0	0	2	1115.57	991.5	13514.1	P17661
Vimentin OS=Homo sapiens GN=VIM PE=1 SV=4	P08670	53652.7	1	23	25	33	0.0043	0.571	VEVERDNLAEDIMR	R	L	0.997	50.9	31.3	49.8	0	0	1	0	2	1688.83	1117	19211.6
Dihydropyrimidinase-related protein 3 OS=Homo sapiens GN=DPYSL3 PE=1 SV=1	Q14195,Q14195-2	61964.1	1	3	3	4	0.000522	0.086	AITIASQTNCPLYVTK	R	V	0.99	20.5	31.2	20.5	0	1	0	0	2	1779.93	1096	3586.59
Dihydropyrimidinase-related protein 3 OS=Homo sapiens GN=DPYSL3 PE=1 SV=1	Q14195,Q14195-2	61964.1	1	3	3	4	0.000522	0.086	IFNLYPR	K	K	0.9	34.7	32.9	22.3	0	1	0	0	2	922.514	1155	3569.04
Dihydropyrimidinase-related protein 3 OS=Homo sapiens GN=DPYSL3 PE=1 SV=1	Q14195,Q14195-2	61964.1	1	3	3	4	0.000522	0.086	MDENQFVAVTSTNAAK	K	I	0.997	44.6	29.4	44.6	0	1	0	0	2	1725.81	1066	5020.14	B4DR31,Q16555
Dihydropyrimidinase-related protein 3 OS=Homo sapiens GN=DPYSL3 PE=1 SV=1	Q14195,Q14195-2	61964.1	1	3	3	4	0.000522	0.086	SAADLISQAR	K	K	0.993	32.5	35.3	18.2	0	1	0	0	2	1031.55	995	8608.15
Vitronectin OS=Homo sapiens GN=VTN PE=1 SV=1	P04004	54306.1	1	12	14	23	0.003	0.28	CQCDELCSYYQSCCTDYTAECKPQVTR	K	G	0.997	52.2	25	52.2	0	0	0	1	2	3482.35	1078	13330.7
Vitronectin OS=Homo sapiens GN=VTN PE=1 SV=1	P04004	54306.1	1	12	14	23	0.003	0.28	DVWGIEGPIDAAFTR	R	I	0.997	75.1	31.8	75.1	0	2	0	0	2	1646.82	1379.5	15399.3
Vitronectin OS=Homo sapiens GN=VTN PE=1 SV=1	P04004	54306.1	1	12	14	23	0.003	0.28	DWHGVPGQVDAAMAGR	R	I	0.997	65.2	29.3	65.2	0	1	0	0	2	1666.78	1111	12591.4
Vitronectin OS=Homo sapiens GN=VTN PE=1 SV=1	P04004	54306.1	1	12	14	23	0.003	0.28	ERVYFFK	R	G	0.111	11.5	35.6	4.86	0	1	0	0	2	988.525	1044	8472.28
Vitronectin OS=Homo sapiens GN=VTN PE=1 SV=1	P04004	54306.1	1	12	14	23	0.003	0.28	FEDGVLDPDYPR	R	N	0.997	88	29.5	78.8	0	3	3	0	2	1422.65	1128.5	294401
Vitronectin OS=Homo sapiens GN=VTN PE=1 SV=1	P04004	54306.1	1	12	14	23	0.003	0.28	GQYCYELDEK	R	A	0.997	68.9	25	68.9	0	2	0	0	2	1304.55	990.5	69103.7
Vitronectin OS=Homo sapiens GN=VTN PE=1 SV=1	P04004	54306.1	1	12	14	23	0.003	0.28	IYISGMAPRPSLAK	R	K	0.997	45.3	31.7	38.7	0	0	1	0	2	1503.84	1032	16080
Vitronectin OS=Homo sapiens GN=VTN PE=1 SV=1	P04004	54306.1	1	12	14	23	0.003	0.28	QPQFISR	R	D	0.9	40.5	36	0	0	1	0	0	2	875.473	939	16070.2
Vitronectin OS=Homo sapiens GN=VTN PE=1 SV=1	P04004	54306.1	1	12	14	23	0.003	0.28	RVDTVDPPYPR	R	S	0.997	53.7	32.9	34.2	0	1	2	0	2	1314.68	921	402959
Vitronectin OS=Homo sapiens GN=VTN PE=1 SV=1	P04004	54306.1	1	12	14	23	0.003	0.28	SIAQYWLGCPAPGHL	R	-	0.997	51.9	30.7	45.8	0	0	1	0	2	1669.82	1348	36649.7
Vitronectin OS=Homo sapiens GN=VTN PE=1 SV=1	P04004	54306.1	1	12	14	23	0.003	0.28	VDTVDPPYPR	R	S	0.997	50.6	33.4	48.7	0	2	0	0	2	1158.58	963	22946
Vitronectin OS=Homo sapiens GN=VTN PE=1 SV=1	P04004	54306.1	1	12	14	23	0.003	0.28	VYFFK	R	G	0.1	30.6	37.2	20.4	0	2	0	0	2	703.381	1120.5	12765.5
Serotransferrin OS=Homo sapiens GN=TF PE=1 SV=3	P02787	77064.3	1	12	12	12	0.00156	0.205	ASYLDCIR	K	A	0.99	48.3	30.8	44	0	1	0	0	2	997.477	1060	8526.67
Serotransferrin OS=Homo sapiens GN=TF PE=1 SV=3	P02787	77064.3	1	12	12	12	0.00156	0.205	CSTSSLLEACTFR	K	R	0.997	78.2	26.5	78.2	0	1	0	0	2	1531.69	1140	12518.9
Serotransferrin OS=Homo sapiens GN=TF PE=1 SV=3	P02787	77064.3	1	12	12	12	0.00156	0.205	DCHLAQVPSHTVVAR	K	S	0.994	27.6	31.5	27.6	0	0	0	1	2	1689.85	920	9313.43
Serotransferrin OS=Homo sapiens GN=TF PE=1 SV=3	P02787	77064.3	1	12	12	12	0.00156	0.205	DGAGDVAFVK	K	H	0.98	30.9	33.3	18.3	0	1	0	0	2	978.489	997	6576.22
Serotransferrin OS=Homo sapiens GN=TF PE=1 SV=3	P02787	77064.3	1	12	12	12	0.00156	0.205	DSGFQMNQLR	K	G	0.997	50.8	30.1	46.2	0	1	0	0	2	1195.55	1065	9953.96
Serotransferrin OS=Homo sapiens GN=TF PE=1 SV=3	P02787	77064.3	1	12	12	12	0.00156	0.205	EDPQTFYYAVAVVK	K	K	0.962	24.2	32.4	24.2	0	1	0	0	2	1629.82	1291	4049.47
Serotransferrin OS=Homo sapiens GN=TF PE=1 SV=3	P02787	77064.3	1	12	12	12	0.00156	0.205	FDEFFSEGCAPGSK	R	K	0.997	80.2	25	80.2	0	1	0	0	2	1577.66	1148	8619.22
Serotransferrin OS=Homo sapiens GN=TF PE=1 SV=3	P02787	77064.3	1	12	12	12	0.00156	0.205	HSTIFENLANK	K	A	0.517	22.1	33.5	0	0	1	0	0	2	1273.65	1035	6823.55
Serotransferrin OS=Homo sapiens GN=TF PE=1 SV=3	P02787	77064.3	1	12	12	12	0.00156	0.205	IECVSAETTEDCIAK	K	I	0.995	30.4	26.5	30.4	0	1	0	0	2	1725.77	975	9143.26
Serotransferrin OS=Homo sapiens GN=TF PE=1 SV=3	P02787	77064.3	1	12	12	12	0.00156	0.205	KPVDEYKDCHLAQVPSHTVVAR	R	S	0.636	11.8	29.2	11.8	0	0	0	0	2	2549.29	930	6017.79
Serotransferrin OS=Homo sapiens GN=TF PE=1 SV=3	P02787	77064.3	1	12	12	12	0.00156	0.205	KPVEEYANCHLAR	R	A	0.997	50.5	30.9	43.5	0	0	0	1	2	1586.77	895	4287.79
Serotransferrin OS=Homo sapiens GN=TF PE=1 SV=3	P02787	77064.3	1	12	12	12	0.00156	0.205	LKCDEWSVNSVGK	R	I	0.947	17.1	31.4	17.1	0	0	1	0	2	1521.74	988	6641.6
Tubulin beta chain OS=Homo sapiens GN=TUBB PE=3 SV=1	F8VUJ7,F8VW92,F8VYX6,P07437,Q5JP53	46510.4	0.997	1	1	7	0.000913	0.169	AILVDLEPGTMDSVR	R	S	0.938	31.1	32.1	23	0	1	0	0	2	1615.84	1261	5027.7
Tubulin beta chain OS=Homo sapiens GN=TUBB PE=3 SV=1	F8VUJ7,F8VW92,F8VYX6,P07437,Q5JP53	46510.4	0.997	1	1	7	0.000913	0.169	FPGQLNADLR	R	K	0.746	13.1	34.3	13.1	0	1	0	0	2	1130.6	1095	5232.02	P04350,P68371
Tubulin beta chain OS=Homo sapiens GN=TUBB PE=3 SV=1	F8VUJ7,F8VW92,F8VYX6,P07437,Q5JP53	46510.4	0.997	1	1	7	0.000913	0.169	IMNTFSVVPSPK	R	V	0.997	71.8	33.5	65.7	0	1	0	0	2	1319.7	1130	8729.04	P04350,P68371
Tubulin beta chain OS=Homo sapiens GN=TUBB PE=3 SV=1	F8VUJ7,F8VW92,F8VYX6,P07437,Q5JP53	46510.4	0.997	1	1	7	0.000913	0.169	LAVNMVPFPR	K	L	0.997	46.4	34.7	40.1	0	1	0	0	2	1143.63	1224	10375.5	P04350,P68371
Tubulin beta chain OS=Homo sapiens GN=TUBB PE=3 SV=1	F8VUJ7,F8VW92,F8VYX6,P07437,Q5JP53	46510.4	0.997	1	1	7	0.000913	0.169	LHFFMPGFAPLTSR	R	G	0.997	62.9	32.1	60.5	0	0	2	0	2	1620.84	1362	8211.27	P04350,P68371
Tubulin beta chain OS=Homo sapiens GN=TUBB PE=3 SV=1	F8VUJ7,F8VW92,F8VYX6,P07437,Q5JP53	46510.4	0.997	1	1	7	0.000913	0.169	YLTVAAVFR	R	G	0.997	39.4	32.2	30.4	0	1	0	0	2	1039.59	1272	4836.44	P04350,P68371

## Sheet: training-3
Protein name	Protein accession numbers	Protein molecular weight (Da)	Protein identification probability	Exclusive unique peptide count	Exclusive unique spectrum count	Total spectrum count	Percentage of total spectra	Percentage sequence coverage	Peptide sequence	Previous amino acid	Next amino acid	Best Peptide identification probability	Best Mascot Ion score	Best Mascot Identity score	Best Mascot Delta Ion score	Number of identified +1H spectra	Number of identified +2H spectra	Number of identified +3H spectra	Number of identified +4H spectra	Number of enzymatic termini	Calculated +1H Peptide Mass (AMU)	Median Retention Time	Total TIC	Other Proteins
Elongation factor 1-alpha 1 OS=Homo sapiens GN=EEF1A1 PE=1 SV=1	P68104,Q5VTE0	50141.2	1	3	3	3	0.000586	0.0671	IGGIGTVPVGR	K	V	0.997	64.1	30.4	55.2	0	1	0	0	2	1025.61	1076	7417.67
Elongation factor 1-alpha 1 OS=Homo sapiens GN=EEF1A1 PE=1 SV=1	P68104,Q5VTE0	50141.2	1	3	3	3	0.000586	0.0671	LPLQDVYK	R	I	0.718	34.4	35.8	0	0	1	0	0	2	975.551	1123	2990.58
Elongation factor 1-alpha 1 OS=Homo sapiens GN=EEF1A1 PE=1 SV=1	P68104,Q5VTE0	50141.2	1	3	3	3	0.000586	0.0671	YYVTIIDAPGHR	K	D	0.972	23.1	32.9	23.1	0	1	0	0	2	1404.73	1136	4414.67
Keratin, type II cytoskeletal 6C OS=Homo sapiens GN=KRT6C PE=1 SV=3	P48668	60026.7	1	2	2	15	0.00293	0.248	AEAESWYQTK	R	Y	0.997	72.3	29.8	68.3	0	1	0	0	2	1212.55	1049	20743.4	P04259
Keratin, type II cytoskeletal 6C OS=Homo sapiens GN=KRT6C PE=1 SV=3	P48668	60026.7	1	2	2	15	0.00293	0.248	AIGGGLSSVGGGSSTIK	R	Y	0.997	82.3	32.4	80.7	0	1	0	0	2	1447.78	1065	25930.2
Keratin, type II cytoskeletal 6C OS=Homo sapiens GN=KRT6C PE=1 SV=3	P48668	60026.7	1	2	2	15	0.00293	0.248	AQYEEIAQR	K	S	0.975	46.7	33.2	15.4	0	1	0	0	2	1107.54	979	3935.74	P04259,P35908
Keratin, type II cytoskeletal 6C OS=Homo sapiens GN=KRT6C PE=1 SV=3	P48668	60026.7	1	2	2	15	0.00293	0.248	EYQELMNVK	K	L	0.973	33.5	31.8	14.2	0	1	0	0	2	1153.56	1101	8336.24	P04259
Keratin, type II cytoskeletal 6C OS=Homo sapiens GN=KRT6C PE=1 SV=3	P48668	60026.7	1	2	2	15	0.00293	0.248	FASFIDK	K	V	0.9	55.1	32.3	21.6	0	1	0	0	2	827.43	1133	30690.6	P04259,P13647,P35908
Keratin, type II cytoskeletal 6C OS=Homo sapiens GN=KRT6C PE=1 SV=3	P48668	60026.7	1	2	2	15	0.00293	0.248	ISIGGGSCAISGGYGSR	R	A	0.997	154	30.6	154	0	1	0	0	2	1598.76	1092	20197.6	P04259
Keratin, type II cytoskeletal 6C OS=Homo sapiens GN=KRT6C PE=1 SV=3	P48668	60026.7	1	2	2	15	0.00293	0.248	LALDVEIATYR	K	K	0.997	74	32.6	41.8	0	1	0	0	2	1263.69	1285	15163.7	P04259,P13647,P35908
Keratin, type II cytoskeletal 6C OS=Homo sapiens GN=KRT6C PE=1 SV=3	P48668	60026.7	1	2	2	15	0.00293	0.248	NKYEDEINKR	K	T	0.997	43.5	32.7	43.5	0	0	1	0	2	1308.65	935	11184.7	P04259,P13647,P04264
Keratin, type II cytoskeletal 6C OS=Homo sapiens GN=KRT6C PE=1 SV=3	P48668	60026.7	1	2	2	15	0.00293	0.248	NMQDLVEDLK	R	N	0.997	35.6	33.7	35.6	0	1	0	0	2	1204.59	1298	2491.29	P04259
Keratin, type II cytoskeletal 6C OS=Homo sapiens GN=KRT6C PE=1 SV=3	P48668	60026.7	1	2	2	15	0.00293	0.248	QLDSIVGER	R	G	0.994	46.5	35.4	14.4	0	1	0	0	2	1016.54	1053	38665.8	P13647
Keratin, type II cytoskeletal 6C OS=Homo sapiens GN=KRT6C PE=1 SV=3	P48668	60026.7	1	2	2	15	0.00293	0.248	SLYGLGGSK	R	R	0.997	41.1	37.1	28.8	0	1	0	0	2	881.473	1066	7576.43	P04259
Keratin, type II cytoskeletal 6C OS=Homo sapiens GN=KRT6C PE=1 SV=3	P48668	60026.7	1	2	2	15	0.00293	0.248	TAAENEFVTLK	R	K	0.997	82.4	33.1	82.2	0	1	0	0	2	1222.63	1133	19549.4	P04259
Keratin, type II cytoskeletal 6C OS=Homo sapiens GN=KRT6C PE=1 SV=3	P48668	60026.7	1	2	2	15	0.00293	0.248	TAAENEFVTLKK	R	D	0.997	79.8	33.4	67.1	0	1	0	0	2	1350.73	1035	7267.7	P04259
Keratin, type II cytoskeletal 6C OS=Homo sapiens GN=KRT6C PE=1 SV=3	P48668	60026.7	1	2	2	15	0.00293	0.248	YEDEINKR	K	T	0.99	30.1	32.7	26.6	0	1	0	0	2	1066.52	921	550.1	P04259,P13647,P35908,P04264
Keratin, type II cytoskeletal 6C OS=Homo sapiens GN=KRT6C PE=1 SV=3	P48668	60026.7	1	2	2	15	0.00293	0.248	YEELQVTAGR	K	H	0.997	63.1	32.9	52.2	0	1	0	0	2	1165.58	1030	18317.1
Versican core protein OS=Homo sapiens GN=VCAN PE=4 SV=2	E9PF17,P13611,P13611-2,P13611-3,P13611-4,P13611-5	176829	0.995	2	2	2	0.000391	0.0169	VSVPTHPEAVGDASLTVVK	R	L	0.471	12.7	30.4	12.7	0	0	1	0	2	1906.03	1111	3238.52
Versican core protein OS=Homo sapiens GN=VCAN PE=4 SV=2	E9PF17,P13611,P13611-2,P13611-3,P13611-4,P13611-5	176829	0.995	2	2	2	0.000391	0.0169	YEINSLIR	R	Y	0.99	46.1	33	27.6	0	1	0	0	2	1007.55	1191	5533.46
Complement C3 OS=Homo sapiens GN=C3 PE=1 SV=2	P01024	187149	1	3	3	3	0.000586	0.0156	FISLGEACK	R	K	0.997	52.5	32.7	26.2	0	1	0	0	2	1024.51	1113	7850.35
Complement C3 OS=Homo sapiens GN=C3 PE=1 SV=2	P01024	187149	1	3	3	3	0.000586	0.0156	GYTQQLAFR	K	Q	0.997	60.9	32.4	42.5	0	1	0	0	2	1083.56	1111	9043.93
Complement C3 OS=Homo sapiens GN=C3 PE=1 SV=2	P01024	187149	1	3	3	3	0.000586	0.0156	QGALELIK	R	K	0.919	39.7	34.6	4.81	0	1	0	0	2	871.525	1143	7893.71
Metalloproteinase inhibitor 3 OS=Homo sapiens GN=TIMP3 PE=1 SV=2	P35625	24145.5	1	2	2	2	0.000391	0.0806	WDQLTLSQR	R	K	0.997	39.7	35.5	31.6	0	1	0	0	2	1146.59	1141	3994.82
Metalloproteinase inhibitor 3 OS=Homo sapiens GN=TIMP3 PE=1 SV=2	P35625	24145.5	1	2	2	2	0.000391	0.0806	YQYLLTGR	K	V	0.99	24.5	32.7	24.5	0	1	0	0	2	1013.54	1138	3023.65
Serum albumin OS=Homo sapiens GN=ALB PE=1 SV=2	P02768	69366.9	1	4	4	4	0.000782	0.0657	KQTALVELVK	K	H	0.979	29.9	30.8	20.6	0	1	0	0	2	1128.7	1086	3578.92
Serum albumin OS=Homo sapiens GN=ALB PE=1 SV=2	P02768	69366.9	1	4	4	4	0.000782	0.0657	QTALVELVK	K	H	0.997	44.2	33.8	24.5	0	1	0	0	2	1000.6	1176	8840.96
Serum albumin OS=Homo sapiens GN=ALB PE=1 SV=2	P02768	69366.9	1	4	4	4	0.000782	0.0657	RPCFSALEVDETYVPK	R	E	0.997	31.4	30.2	31.2	0	0	1	0	2	1910.93	1207	8131.07
Serum albumin OS=Homo sapiens GN=ALB PE=1 SV=2	P02768	69366.9	1	4	4	4	0.000782	0.0657	VPQVSTPTLVEVSR	K	N	0.997	79	30.5	71	0	1	0	0	2	1511.84	1154	14902.2
Tryptase beta-2 OS=Homo sapiens GN=TPSB2 PE=3 SV=1	F8W8D0,H3BMK9,J3QTS8,P20231,Q15661,Q15661-2	30593.6	1	2	2	2	0.000391	0.102	EQHLYYQDQLLPVSR	R	I	0.997	66.9	31.2	64.2	0	0	1	0	2	1888.96	1177	10620.8
Tryptase beta-2 OS=Homo sapiens GN=TPSB2 PE=3 SV=1	F8W8D0,H3BMK9,J3QTS8,P20231,Q15661,Q15661-2	30593.6	1	2	2	2	0.000391	0.102	IVRDDMLCAGNTR	R	R	0.997	27.9	31.3	24.3	0	0	1	0	2	1520.73	1008	5818.65
Trypstatin OS=Homo sapiens GN=AMBP PE=2 SV=1	B7Z8R6,P02760	29778.2	1	2	2	2	0.000391	0.0926	ETLLQDFR	R	V	0.99	55	34	48.1	0	1	0	0	2	1021.53	1260	27662.3
Trypstatin OS=Homo sapiens GN=AMBP PE=2 SV=1	B7Z8R6,P02760	29778.2	1	2	2	2	0.000391	0.0926	GECVPGEQEPEPILIPR	R	V	0.997	56.7	33.4	56.7	0	1	0	0	2	1919.95	1217	17210.1
LVV-hemorphin-7 (Fragment) OS=Homo sapiens GN=HBB PE=3 SV=1	F8W6P5,P68871	9670	1	2	3	6	0.00117	0.444	LLVVYPWTQR	R	F	0.997	48.4	31.7	41.8	0	1	0	0	2	1274.73	1353	5092.91	E9PFT6,P02042,E9PEW8
LVV-hemorphin-7 (Fragment) OS=Homo sapiens GN=HBB PE=3 SV=1	F8W6P5,P68871	9670	1	2	3	6	0.00117	0.444	SAVTALWGK	K	V	0.316	20.9	34.9	11.3	0	1	0	0	2	932.52	1204	6371.76
LVV-hemorphin-7 (Fragment) OS=Homo sapiens GN=HBB PE=3 SV=1	F8W6P5,P68871	9670	1	2	3	6	0.00117	0.444	VHLTPEEK	M	S	0.99	43.8	33	35.8	0	1	0	0	1	952.51	932	747.792	E9PFT6,P02042,E9PEW8
LVV-hemorphin-7 (Fragment) OS=Homo sapiens GN=HBB PE=3 SV=1	F8W6P5,P68871	9670	1	2	3	6	0.00117	0.444	VNVDEVGGEALGR	K	L	0.997	81.8	32.6	67.2	0	2	1	0	2	1314.66	1094	136350
Fibulin-2 OS=Homo sapiens GN=FBLN2 PE=4 SV=1	F5H1F3,P98095,P98095-2	129452	1	4	4	4	0.000782	0.0281	ALTCEPGYALK	K	D	0.93	16.2	33.1	16.2	0	1	0	0	2	1222.61	1072	4907.73
Fibulin-2 OS=Homo sapiens GN=FBLN2 PE=4 SV=1	F5H1F3,P98095,P98095-2	129452	1	4	4	4	0.000782	0.0281	LNAYTGVVYLQR	R	A	0.997	51.3	32.1	51.3	0	1	0	0	2	1396.76	1199	12222.1
Fibulin-2 OS=Homo sapiens GN=FBLN2 PE=4 SV=1	F5H1F3,P98095,P98095-2	129452	1	4	4	4	0.000782	0.0281	QGSVTTFLAK	R	M	0.997	33.1	32.6	25.8	0	1	0	0	2	1051.58	1123	7649.38
Fibulin-2 OS=Homo sapiens GN=FBLN2 PE=4 SV=1	F5H1F3,P98095,P98095-2	129452	1	4	4	4	0.000782	0.0281	RLNAYTGVVYLQR	R	A	0.997	55.4	30.2	52.5	0	0	1	0	2	1552.86	1136	7277.08
Myosin regulatory light chain 12A OS=Homo sapiens GN=MYL12A PE=4 SV=1	J3QRS3,O14950,P19105	20458.1	1	2	2	2	0.000391	0.113	ELLTTMGDR	R	F	0.997	33.6	33.5	25	0	1	0	0	2	1035.51	1093	2042.07
Myosin regulatory light chain 12A OS=Homo sapiens GN=MYL12A PE=4 SV=1	J3QRS3,O14950,P19105	20458.1	1	2	2	2	0.000391	0.113	FTDEEVDELYR	R	E	0.997	40.5	28.5	40.5	0	1	0	0	2	1415.63	1184	6219.51
Fibrillin-1 OS=Homo sapiens GN=FBN1 PE=1 SV=3	P35555	312226	1	17	17	18	0.00352	0.0676	AGYQSTLTR	R	T	0.997	40.8	32.8	27.9	0	1	0	0	2	996.511	974	1272.73
Fibrillin-1 OS=Homo sapiens GN=FBN1 PE=1 SV=3	P35555	312226	1	17	17	18	0.00352	0.0676	CDSGFALDSEER	R	N	0.997	80.4	26.4	80.4	0	1	0	0	2	1385.56	1082	4556.58
Fibrillin-1 OS=Homo sapiens GN=FBN1 PE=1 SV=3	P35555	312226	1	17	17	18	0.00352	0.0676	CECFPGLAVGLDGR	R	V	0.991	25.1	29.7	25.1	0	1	0	0	2	1550.71	1286	6838.79
Fibrillin-1 OS=Homo sapiens GN=FBN1 PE=1 SV=3	P35555	312226	1	17	17	18	0.00352	0.0676	CICNSGYEVDSTGK	K	N	0.997	76.2	25	76.2	0	1	0	0	2	1589.66	984	3981.35
Fibrillin-1 OS=Homo sapiens GN=FBN1 PE=1 SV=3	P35555	312226	1	17	17	18	0.00352	0.0676	CICPPGYSLQNEK	R	C	0.997	68.4	29.3	50.8	0	1	0	0	2	1565.71	1072	19194.1
Fibrillin-1 OS=Homo sapiens GN=FBN1 PE=1 SV=3	P35555	312226	1	17	17	18	0.00352	0.0676	CLCPEGFSLSSSGR	K	R	0.997	87.2	26.2	87.2	0	1	0	0	2	1556.68	1175	31487.1
Fibrillin-1 OS=Homo sapiens GN=FBN1 PE=1 SV=3	P35555	312226	1	17	17	18	0.00352	0.0676	CPPGFYTSPDGTR	K	C	0.997	40.1	26.9	40.1	0	1	0	0	2	1454.64	1046	7971.14
Fibrillin-1 OS=Homo sapiens GN=FBN1 PE=1 SV=3	P35555	312226	1	17	17	18	0.00352	0.0676	CPVGYVLR	K	E	0.99	29.5	37.5	24.8	0	1	0	0	2	963.508	1088	6658.83
Fibrillin-1 OS=Homo sapiens GN=FBN1 PE=1 SV=3	P35555	312226	1	17	17	18	0.00352	0.0676	GFIPNIR	R	T	0.9	24.3	36.3	24.3	0	1	0	0	2	816.473	1191	5665.73
Fibrillin-1 OS=Homo sapiens GN=FBN1 PE=1 SV=3	P35555	312226	1	17	17	18	0.00352	0.0676	GFIYKPDLK	K	T	0.997	44.6	31.9	33.4	0	1	0	0	2	1080.61	1093	5111.33
Fibrillin-1 OS=Homo sapiens GN=FBN1 PE=1 SV=3	P35555	312226	1	17	17	18	0.00352	0.0676	GTCWQTVIDGR	K	C	0.997	42.6	30.9	39.4	0	2	0	0	2	1292.61	1169	10693
Fibrillin-1 OS=Homo sapiens GN=FBN1 PE=1 SV=3	P35555	312226	1	17	17	18	0.00352	0.0676	ISPDLCGR	R	G	0.421	25.7	35.2	11	0	1	0	0	2	917.451	995	1482.66
Fibrillin-1 OS=Homo sapiens GN=FBN1 PE=1 SV=3	P35555	312226	1	17	17	18	0.00352	0.0676	LETCFLR	R	Y	0.9	27	32.9	14.9	0	1	0	0	2	938.476	1140	7637.46
Fibrillin-1 OS=Homo sapiens GN=FBN1 PE=1 SV=3	P35555	312226	1	17	17	18	0.00352	0.0676	SGNCYLDIRPR	R	G	0.997	45.8	32.6	45.8	0	1	0	0	2	1350.66	1062	11252.8
Fibrillin-1 OS=Homo sapiens GN=FBN1 PE=1 SV=3	P35555	312226	1	17	17	18	0.00352	0.0676	TCVDINECLLEPR	R	K	0.997	65.9	29.7	58	0	1	0	0	2	1618.76	1210	20028.3
Fibrillin-1 OS=Homo sapiens GN=FBN1 PE=1 SV=3	P35555	312226	1	17	17	18	0.00352	0.0676	TGCTDINECEIGAHNCGK	K	H	0.997	56.4	25	56.4	0	0	1	0	2	2035.83	969	1024.24
Fibrillin-1 OS=Homo sapiens GN=FBN1 PE=1 SV=3	P35555	312226	1	17	17	18	0.00352	0.0676	YEDEECTLPIAGR	R	H	0.997	72	28.4	72	0	1	0	0	2	1552.69	1104	14810.6
Complement C1q subcomponent subunit C OS=Homo sapiens GN=C1QC PE=1 SV=3	P02747	25774	1	3	3	3	0.000586	0.159	FNAVLTNPQGDYDTSTGK	R	F	0.997	67.2	28.5	67.2	0	1	0	0	2	1927.9	1114	13309.2
Complement C1q subcomponent subunit C OS=Homo sapiens GN=C1QC PE=1 SV=3	P02747	25774	1	3	3	3	0.000586	0.159	FQSVFTVTR	K	Q	0.997	65	32.7	40.9	0	1	0	0	2	1084.58	1196	14289.8
Complement C1q subcomponent subunit C OS=Homo sapiens GN=C1QC PE=1 SV=3	P02747	25774	1	3	3	3	0.000586	0.159	TNQVNSGGVLLR	K	L	0.997	76.9	33.5	65.2	0	1	0	0	2	1257.69	1058	6428.88
Serum amyloid P-component OS=Homo sapiens GN=APCS PE=1 SV=2	P02743	25387.7	1	8	8	9	0.00176	0.309	AYSDLSR	R	A	0.9	44.1	32.2	30.6	0	1	0	0	2	811.394	952	4064.14
Serum amyloid P-component OS=Homo sapiens GN=APCS PE=1 SV=2	P02743	25387.7	1	8	8	9	0.00176	0.309	AYSLFSYNTQGR	R	D	0.997	66.4	31.6	66	0	1	0	0	2	1406.67	1223	118732
Serum amyloid P-component OS=Homo sapiens GN=APCS PE=1 SV=2	P02743	25387.7	1	8	8	9	0.00176	0.309	DNELLVYK	R	E	0.99	50.4	33.9	43.7	0	2	0	0	2	993.525	1149	33049.4
Serum amyloid P-component OS=Homo sapiens GN=APCS PE=1 SV=2	P02743	25387.7	1	8	8	9	0.00176	0.309	IVLGQEQDSYGGK	K	F	0.997	98.2	32.8	85.2	0	1	0	0	2	1393.7	1019	43154.3
Serum amyloid P-component OS=Homo sapiens GN=APCS PE=1 SV=2	P02743	25387.7	1	8	8	9	0.00176	0.309	IVLGQEQDSYGGKFDR	K	S	0.997	65.6	31.1	65.6	0	0	1	0	2	1811.89	1067	48547.5
Serum amyloid P-component OS=Homo sapiens GN=APCS PE=1 SV=2	P02743	25387.7	1	8	8	9	0.00176	0.309	QGYFVEAQPK	R	I	0.997	50.1	32.5	37.2	0	1	0	0	2	1166.58	1053	106822
Serum amyloid P-component OS=Homo sapiens GN=APCS PE=1 SV=2	P02743	25387.7	1	8	8	9	0.00176	0.309	VFVFPR	K	E	0.5	34	32.8	10.8	0	1	0	0	2	764.445	1203	59319.3
Serum amyloid P-component OS=Homo sapiens GN=APCS PE=1 SV=2	P02743	25387.7	1	8	8	9	0.00176	0.309	VGEYSLYIGR	R	H	0.997	63.5	32.8	54.9	0	1	0	0	2	1156.6	1181	99244.4
Galectin-1 OS=Homo sapiens GN=LGALS1 PE=1 SV=2	P09382	14715.8	0.999	2	2	2	0.000391	0.17	FNAHGDANTIVCNSK	R	D	0.919	19.6	29.6	15.1	0	0	1	0	2	1647.75	971	2702.2
Galectin-1 OS=Homo sapiens GN=LGALS1 PE=1 SV=2	P09382	14715.8	0.999	2	2	2	0.000391	0.17	LPDGYEFK	K	F	0.99	30.9	31.7	26.7	0	1	0	0	2	968.472	1113	6592.73
Prolargin OS=Homo sapiens GN=PRELP PE=1 SV=1	P51888	43812.4	1	4	4	4	0.000782	0.118	ISSVPAINNR	R	L	0.978	24.7	34.3	20.7	0	1	0	0	2	1070.6	1000	4578.08
Prolargin OS=Homo sapiens GN=PRELP PE=1 SV=1	P51888	43812.4	1	4	4	4	0.000782	0.118	LSDGVFKPDTFHGLK	R	N	0.266	14.2	32.5	12.5	0	0	0	1	2	1660.87	1130	2448.36
Prolargin OS=Homo sapiens GN=PRELP PE=1 SV=1	P51888	43812.4	1	4	4	4	0.000782	0.118	NQLEEVPSALPR	K	N	0.997	58.4	32.4	55.7	0	1	0	0	2	1352.72	1126	9648.05
Prolargin OS=Homo sapiens GN=PRELP PE=1 SV=1	P51888	43812.4	1	4	4	4	0.000782	0.118	WINLDNNR	R	I	0.99	46.4	34.4	20.5	0	1	0	0	2	1044.52	1128	5542.38
Collagen alpha-2(I) chain OS=Homo sapiens GN=COL1A2 PE=1 SV=7	P08123	129315	1	4	4	4	0.000782	0.0344	GEIGAVGNAGPAGPAGPR	K	G	0.997	38.7	32.8	38.7	0	1	0	0	2	1547.79	1009	11410.1
Collagen alpha-2(I) chain OS=Homo sapiens GN=COL1A2 PE=1 SV=7	P08123	129315	1	4	4	4	0.000782	0.0344	GPAGPSGPAGK	R	D	0.916	29.4	37.4	15.2	0	1	0	0	2	895.463	902	2548.89
Collagen alpha-2(I) chain OS=Homo sapiens GN=COL1A2 PE=1 SV=7	P08123	129315	1	4	4	4	0.000782	0.0344	GPSGPQGIR	R	G	0.997	52.8	32.7	43.6	0	1	0	0	2	868.464	937	1699.15
Collagen alpha-2(I) chain OS=Homo sapiens GN=COL1A2 PE=1 SV=7	P08123	129315	1	4	4	4	0.000782	0.0344	GVVGPQGAR	R	G	0.997	53.9	32.9	45.7	0	1	0	0	2	840.469	928	1843.32
Actin, gamma-enteric smooth muscle OS=Homo sapiens GN=ACTG2 PE=3 SV=1	E9PG30,P62736,P63267,P68032,P68133,Q5T8M7	37084.5	0.999	1	1	5	0.000977	0.132	AVFPSIVGRPR	R	H	0.997	37.4	32	34.8	0	1	0	0	2	1198.71	1123	18250.8	P63261,P60709
Actin, gamma-enteric smooth muscle OS=Homo sapiens GN=ACTG2 PE=3 SV=1	E9PG30,P62736,P63267,P68032,P68133,Q5T8M7	37084.5	0.999	1	1	5	0.000977	0.132	GYSFVTTAER	R	E	0.997	34.6	32.6	34.6	0	1	0	0	2	1130.55	1101	13749.9
Actin, gamma-enteric smooth muscle OS=Homo sapiens GN=ACTG2 PE=3 SV=1	E9PG30,P62736,P63267,P68032,P68133,Q5T8M7	37084.5	0.999	1	1	5	0.000977	0.132	IIAPPER	K	K	0.9	42.7	31.4	18	0	1	0	0	2	795.472	976	2896.9	P63261,P60709
Actin, gamma-enteric smooth muscle OS=Homo sapiens GN=ACTG2 PE=3 SV=1	E9PG30,P62736,P63267,P68032,P68133,Q5T8M7	37084.5	0.999	1	1	5	0.000977	0.132	SYELPDGQVITIGNER	K	F	0.997	95.7	31.7	94	0	2	0	0	2	1790.89	1258	29332.7	P63261,P60709
Fibrinogen gamma chain OS=Homo sapiens GN=FGG PE=4 SV=1	C9JC84,C9JEU5,P02679,P02679-2	52339.2	1	2	2	2	0.000391	0.0477	VELEDWNGR	R	T	0.991	22.2	32.2	21.4	0	1	0	0	2	1117.53	1126	4307.7
Fibrinogen gamma chain OS=Homo sapiens GN=FGG PE=4 SV=1	C9JC84,C9JEU5,P02679,P02679-2	52339.2	1	2	2	2	0.000391	0.0477	YEASILTHDSSIR	K	Y	0.997	28.8	32.5	28.8	0	1	0	0	2	1491.74	1075	3665.59
Keratin, type II cytoskeletal 5 OS=Homo sapiens GN=KRT5 PE=1 SV=3	P13647	62379.6	1	8	8	13	0.00254	0.198	FASFIDK	K	V	0.9	55.1	32.3	21.6	0	1	0	0	2	827.43	1133	30690.6	P04259,P35908,P48668
Keratin, type II cytoskeletal 5 OS=Homo sapiens GN=KRT5 PE=1 SV=3	P13647	62379.6	1	8	8	13	0.00254	0.198	HEISEMNR	K	M	0.99	30.6	28.7	30.6	0	1	0	0	2	1015.46	921	485.16
Keratin, type II cytoskeletal 5 OS=Homo sapiens GN=KRT5 PE=1 SV=3	P13647	62379.6	1	8	8	13	0.00254	0.198	ISISTSGGSFR	R	N	0.997	66.1	32.8	44.5	0	1	0	0	2	1111.57	1079	29009.5
Keratin, type II cytoskeletal 5 OS=Homo sapiens GN=KRT5 PE=1 SV=3	P13647	62379.6	1	8	8	13	0.00254	0.198	LAELEEALQK	K	A	0.997	68.2	34.5	45.3	0	1	0	0	2	1143.63	1148	23341.1
Keratin, type II cytoskeletal 5 OS=Homo sapiens GN=KRT5 PE=1 SV=3	P13647	62379.6	1	8	8	13	0.00254	0.198	LALDVEIATYR	K	K	0.997	74	32.6	41.8	0	1	0	0	2	1263.69	1285	15163.7	P04259,P35908,P48668
Keratin, type II cytoskeletal 5 OS=Homo sapiens GN=KRT5 PE=1 SV=3	P13647	62379.6	1	8	8	13	0.00254	0.198	NKYEDEINKR	K	T	0.997	43.5	32.7	43.5	0	0	1	0	2	1308.65	935	11184.7	P04259,P48668,P04264
Keratin, type II cytoskeletal 5 OS=Homo sapiens GN=KRT5 PE=1 SV=3	P13647	62379.6	1	8	8	13	0.00254	0.198	QLDSIVGER	R	G	0.994	46.5	35.4	14.4	0	1	0	0	2	1016.54	1053	38665.8	P48668
Keratin, type II cytoskeletal 5 OS=Homo sapiens GN=KRT5 PE=1 SV=3	P13647	62379.6	1	8	8	13	0.00254	0.198	SFSTASAITPSVSR	R	T	0.997	75.4	32	71.2	0	1	0	0	2	1410.72	1084	17443.8
Keratin, type II cytoskeletal 5 OS=Homo sapiens GN=KRT5 PE=1 SV=3	P13647	62379.6	1	8	8	13	0.00254	0.198	SRTEAESWYQTK	R	Y	0.991	27.3	30.6	24.9	0	0	1	0	2	1485.7	1005	4042.62
Keratin, type II cytoskeletal 5 OS=Homo sapiens GN=KRT5 PE=1 SV=3	P13647	62379.6	1	8	8	13	0.00254	0.198	TEAESWYQTK	R	Y	0.997	46.6	29.1	44.2	0	1	0	0	2	1242.56	1056	9935.65
Keratin, type II cytoskeletal 5 OS=Homo sapiens GN=KRT5 PE=1 SV=3	P13647	62379.6	1	8	8	13	0.00254	0.198	VSLAGACGVGGYGSR	R	S	0.997	121	32.1	120	0	1	0	0	2	1410.68	1067	14159
Keratin, type II cytoskeletal 5 OS=Homo sapiens GN=KRT5 PE=1 SV=3	P13647	62379.6	1	8	8	13	0.00254	0.198	YEDEINKR	K	T	0.99	30.1	32.7	26.6	0	1	0	0	2	1066.52	921	550.1	P04259,P35908,P48668,P04264
Keratin, type II cytoskeletal 5 OS=Homo sapiens GN=KRT5 PE=1 SV=3	P13647	62379.6	1	8	8	13	0.00254	0.198	YEELQQTAGR	K	H	0.997	58.8	32	49.2	0	1	0	0	2	1194.58	967	2274.24
Keratin, type I cytoskeletal 10 OS=Homo sapiens GN=KRT10 PE=1 SV=6	P13645	58828.8	1	17	18	22	0.0043	0.351	AETECQNTEYQQLLDIK	R	I	0.997	59.5	28	59.5	0	1	0	0	2	2082.97	1259	13876
Keratin, type I cytoskeletal 10 OS=Homo sapiens GN=KRT10 PE=1 SV=6	P13645	58828.8	1	17	18	22	0.0043	0.351	ALEESNYELEGK	R	I	0.997	86.2	30.7	86.2	0	1	0	0	2	1381.65	1033	33913
Keratin, type I cytoskeletal 10 OS=Homo sapiens GN=KRT10 PE=1 SV=6	P13645	58828.8	1	17	18	22	0.0043	0.351	DAEAWFNEK	K	S	0.997	46.1	29.2	40.9	0	1	0	0	2	1109.49	1196	50338.7
Keratin, type I cytoskeletal 10 OS=Homo sapiens GN=KRT10 PE=1 SV=6	P13645	58828.8	1	17	18	22	0.0043	0.351	GSLGGGFSSGGFSGGSFSR	K	G	0.997	175	28.4	175	0	1	0	0	2	1707.77	1199	101329
Keratin, type I cytoskeletal 10 OS=Homo sapiens GN=KRT10 PE=1 SV=6	P13645	58828.8	1	17	18	22	0.0043	0.351	GSSGGGCFGGSSGGYGGLGGFGGGSFR	R	G	0.997	56.7	25	56.7	0	1	0	0	2	2342.98	1262	7051.1
Keratin, type I cytoskeletal 10 OS=Homo sapiens GN=KRT10 PE=1 SV=6	P13645	58828.8	1	17	18	22	0.0043	0.351	IKEWYEK	K	H	0.9	39.5	32.7	24.8	0	1	0	0	2	995.52	1010	4736.35
Keratin, type I cytoskeletal 10 OS=Homo sapiens GN=KRT10 PE=1 SV=6	P13645	58828.8	1	17	18	22	0.0043	0.351	IRLENEIQTYR	K	S	0.997	60	32.6	39.2	0	1	0	0	2	1434.77	1084	56075.1
Keratin, type I cytoskeletal 10 OS=Homo sapiens GN=KRT10 PE=1 SV=6	P13645	58828.8	1	17	18	22	0.0043	0.351	KDAEAWFNEK	R	S	0.97	21.9	31.6	17.9	0	1	0	0	2	1237.58	1088	5181.84
Keratin, type I cytoskeletal 10 OS=Homo sapiens GN=KRT10 PE=1 SV=6	P13645	58828.8	1	17	18	22	0.0043	0.351	LAADDFR	R	L	0.9	55.9	33.7	34.8	0	1	0	0	2	807.4	1018	25158.9	P02533,P08779
Keratin, type I cytoskeletal 10 OS=Homo sapiens GN=KRT10 PE=1 SV=6	P13645	58828.8	1	17	18	22	0.0043	0.351	LASYLDK	R	V	0.9	55.7	33.1	18.8	0	1	0	0	2	809.44	1010	6449.78	P02533,P35527,P08779,A8MW45
Keratin, type I cytoskeletal 10 OS=Homo sapiens GN=KRT10 PE=1 SV=6	P13645	58828.8	1	17	18	22	0.0043	0.351	LASYLDKVR	R	A	0.997	58.9	31.4	17.2	0	1	0	0	2	1064.61	1020	32875	P02533,P08779,A8MW45
Keratin, type I cytoskeletal 10 OS=Homo sapiens GN=KRT10 PE=1 SV=6	P13645	58828.8	1	17	18	22	0.0043	0.351	LKYENEVALR	R	Q	0.997	69.5	32.6	47.2	0	1	1	0	2	1234.68	1015.5	181736
Keratin, type I cytoskeletal 10 OS=Homo sapiens GN=KRT10 PE=1 SV=6	P13645	58828.8	1	17	18	22	0.0043	0.351	NHEEEMKDLR	K	N	0.997	74.2	29.7	63.3	0	0	1	0	2	1300.6	935	1346.61
Keratin, type I cytoskeletal 10 OS=Homo sapiens GN=KRT10 PE=1 SV=6	P13645	58828.8	1	17	18	22	0.0043	0.351	QSLEASLAETEGR	K	Y	0.997	91.6	32.7	82.6	0	1	0	0	2	1390.68	1131	113631
Keratin, type I cytoskeletal 10 OS=Homo sapiens GN=KRT10 PE=1 SV=6	P13645	58828.8	1	17	18	22	0.0043	0.351	QSVEADINGLR	R	R	0.997	69.5	33.7	49.8	0	1	0	0	2	1201.62	1126	66513.9
Keratin, type I cytoskeletal 10 OS=Homo sapiens GN=KRT10 PE=1 SV=6	P13645	58828.8	1	17	18	22	0.0043	0.351	QSVEADINGLRR	R	V	0.997	42.8	33.5	34.4	0	1	0	0	2	1357.72	1069	79123
Keratin, type I cytoskeletal 10 OS=Homo sapiens GN=KRT10 PE=1 SV=6	P13645	58828.8	1	17	18	22	0.0043	0.351	SEITELR	K	R	0.455	24.4	35.7	11.3	0	1	0	0	2	847.452	1015	3012.06
Keratin, type I cytoskeletal 10 OS=Homo sapiens GN=KRT10 PE=1 SV=6	P13645	58828.8	1	17	18	22	0.0043	0.351	SLLEGEGSSGGGGR	R	G	0.997	86.2	34	80.8	0	1	0	0	2	1262.6	998	5850.78
Keratin, type I cytoskeletal 10 OS=Homo sapiens GN=KRT10 PE=1 SV=6	P13645	58828.8	1	17	18	22	0.0043	0.351	SQYEQLAEQNR	R	K	0.997	87.2	34.2	86.3	0	1	0	0	2	1365.64	984	38160.6
Keratin, type I cytoskeletal 10 OS=Homo sapiens GN=KRT10 PE=1 SV=6	P13645	58828.8	1	17	18	22	0.0043	0.351	SQYEQLAEQNRK	R	D	0.997	49.3	31.6	48.9	0	0	1	0	2	1493.73	954	5293.48
Keratin, type I cytoskeletal 10 OS=Homo sapiens GN=KRT10 PE=1 SV=6	P13645	58828.8	1	17	18	22	0.0043	0.351	VTMQNLNDR	K	L	0.997	58.2	33.5	51.9	0	1	0	0	2	1090.53	988	12272.5	P02533,P08779
Complement factor H OS=Homo sapiens GN=CFH PE=1 SV=4	P08603	139096	1	2	2	2	0.000391	0.0162	LSYTCEGGFR	K	I	0.997	44.5	29.6	44.4	0	1	0	0	2	1189.53	1081	4386.44
Complement factor H OS=Homo sapiens GN=CFH PE=1 SV=4	P08603	139096	1	2	2	2	0.000391	0.0162	WQSIPLCVEK	R	I	0.977	32.1	36.4	17.9	0	1	0	0	2	1259.65	1209	5703.64
Actin, cytoplasmic 1 OS=Homo sapiens GN=ACTB PE=1 SV=1	P60709,P63261	41737.8	1	3	3	7	0.00137	0.2	AVFPSIVGRPR	R	H	0.997	37.4	32	34.8	0	1	0	0	2	1198.71	1123	18250.8	P62736,E9PG30,Q5T8M7,P68032,P68133,P63267
Actin, cytoplasmic 1 OS=Homo sapiens GN=ACTB PE=1 SV=1	P60709,P63261	41737.8	1	3	3	7	0.00137	0.2	GYSFTTTAER	R	E	0.997	45.3	32	44.3	0	1	0	0	2	1132.53	1034	16268
Actin, cytoplasmic 1 OS=Homo sapiens GN=ACTB PE=1 SV=1	P60709,P63261	41737.8	1	3	3	7	0.00137	0.2	IIAPPER	K	K	0.9	42.7	31.4	18	0	1	0	0	2	795.472	976	2896.9	P62736,E9PG30,Q5T8M7,P68032,P68133,P63267
Actin, cytoplasmic 1 OS=Homo sapiens GN=ACTB PE=1 SV=1	P60709,P63261	41737.8	1	3	3	7	0.00137	0.2	QEYDESGPSIVHR	K	K	0.997	73.4	29.7	73.4	0	0	1	0	2	1516.7	984	6202.88
Actin, cytoplasmic 1 OS=Homo sapiens GN=ACTB PE=1 SV=1	P60709,P63261	41737.8	1	3	3	7	0.00137	0.2	SYELPDGQVITIGNER	K	F	0.997	95.7	31.7	94	0	2	0	0	2	1790.89	1258	29332.7	P62736,E9PG30,Q5T8M7,P68032,P68133,P63267
Actin, cytoplasmic 1 OS=Homo sapiens GN=ACTB PE=1 SV=1	P60709,P63261	41737.8	1	3	3	7	0.00137	0.2	VAPEEHPVLLTEAPLNPK	R	A	0.997	62.1	28.7	25	0	0	1	0	2	1954.06	1154	43584.8
Keratin, type I cytoskeletal 9 OS=Homo sapiens GN=KRT9 PE=1 SV=3	P35527	62065.9	1	13	13	14	0.00274	0.274	FEMEQNLR	K	Q	0.99	61.2	32.1	40.6	0	1	0	0	2	1066.5	1076	13024.3
Keratin, type I cytoskeletal 9 OS=Homo sapiens GN=KRT9 PE=1 SV=3	P35527	62065.9	1	13	13	14	0.00274	0.274	FSSSSGYGGGSSR	R	V	0.801	18.5	28.5	18.5	0	1	0	0	2	1235.53	933	1955.64
Keratin, type I cytoskeletal 9 OS=Homo sapiens GN=KRT9 PE=1 SV=3	P35527	62065.9	1	13	13	14	0.00274	0.274	GGSGGSHGGGSGFGGESGGSYGGGEEASGSGGGYGGGSGK	R	S	0.989	166	25	166	0	0	1	0	2	3223.28	965	14584.7
Keratin, type I cytoskeletal 9 OS=Homo sapiens GN=KRT9 PE=1 SV=3	P35527	62065.9	1	13	13	14	0.00274	0.274	GGSGGSYGGGGSGGGYGGGSGSR	R	G	0.997	151	25	151	0	1	0	0	2	1791.73	924	2361.61
Keratin, type I cytoskeletal 9 OS=Homo sapiens GN=KRT9 PE=1 SV=3	P35527	62065.9	1	13	13	14	0.00274	0.274	HGVQELEIELQSQLSK	R	K	0.997	80.8	31.2	80.8	0	0	1	0	2	1837.97	1314	39022.2
Keratin, type I cytoskeletal 9 OS=Homo sapiens GN=KRT9 PE=1 SV=3	P35527	62065.9	1	13	13	14	0.00274	0.274	IKFEMEQNLR	R	Q	0.997	52.5	32.6	38	0	1	0	0	2	1307.68	1109	11343.3
Keratin, type I cytoskeletal 9 OS=Homo sapiens GN=KRT9 PE=1 SV=3	P35527	62065.9	1	13	13	14	0.00274	0.274	LASYLDK	R	V	0.9	55.7	33.1	18.8	0	1	0	0	2	809.44	1010	6449.78	P13645,P02533,P08779,A8MW45
Keratin, type I cytoskeletal 9 OS=Homo sapiens GN=KRT9 PE=1 SV=3	P35527	62065.9	1	13	13	14	0.00274	0.274	LASYLDKVQALEEANNDLENK	R	I	0.997	87	29.7	87	0	0	1	0	2	2377.19	1264	6064.25
Keratin, type I cytoskeletal 9 OS=Homo sapiens GN=KRT9 PE=1 SV=3	P35527	62065.9	1	13	13	14	0.00274	0.274	MTLDDFR	R	I	0.9	54	30.7	48.1	0	1	0	0	2	897.414	1178	56728.1
Keratin, type I cytoskeletal 9 OS=Homo sapiens GN=KRT9 PE=1 SV=3	P35527	62065.9	1	13	13	14	0.00274	0.274	QVLDNLTMEK	R	S	0.997	70.5	33.7	57.8	0	1	0	0	2	1190.61	1121	68791.8
Keratin, type I cytoskeletal 9 OS=Homo sapiens GN=KRT9 PE=1 SV=3	P35527	62065.9	1	13	13	14	0.00274	0.274	SGGGGGGGLGSGGSIR	R	S	0.997	67.2	33	58.8	0	1	0	0	2	1232.6	962	3394.21
Keratin, type I cytoskeletal 9 OS=Homo sapiens GN=KRT9 PE=1 SV=3	P35527	62065.9	1	13	13	14	0.00274	0.274	STMQELNSR	K	L	0.864	42.4	32	5.67	0	1	0	0	2	1065.5	966	3760.3
Keratin, type I cytoskeletal 9 OS=Homo sapiens GN=KRT9 PE=1 SV=3	P35527	62065.9	1	13	13	14	0.00274	0.274	TLNDMR	K	Q	0.5	43.2	34	32.2	0	1	0	0	2	749.361	952	2117.96
Keratin, type I cytoskeletal 9 OS=Homo sapiens GN=KRT9 PE=1 SV=3	P35527	62065.9	1	13	13	14	0.00274	0.274	VQALEEANNDLENK	K	I	0.997	57.3	31.2	56.1	0	1	0	0	2	1586.77	1049	106455
Apolipoprotein D (Fragment) OS=Homo sapiens GN=APOD PE=4 SV=1	C9JF17,P05090	24158.6	1	3	3	3	0.000586	0.158	CPNPPVQENFDVNK	K	Y	0.997	62.3	29.9	62.3	0	1	0	0	2	1657.76	1044	7624.88
Apolipoprotein D (Fragment) OS=Homo sapiens GN=APOD PE=4 SV=1	C9JF17,P05090	24158.6	1	3	3	3	0.000586	0.158	NPNLPPETVDSLK	R	N	0.492	14.1	32.1	12.8	0	1	0	0	2	1423.74	1106	3700.49
Apolipoprotein D (Fragment) OS=Homo sapiens GN=APOD PE=4 SV=1	C9JF17,P05090	24158.6	1	3	3	3	0.000586	0.158	VLNQELR	K	A	0.9	51.4	34.7	16.5	0	1	0	0	2	871.5	983	1145.46
Ig gamma-2 chain C region OS=Homo sapiens GN=IGHG2 PE=1 SV=2	P01859	35899.2	0.997	2	2	3	0.000586	0.0767	EPQVYTLPPSR	R	E	0.997	40.7	33.7	40.7	0	2	0	0	2	1286.67	1107.5	9251.18
Ig gamma-2 chain C region OS=Homo sapiens GN=IGHG2 PE=1 SV=2	P01859	35899.2	0.997	2	2	3	0.000586	0.0767	STSESTAALGCLVK	R	D	0.147	21.6	32.3	11.6	0	1	0	0	2	1423.71	1139	5045.5
Histone H2B OS=Homo sapiens GN=HIST2H2BF PE=2 SV=1	B4DR52,O60814,P57053,P58876,P62807,Q5QNW6,Q5QNW6-2,Q93079,Q99877,Q99879,Q99880	18041.3	1	2	2	4	0.000782	0.169	EIQTAVR	R	L	0.577	33	36.7	4.72	0	1	0	0	2	816.457	942	2921.25	P33778,Q16778,P23527,P06899
Histone H2B OS=Homo sapiens GN=HIST2H2BF PE=2 SV=1	B4DR52,O60814,P57053,P58876,P62807,Q5QNW6,Q5QNW6-2,Q93079,Q99877,Q99879,Q99880	18041.3	1	2	2	4	0.000782	0.169	ESYSVYVYK	K	V	0.997	51.8	36	51.8	0	0	1	0	2	1137.55	1101	6561.29
Histone H2B OS=Homo sapiens GN=HIST2H2BF PE=2 SV=1	B4DR52,O60814,P57053,P58876,P62807,Q5QNW6,Q5QNW6-2,Q93079,Q99877,Q99879,Q99880	18041.3	1	2	2	4	0.000782	0.169	KESYSVYVYK	R	V	0.997	33.8	32.9	28.5	0	1	0	0	2	1265.64	1019	8751.46
Histone H2B OS=Homo sapiens GN=HIST2H2BF PE=2 SV=1	B4DR52,O60814,P57053,P58876,P62807,Q5QNW6,Q5QNW6-2,Q93079,Q99877,Q99879,Q99880	18041.3	1	2	2	4	0.000782	0.169	QVHPDTGISSK	K	A	0.997	36.1	32.7	22.4	0	1	0	0	2	1168.6	917	1173.78	P33778,Q16778,P23527,P06899
Fibulin-1 OS=Homo sapiens GN=FBLN1 PE=1 SV=4	P23142,P23142-3	77211.6	1	3	3	4	0.000782	0.0555	EFTRPEEIIFLR	R	A	0.997	44.9	31.5	37.5	0	0	1	0	2	1549.84	1322	6888.4
Fibulin-1 OS=Homo sapiens GN=FBLN1 PE=1 SV=4	P23142,P23142-3	77211.6	1	3	3	4	0.000782	0.0555	SQETGDLDVGGLQETDK	K	I	0.376	13.8	29.6	13.8	0	1	0	0	2	1791.82	1092	1655.15
Fibulin-1 OS=Homo sapiens GN=FBLN1 PE=1 SV=4	P23142,P23142-3	77211.6	1	3	3	4	0.000782	0.0555	TGYYFDGISR	K	M	0.997	51.8	31.7	51.8	0	2	0	0	2	1178.55	1162.5	14064
Apolipoprotein C-III OS=Homo sapiens GN=APOC3 PE=4 SV=1	B0YIW2,P02656	12815.6	1	2	2	4	0.000782	0.162	DALSSVQESQVAQQAR	K	G	0.997	123	31.6	111	0	3	0	0	2	1716.85	1072	134858
Apolipoprotein C-III OS=Homo sapiens GN=APOC3 PE=4 SV=1	B0YIW2,P02656	12815.6	1	2	2	4	0.000782	0.162	TAKDALSSVQESQVAQQAR	K	G	0.997	48.8	30.9	48.8	0	0	1	0	2	2017.03	1006	3054.06
Apolipoprotein C-I OS=Homo sapiens GN=APOC1 PE=1 SV=1	P02654	9332.4	1	4	4	4	0.000782	0.373	EWFSETFQK	R	V	0.997	32.5	30.4	26.8	0	1	0	0	2	1201.55	1255	9919.43
Apolipoprotein C-I OS=Homo sapiens GN=APOC1 PE=1 SV=1	P02654	9332.4	1	4	4	4	0.000782	0.373	IKQSELSAK	R	M	0.997	60.2	34.1	40.5	0	1	0	0	2	1003.58	914	771.176
Apolipoprotein C-I OS=Homo sapiens GN=APOC1 PE=1 SV=1	P02654	9332.4	1	4	4	4	0.000782	0.373	LKEFGNTLEDK	K	A	0.997	88.7	33.5	81.4	0	1	0	0	2	1293.67	1011	20262.1
Apolipoprotein C-I OS=Homo sapiens GN=APOC1 PE=1 SV=1	P02654	9332.4	1	4	4	4	0.000782	0.373	MREWFSETFQK	K	V	0.997	42.9	29.9	41.4	0	0	1	0	2	1488.69	1211	7602.03
Basement membrane-specific heparan sulfate proteoglycan core protein OS=Homo sapiens GN=HSPG2 PE=1 SV=4	P98160	468811	1	4	4	4	0.000782	0.0118	ATATSCRPCPCPYIDASR	K	R	0.997	35	25.6	35	0	0	1	0	2	2082.92	1001	2359.28
Basement membrane-specific heparan sulfate proteoglycan core protein OS=Homo sapiens GN=HSPG2 PE=1 SV=4	P98160	468811	1	4	4	4	0.000782	0.0118	SIEYSPQLEDAGSR	R	E	0.997	78.1	30.5	77.1	0	1	0	0	2	1551.73	1077	9353.66
Basement membrane-specific heparan sulfate proteoglycan core protein OS=Homo sapiens GN=HSPG2 PE=1 SV=4	P98160	468811	1	4	4	4	0.000782	0.0118	VTSYGGELR	K	F	0.997	34	36.9	25	0	1	0	0	2	981.5	993	1101.56
Basement membrane-specific heparan sulfate proteoglycan core protein OS=Homo sapiens GN=HSPG2 PE=1 SV=4	P98160	468811	1	4	4	4	0.000782	0.0118	YELGSGLAVLR	R	S	0.997	39.2	32.5	37.6	0	1	0	0	2	1177.66	1288	3016.9
Annexin (Fragment) OS=Homo sapiens GN=ANXA2 PE=3 SV=1	H0YMD0,H0YMU9,H0YN42,P07355,P07355-2	25342.9	1	6	6	6	0.00117	0.286	AYTNFDAER	K	D	0.997	57.9	27.6	55.6	0	1	0	0	2	1086.48	1008	16300.1
Annexin (Fragment) OS=Homo sapiens GN=ANXA2 PE=3 SV=1	H0YMD0,H0YMU9,H0YN42,P07355,P07355-2	25342.9	1	6	6	6	0.00117	0.286	DIISDTSGDFR	K	K	0.997	54.2	29.5	49.7	0	1	0	0	2	1225.57	1174	9261.44
Annexin (Fragment) OS=Homo sapiens GN=ANXA2 PE=3 SV=1	H0YMD0,H0YMU9,H0YN42,P07355,P07355-2	25342.9	1	6	6	6	0.00117	0.286	QDIAFAYQR	R	R	0.997	53.6	32.3	46.8	0	1	0	0	2	1111.55	1106	25232.4
Annexin (Fragment) OS=Homo sapiens GN=ANXA2 PE=3 SV=1	H0YMD0,H0YMU9,H0YN42,P07355,P07355-2	25342.9	1	6	6	6	0.00117	0.286	RAEDGSVIDYELIDQDAR	R	D	0.997	91.4	28.6	90.6	0	0	1	0	2	2064.98	1199	10830.9
Annexin (Fragment) OS=Homo sapiens GN=ANXA2 PE=3 SV=1	H0YMD0,H0YMU9,H0YN42,P07355,P07355-2	25342.9	1	6	6	6	0.00117	0.286	TNQELQEINR	R	V	0.997	40.6	33.2	32.6	0	1	0	0	2	1244.62	991	6477.08
Annexin (Fragment) OS=Homo sapiens GN=ANXA2 PE=3 SV=1	H0YMD0,H0YMU9,H0YN42,P07355,P07355-2	25342.9	1	6	6	6	0.00117	0.286	WISIMTER	K	S	0.946	20.9	33.9	17.7	0	1	0	0	2	1035.53	1253	4608.83
Fibrinogen beta chain OS=Homo sapiens GN=FGB PE=4 SV=1	D6REL8,P02675	55928.6	1	3	4	4	0.000782	0.147	AHYGGFTVQNEANK	K	Y	0.997	31.5	30.6	23.6	0	1	1	0	2	1535.72	996.5	12280.2
Fibrinogen beta chain OS=Homo sapiens GN=FGB PE=4 SV=1	D6REL8,P02675	55928.6	1	3	4	4	0.000782	0.147	DNDGWLTSDPR	R	K	0.997	55	30.9	54.8	0	1	0	0	2	1275.56	1144	5295.11
Fibrinogen beta chain OS=Homo sapiens GN=FGB PE=4 SV=1	D6REL8,P02675	55928.6	1	3	4	4	0.000782	0.147	TPCTVSCNIPVVSGK	R	E	0.997	107	31.2	107	0	1	0	0	2	1618.79	1087	9959.5
Keratin, type II cytoskeletal 1 OS=Homo sapiens GN=KRT1 PE=1 SV=6	P04264	66040.3	1	24	24	33	0.00645	0.469	AEAESLYQSK	K	Y	0.997	57.2	35.4	43.9	0	1	0	0	2	1125.54	979	6730.6
Keratin, type II cytoskeletal 1 OS=Homo sapiens GN=KRT1 PE=1 SV=6	P04264	66040.3	1	24	24	33	0.00645	0.469	DVDGAYMTK	K	V	0.997	34.5	32.3	30	0	0	1	0	2	999.445	991	6583.21
Keratin, type II cytoskeletal 1 OS=Homo sapiens GN=KRT1 PE=1 SV=6	P04264	66040.3	1	24	24	33	0.00645	0.469	DYQELMNTK	R	L	0.997	47.8	29.5	39.1	0	1	0	0	2	1141.52	1088	39567.6
Keratin, type II cytoskeletal 1 OS=Homo sapiens GN=KRT1 PE=1 SV=6	P04264	66040.3	1	24	24	33	0.00645	0.469	FLEQQNQVLQTK	R	W	0.997	97.6	32.4	92.5	0	1	0	0	2	1475.79	1065	349882	P35908
Keratin, type II cytoskeletal 1 OS=Homo sapiens GN=KRT1 PE=1 SV=6	P04264	66040.3	1	24	24	33	0.00645	0.469	FSSCGGGGGSFGAGGGFGSR	R	S	0.997	152	25	152	0	2	0	0	2	1765.73	1101.5	24982.4
Keratin, type II cytoskeletal 1 OS=Homo sapiens GN=KRT1 PE=1 SV=6	P04264	66040.3	1	24	24	33	0.00645	0.469	GENALKDAK	R	N	0.997	45.4	36	27.8	0	1	0	0	2	945.5	903	620.351
Keratin, type II cytoskeletal 1 OS=Homo sapiens GN=KRT1 PE=1 SV=6	P04264	66040.3	1	24	24	33	0.00645	0.469	GGGGGGYGSGGSSYGSGGGSYGSGGGGGGGR	R	G	0.991	178	25	178	0	1	0	0	2	2383.95	951	22107.4
Keratin, type II cytoskeletal 1 OS=Homo sapiens GN=KRT1 PE=1 SV=6	P04264	66040.3	1	24	24	33	0.00645	0.469	GSGGGSSGGSIGGR	R	G	0.997	112	30.9	111	0	1	0	0	2	1092.5	900	1380.04
Keratin, type II cytoskeletal 1 OS=Homo sapiens GN=KRT1 PE=1 SV=6	P04264	66040.3	1	24	24	33	0.00645	0.469	GSYGSGGSSYGSGGGSYGSGGGGGGHGSYGSGSSSGGYR	R	G	0.997	143	25	143	0	0	1	0	2	3312.31	963	68173.5
Keratin, type II cytoskeletal 1 OS=Homo sapiens GN=KRT1 PE=1 SV=6	P04264	66040.3	1	24	24	33	0.00645	0.469	IEISELNR	K	V	0.99	48.7	35.5	19.9	0	2	0	0	2	973.531	1088	31709.1	P35908
Keratin, type II cytoskeletal 1 OS=Homo sapiens GN=KRT1 PE=1 SV=6	P04264	66040.3	1	24	24	33	0.00645	0.469	KQISNLQQSISDAEQR	K	G	0.997	51.1	31.8	50.3	0	0	1	0	2	1844.95	1065	12971.9
Keratin, type II cytoskeletal 1 OS=Homo sapiens GN=KRT1 PE=1 SV=6	P04264	66040.3	1	24	24	33	0.00645	0.469	LALDLEIATYR	K	T	0.997	73	32.1	0	0	1	0	0	2	1277.71	1345	21387.5
Keratin, type II cytoskeletal 1 OS=Homo sapiens GN=KRT1 PE=1 SV=6	P04264	66040.3	1	24	24	33	0.00645	0.469	LLRDYQELMNTK	R	L	0.992	23.5	31.8	23.5	0	0	1	0	2	1523.79	1143	16803.8
Keratin, type II cytoskeletal 1 OS=Homo sapiens GN=KRT1 PE=1 SV=6	P04264	66040.3	1	24	24	33	0.00645	0.469	LNDLEDALQQAK	K	E	0.997	64.1	33.4	28.8	0	1	0	0	2	1357.7	1192	17693.1
Keratin, type II cytoskeletal 1 OS=Homo sapiens GN=KRT1 PE=1 SV=6	P04264	66040.3	1	24	24	33	0.00645	0.469	LRSEIDNVKK	R	Q	0.989	35.2	32.9	16.3	0	1	0	0	2	1201.69	924	945.978
Keratin, type II cytoskeletal 1 OS=Homo sapiens GN=KRT1 PE=1 SV=6	P04264	66040.3	1	24	24	33	0.00645	0.469	NKLNDLEDALQQAK	K	E	0.997	89.2	32.2	82.2	0	1	0	0	2	1599.83	1210	35442.7
Keratin, type II cytoskeletal 1 OS=Homo sapiens GN=KRT1 PE=1 SV=6	P04264	66040.3	1	24	24	33	0.00645	0.469	NKLNDLEDALQQAKEDLAR	K	L	0.997	114	30.1	114	0	0	1	0	2	2184.13	1377	3330.94
Keratin, type II cytoskeletal 1 OS=Homo sapiens GN=KRT1 PE=1 SV=6	P04264	66040.3	1	24	24	33	0.00645	0.469	NKYEDEINKR	R	T	0.997	43.5	32.7	43.5	0	0	1	0	2	1308.65	935	11184.7	P04259,P13647,P48668
Keratin, type II cytoskeletal 1 OS=Homo sapiens GN=KRT1 PE=1 SV=6	P04264	66040.3	1	24	24	33	0.00645	0.469	QISNLQQSISDAEQR	K	G	0.997	60	31.5	59.8	0	1	0	0	2	1716.85	1142	4319.95
Keratin, type II cytoskeletal 1 OS=Homo sapiens GN=KRT1 PE=1 SV=6	P04264	66040.3	1	24	24	33	0.00645	0.469	SEIDNVKK	R	Q	0.713	24.1	35.4	12.7	0	1	0	0	2	932.505	910	820.02
Keratin, type II cytoskeletal 1 OS=Homo sapiens GN=KRT1 PE=1 SV=6	P04264	66040.3	1	24	24	33	0.00645	0.469	SGGGFSSGSAGIINYQR	R	R	0.997	130	30.8	129	0	1	0	0	2	1657.79	1122	58387.1
Keratin, type II cytoskeletal 1 OS=Homo sapiens GN=KRT1 PE=1 SV=6	P04264	66040.3	1	24	24	33	0.00645	0.469	SISISVAR	K	G	0.99	45.7	34.2	21.5	0	2	0	0	2	832.489	1037.5	33568.8
Keratin, type II cytoskeletal 1 OS=Homo sapiens GN=KRT1 PE=1 SV=6	P04264	66040.3	1	24	24	33	0.00645	0.469	SKAEAESLYQSK	K	Y	0.997	91.4	32	89.6	0	1	0	0	2	1340.67	952	2984.6
Keratin, type II cytoskeletal 1 OS=Homo sapiens GN=KRT1 PE=1 SV=6	P04264	66040.3	1	24	24	33	0.00645	0.469	SLNNQFASFIDK	K	V	0.997	93.8	31.7	74.4	0	1	0	0	2	1383.69	1303	118369
Keratin, type II cytoskeletal 1 OS=Homo sapiens GN=KRT1 PE=1 SV=6	P04264	66040.3	1	24	24	33	0.00645	0.469	TNAENEFVTIK	R	K	0.997	81.8	32.8	68.5	0	1	0	0	2	1265.64	1121	101297
Keratin, type II cytoskeletal 1 OS=Homo sapiens GN=KRT1 PE=1 SV=6	P04264	66040.3	1	24	24	33	0.00645	0.469	TNAENEFVTIKK	R	D	0.997	115	32.6	114	0	0	1	0	2	1393.73	1016	53815.2
Keratin, type II cytoskeletal 1 OS=Homo sapiens GN=KRT1 PE=1 SV=6	P04264	66040.3	1	24	24	33	0.00645	0.469	WELLQQVDTSTR	K	T	0.997	85.3	32.5	72.3	0	2	0	0	2	1475.75	1292	75765.3
Keratin, type II cytoskeletal 1 OS=Homo sapiens GN=KRT1 PE=1 SV=6	P04264	66040.3	1	24	24	33	0.00645	0.469	YEDEINKR	K	T	0.99	30.1	32.7	26.6	0	1	0	0	2	1066.52	921	550.1	P04259,P13647,P35908,P48668
Keratin, type II cytoskeletal 1 OS=Homo sapiens GN=KRT1 PE=1 SV=6	P04264	66040.3	1	24	24	33	0.00645	0.469	YEELQITAGR	K	H	0.997	56.2	32.9	40.6	0	1	0	0	2	1179.6	1091	111042	P04259
Apolipoprotein E OS=Homo sapiens GN=APOE PE=1 SV=1	P02649	36153.5	1	10	10	10	0.00195	0.271	AATVGSLAGQPLQER	R	A	0.997	88.7	31.5	84.9	0	1	0	0	2	1497.8	1079	18152.7
Apolipoprotein E OS=Homo sapiens GN=APOE PE=1 SV=1	P02649	36153.5	1	10	10	10	0.00195	0.271	AKLEEQAQQIR	R	L	0.997	56.6	32.5	51.9	0	1	0	0	2	1313.72	955	3640.54
Apolipoprotein E OS=Homo sapiens GN=APOE PE=1 SV=1	P02649	36153.5	1	10	10	10	0.00195	0.271	AQAWGER	R	L	0.9	30.8	33.8	17.8	0	1	0	0	2	817.395	974	1360
Apolipoprotein E OS=Homo sapiens GN=APOE PE=1 SV=1	P02649	36153.5	1	10	10	10	0.00195	0.271	EQVAEVR	K	A	0.9	40.2	36.2	17.3	0	1	0	0	2	830.437	930	764.605
Apolipoprotein E OS=Homo sapiens GN=APOE PE=1 SV=1	P02649	36153.5	1	10	10	10	0.00195	0.271	LAVYQAGAR	R	E	0.997	48.7	34.4	28.4	0	1	0	0	2	948.526	996	2580.36
Apolipoprotein E OS=Homo sapiens GN=APOE PE=1 SV=1	P02649	36153.5	1	10	10	10	0.00195	0.271	LDEVKEQVAEVR	R	A	0.997	117	33.1	102	0	0	1	0	2	1414.75	988	9784.78
Apolipoprotein E OS=Homo sapiens GN=APOE PE=1 SV=1	P02649	36153.5	1	10	10	10	0.00195	0.271	LEEQAQQIR	K	L	0.997	54.8	33.8	37.2	0	1	0	0	2	1114.59	952	282.87
Apolipoprotein E OS=Homo sapiens GN=APOE PE=1 SV=1	P02649	36153.5	1	10	10	10	0.00195	0.271	LQAEAFQAR	R	L	0.997	41.2	34.7	24.9	0	1	0	0	2	1033.54	1016	5748.07
Apolipoprotein E OS=Homo sapiens GN=APOE PE=1 SV=1	P02649	36153.5	1	10	10	10	0.00195	0.271	QWAGLVEK	R	V	0.99	39.6	35.8	23.7	0	1	0	0	2	930.504	1113	38551.2
Apolipoprotein E OS=Homo sapiens GN=APOE PE=1 SV=1	P02649	36153.5	1	10	10	10	0.00195	0.271	SELEEQLTPVAEETR	K	A	0.997	66.5	31.2	54.3	0	1	0	0	2	1730.84	1139	10306.1
Apolipoprotein A-I OS=Homo sapiens GN=APOA1 PE=1 SV=1	P02647	30778.5	1	14	14	15	0.00293	0.408	AELQEGAR	R	Q	0.99	51.2	34.6	18.8	0	1	0	0	2	873.442	918	2074.67
Apolipoprotein A-I OS=Homo sapiens GN=APOA1 PE=1 SV=1	P02647	30778.5	1	14	14	15	0.00293	0.408	AHVDALR	R	T	0.81	22.1	33.3	14.2	0	1	0	0	2	781.432	921	1884.13
Apolipoprotein A-I OS=Homo sapiens GN=APOA1 PE=1 SV=1	P02647	30778.5	1	14	14	15	0.00293	0.408	AKPALEDLR	K	Q	0.997	43.9	32.5	37.7	0	1	0	0	2	1012.58	1003	4959.92
Apolipoprotein A-I OS=Homo sapiens GN=APOA1 PE=1 SV=1	P02647	30778.5	1	14	14	15	0.00293	0.408	ATEHLSTLSEK	K	A	0.289	15	33.8	10.9	0	1	0	0	2	1215.62	955	611.27
Apolipoprotein A-I OS=Homo sapiens GN=APOA1 PE=1 SV=1	P02647	30778.5	1	14	14	15	0.00293	0.408	DSGRDYVSQFEGSALGK	K	Q	0.997	36	29.1	36	0	0	1	0	2	1815.85	1194	3444.05
Apolipoprotein A-I OS=Homo sapiens GN=APOA1 PE=1 SV=1	P02647	30778.5	1	14	14	15	0.00293	0.408	DYVSQFEGSALGK	R	Q	0.997	72.4	31.2	68.8	0	1	0	0	2	1400.67	1251	41415.4
Apolipoprotein A-I OS=Homo sapiens GN=APOA1 PE=1 SV=1	P02647	30778.5	1	14	14	15	0.00293	0.408	LAEYHAK	R	A	0.9	35.4	35.9	15	0	1	0	0	2	831.436	908	1209.97
Apolipoprotein A-I OS=Homo sapiens GN=APOA1 PE=1 SV=1	P02647	30778.5	1	14	14	15	0.00293	0.408	LHELQEK	K	L	0.555	29.3	32.9	6.72	0	1	0	0	2	896.484	916	2635.31
Apolipoprotein A-I OS=Homo sapiens GN=APOA1 PE=1 SV=1	P02647	30778.5	1	14	14	15	0.00293	0.408	QKLHELQEK	R	L	0.988	31.1	32.3	20.9	0	1	0	0	2	1152.64	915	921.342
Apolipoprotein A-I OS=Homo sapiens GN=APOA1 PE=1 SV=1	P02647	30778.5	1	14	14	15	0.00293	0.408	QKVEPLR	R	A	0.9	36.6	31.6	24.5	0	1	0	0	2	869.52	921	3611.6
Apolipoprotein A-I OS=Homo sapiens GN=APOA1 PE=1 SV=1	P02647	30778.5	1	14	14	15	0.00293	0.408	QKVEPLRAELQEGAR	R	Q	0.997	60.4	30.5	60.4	0	0	1	0	2	1723.95	1008	19594.1
Apolipoprotein A-I OS=Homo sapiens GN=APOA1 PE=1 SV=1	P02647	30778.5	1	14	14	15	0.00293	0.408	THLAPYSDELR	R	Q	0.997	43.1	32.2	26.2	0	0	1	0	2	1301.65	1018	122812
Apolipoprotein A-I OS=Homo sapiens GN=APOA1 PE=1 SV=1	P02647	30778.5	1	14	14	15	0.00293	0.408	VKDLATVYVDVLK	R	D	0.997	33.9	28.3	30	0	0	1	0	2	1462.85	1263	7706.69
Apolipoprotein A-I OS=Homo sapiens GN=APOA1 PE=1 SV=1	P02647	30778.5	1	14	14	15	0.00293	0.408	VQPYLDDFQK	K	K	0.997	31	32.1	28	0	2	0	0	2	1252.62	1126	18760
Ig kappa chain C region OS=Homo sapiens GN=IGKC PE=1 SV=1	P01834	11608.6	1	4	5	9	0.00176	0.642	DSTYSLSSTLTLSK	K	A	0.997	74.5	32.4	74.5	0	3	0	0	2	1502.76	1233	161349
Ig kappa chain C region OS=Homo sapiens GN=IGKC PE=1 SV=1	P01834	11608.6	1	4	5	9	0.00176	0.642	SGTASVVCLLNNFYPR	K	E	0.997	57.6	30.3	57.6	0	1	0	0	2	1797.9	1427	1563.09
Ig kappa chain C region OS=Homo sapiens GN=IGKC PE=1 SV=1	P01834	11608.6	1	4	5	9	0.00176	0.642	TVAAPSVFIFPPSDEQLK	-	S	0.997	76.7	30.3	70.1	0	3	0	0	2	1946.03	1387	23559
Ig kappa chain C region OS=Homo sapiens GN=IGKC PE=1 SV=1	P01834	11608.6	1	4	5	9	0.00176	0.642	VDNALQSGNSQESVTEQDSK	K	D	0.997	30.9	27.4	30.9	0	1	1	0	2	2135.97	957.5	2264.24
Keratin, type II cytoskeletal 6B OS=Homo sapiens GN=KRT6B PE=1 SV=5	P04259	60068.6	1	1	1	14	0.00274	0.218	AEAESWYQTK	R	Y	0.997	72.3	29.8	68.3	0	1	0	0	2	1212.55	1049	20743.4	P48668
Keratin, type II cytoskeletal 6B OS=Homo sapiens GN=KRT6B PE=1 SV=5	P04259	60068.6	1	1	1	14	0.00274	0.218	AQYEEIAQR	K	S	0.975	46.7	33.2	15.4	0	1	0	0	2	1107.54	979	3935.74	P35908,P48668
Keratin, type II cytoskeletal 6B OS=Homo sapiens GN=KRT6B PE=1 SV=5	P04259	60068.6	1	1	1	14	0.00274	0.218	EYQELMNVK	K	L	0.973	33.5	31.8	14.2	0	1	0	0	2	1153.56	1101	8336.24	P48668
Keratin, type II cytoskeletal 6B OS=Homo sapiens GN=KRT6B PE=1 SV=5	P04259	60068.6	1	1	1	14	0.00274	0.218	FASFIDK	K	V	0.9	55.1	32.3	21.6	0	1	0	0	2	827.43	1133	30690.6	P13647,P35908,P48668
Keratin, type II cytoskeletal 6B OS=Homo sapiens GN=KRT6B PE=1 SV=5	P04259	60068.6	1	1	1	14	0.00274	0.218	ISIGGGSCAISGGYGSR	R	A	0.997	154	30.6	154	0	1	0	0	2	1598.76	1092	20197.6	P48668
Keratin, type II cytoskeletal 6B OS=Homo sapiens GN=KRT6B PE=1 SV=5	P04259	60068.6	1	1	1	14	0.00274	0.218	LALDVEIATYR	K	K	0.997	74	32.6	41.8	0	1	0	0	2	1263.69	1285	15163.7	P13647,P35908,P48668
Keratin, type II cytoskeletal 6B OS=Homo sapiens GN=KRT6B PE=1 SV=5	P04259	60068.6	1	1	1	14	0.00274	0.218	NKYEDEINKR	K	T	0.997	43.5	32.7	43.5	0	0	1	0	2	1308.65	935	11184.7	P13647,P48668,P04264
Keratin, type II cytoskeletal 6B OS=Homo sapiens GN=KRT6B PE=1 SV=5	P04259	60068.6	1	1	1	14	0.00274	0.218	NMQDLVEDLK	R	N	0.997	35.6	33.7	35.6	0	1	0	0	2	1204.59	1298	2491.29	P48668
Keratin, type II cytoskeletal 6B OS=Homo sapiens GN=KRT6B PE=1 SV=5	P04259	60068.6	1	1	1	14	0.00274	0.218	QLDNIVGER	R	G	0.997	41.1	37.1	28.4	0	1	0	0	2	1043.55	1046	7124.37
Keratin, type II cytoskeletal 6B OS=Homo sapiens GN=KRT6B PE=1 SV=5	P04259	60068.6	1	1	1	14	0.00274	0.218	SLYGLGGSK	R	R	0.997	41.1	37.1	28.8	0	1	0	0	2	881.473	1066	7576.43	P48668
Keratin, type II cytoskeletal 6B OS=Homo sapiens GN=KRT6B PE=1 SV=5	P04259	60068.6	1	1	1	14	0.00274	0.218	TAAENEFVTLK	R	K	0.997	82.4	33.1	82.2	0	1	0	0	2	1222.63	1133	19549.4	P48668
Keratin, type II cytoskeletal 6B OS=Homo sapiens GN=KRT6B PE=1 SV=5	P04259	60068.6	1	1	1	14	0.00274	0.218	TAAENEFVTLKK	R	D	0.997	79.8	33.4	67.1	0	1	0	0	2	1350.73	1035	7267.7	P48668
Keratin, type II cytoskeletal 6B OS=Homo sapiens GN=KRT6B PE=1 SV=5	P04259	60068.6	1	1	1	14	0.00274	0.218	YEDEINKR	K	T	0.99	30.1	32.7	26.6	0	1	0	0	2	1066.52	921	550.1	P13647,P35908,P48668,P04264
Keratin, type II cytoskeletal 6B OS=Homo sapiens GN=KRT6B PE=1 SV=5	P04259	60068.6	1	1	1	14	0.00274	0.218	YEELQITAGR	K	H	0.997	56.2	32.9	40.6	0	1	0	0	2	1179.6	1091	111042	P04264
Transforming growth factor-beta-induced protein ig-h3 OS=Homo sapiens GN=TGFBI PE=4 SV=1	G8JLA8,H0Y8L3,Q15582	74695.8	1	3	3	3	0.000586	0.0556	EGVYTVFAPTNEAFR	R	A	0.997	47.5	31.5	47	0	1	0	0	2	1700.83	1325	7164.62
Transforming growth factor-beta-induced protein ig-h3 OS=Homo sapiens GN=TGFBI PE=4 SV=1	G8JLA8,H0Y8L3,Q15582	74695.8	1	3	3	3	0.000586	0.0556	ILGDPEALR	R	D	0.295	27.1	35.1	8.38	0	1	0	0	2	983.552	1108	4546.37
Transforming growth factor-beta-induced protein ig-h3 OS=Homo sapiens GN=TGFBI PE=4 SV=1	G8JLA8,H0Y8L3,Q15582	74695.8	1	3	3	3	0.000586	0.0556	YLYHGQTLETLGGK	K	K	0.997	43.5	36.7	40.5	0	0	1	0	2	1579.81	1106	2721.91
Thrombospondin-4 OS=Homo sapiens GN=THBS4 PE=4 SV=1	E7ES19,P35443	96005.3	1	4	4	7	0.00137	0.108	AVAEPGIQLK	R	A	0.965	33.7	30.7	16.5	0	1	0	0	2	1025.6	1057	17712.6	P49747,B4DKJ3,G3XAP6
Thrombospondin-4 OS=Homo sapiens GN=THBS4 PE=4 SV=1	E7ES19,P35443	96005.3	1	4	4	7	0.00137	0.108	DVDIDSYPDEELPCSAR	K	N	0.997	69.1	26.1	68.4	0	1	0	0	2	1980.85	1170	9144.96
Thrombospondin-4 OS=Homo sapiens GN=THBS4 PE=4 SV=1	E7ES19,P35443	96005.3	1	4	4	7	0.00137	0.108	IDVCPENAEVTLTDFR	R	A	0.997	135	30.3	135	0	1	0	0	2	1878.89	1322	8817.14	P49747,B4DKJ3,G3XAP6
Thrombospondin-4 OS=Homo sapiens GN=THBS4 PE=4 SV=1	E7ES19,P35443	96005.3	1	4	4	7	0.00137	0.108	NPELNPCSVNAQCIEER	R	Q	0.997	125	26.4	125	0	1	0	0	2	2029.91	1102	7454.65
Thrombospondin-4 OS=Homo sapiens GN=THBS4 PE=4 SV=1	E7ES19,P35443	96005.3	1	4	4	7	0.00137	0.108	NTIAECQACGPLK	R	F	0.997	69.7	30.7	55.5	0	1	0	0	2	1461.68	1006	8319.49
Thrombospondin-4 OS=Homo sapiens GN=THBS4 PE=4 SV=1	E7ES19,P35443	96005.3	1	4	4	7	0.00137	0.108	TGPGEHLR	K	N	0.99	57.8	33.7	29.9	0	1	0	0	2	866.448	912	395.459
Thrombospondin-4 OS=Homo sapiens GN=THBS4 PE=4 SV=1	E7ES19,P35443	96005.3	1	4	4	7	0.00137	0.108	WFLQHRPQVGYIR	R	V	0.997	40.1	31.4	40.1	0	0	0	1	2	1699.92	1176	8793.02	P49747,B4DKJ3,G3XAP6
Collagen alpha-3(VI) chain OS=Homo sapiens GN=COL6A3 PE=4 SV=1	E9PCV6,P12111,P12111-2	321999	1	29	30	30	0.00586	0.114	ALEFVAR	K	N	0.9	42.2	34.3	16.9	0	1	0	0	2	805.457	1103	9746.04
Collagen alpha-3(VI) chain OS=Homo sapiens GN=COL6A3 PE=4 SV=1	E9PCV6,P12111,P12111-2	321999	1	29	30	30	0.00586	0.114	ALILVGLER	R	V	0.997	51.3	28.9	21.8	0	1	0	0	2	983.625	1303	11481.2
Collagen alpha-3(VI) chain OS=Homo sapiens GN=COL6A3 PE=4 SV=1	E9PCV6,P12111,P12111-2	321999	1	29	30	30	0.00586	0.114	ALNLGYALDYAQR	K	Y	0.997	37.9	32.1	35.5	0	1	0	0	2	1467.76	1322	3477.6
Collagen alpha-3(VI) chain OS=Homo sapiens GN=COL6A3 PE=4 SV=1	E9PCV6,P12111,P12111-2	321999	1	29	30	30	0.00586	0.114	ELPNIEER	R	I	0.99	37.1	32.5	32.4	0	1	0	0	2	999.511	1050	10157.7
Collagen alpha-3(VI) chain OS=Homo sapiens GN=COL6A3 PE=4 SV=1	E9PCV6,P12111,P12111-2	321999	1	29	30	30	0.00586	0.114	FDEHQSKPEILNLVK	R	R	0.997	33.1	30.1	33.1	0	0	1	1	2	1796.95	1167.5	10320.3
Collagen alpha-3(VI) chain OS=Homo sapiens GN=COL6A3 PE=4 SV=1	E9PCV6,P12111,P12111-2	321999	1	29	30	30	0.00586	0.114	IAVAQYSDDVK	R	V	0.997	71.3	32.9	70.1	0	1	0	0	2	1208.62	1030	13769.1
Collagen alpha-3(VI) chain OS=Homo sapiens GN=COL6A3 PE=4 SV=1	E9PCV6,P12111,P12111-2	321999	1	29	30	30	0.00586	0.114	KVAVFFSNTPTR	R	A	0.997	41.8	35.3	32.9	0	0	1	0	2	1366.75	1100	5613.61
Collagen alpha-3(VI) chain OS=Homo sapiens GN=COL6A3 PE=4 SV=1	E9PCV6,P12111,P12111-2	321999	1	29	30	30	0.00586	0.114	LLTPITTLTSEQIQK	K	L	0.997	72.5	27.4	72.5	0	1	0	0	2	1685.97	1291	12262.6
Collagen alpha-3(VI) chain OS=Homo sapiens GN=COL6A3 PE=4 SV=1	E9PCV6,P12111,P12111-2	321999	1	29	30	30	0.00586	0.114	LLVLITGGK	K	S	0.997	52.6	29.7	33.2	0	1	0	0	2	913.608	1230	10246.8
Collagen alpha-3(VI) chain OS=Homo sapiens GN=COL6A3 PE=4 SV=1	E9PCV6,P12111,P12111-2	321999	1	29	30	30	0.00586	0.114	LQPVLQPLPSPGVGGK	R	R	0.997	83.1	27.9	73.7	0	1	0	0	2	1586.93	1187	25461.2
Collagen alpha-3(VI) chain OS=Homo sapiens GN=COL6A3 PE=4 SV=1	E9PCV6,P12111,P12111-2	321999	1	29	30	30	0.00586	0.114	LSDAGITPLFLTR	K	Q	0.997	68.4	31.4	65	0	1	0	0	2	1403.79	1376	4044.97
Collagen alpha-3(VI) chain OS=Homo sapiens GN=COL6A3 PE=4 SV=1	E9PCV6,P12111,P12111-2	321999	1	29	30	30	0.00586	0.114	LVFTVR	R	E	0.5	32.9	31.2	1.99	0	1	0	0	2	734.456	1145	15731.1
Collagen alpha-3(VI) chain OS=Homo sapiens GN=COL6A3 PE=4 SV=1	E9PCV6,P12111,P12111-2	321999	1	29	30	30	0.00586	0.114	NIDRTELQTITNDPR	R	L	0.159	10.2	32.1	10.2	0	0	1	0	2	1785.91	1072	9948.88
Collagen alpha-3(VI) chain OS=Homo sapiens GN=COL6A3 PE=4 SV=1	E9PCV6,P12111,P12111-2	321999	1	29	30	30	0.00586	0.114	NILVSSAGSR	R	I	0.566	22.3	35	18.6	0	1	0	0	2	1003.55	1013	2716.81
Collagen alpha-3(VI) chain OS=Homo sapiens GN=COL6A3 PE=4 SV=1	E9PCV6,P12111,P12111-2	321999	1	29	30	30	0.00586	0.114	QINVGNALEYVSR	R	N	0.997	86.1	32.1	79.2	0	1	0	0	2	1462.76	1278	12571.3
Collagen alpha-3(VI) chain OS=Homo sapiens GN=COL6A3 PE=4 SV=1	E9PCV6,P12111,P12111-2	321999	1	29	30	30	0.00586	0.114	QLGTVQQVISER	R	V	0.997	94.2	33.3	83	0	1	0	0	2	1357.74	1141	20092.7
Collagen alpha-3(VI) chain OS=Homo sapiens GN=COL6A3 PE=4 SV=1	E9PCV6,P12111,P12111-2	321999	1	29	30	30	0.00586	0.114	SDDEVDDPAVELK	K	Q	0.997	72.9	28.9	62.7	0	1	0	0	2	1431.65	1089	6743.84
Collagen alpha-3(VI) chain OS=Homo sapiens GN=COL6A3 PE=4 SV=1	E9PCV6,P12111,P12111-2	321999	1	29	30	30	0.00586	0.114	SLDEISQPAQELK	K	R	0.997	74.8	32.5	54.7	0	1	0	0	2	1457.75	1104	23671.1
Collagen alpha-3(VI) chain OS=Homo sapiens GN=COL6A3 PE=4 SV=1	E9PCV6,P12111,P12111-2	321999	1	29	30	30	0.00586	0.114	SQAPVLDAIR	R	R	0.997	46.8	32.6	38	0	1	0	0	2	1069.6	1131	7241.34
Collagen alpha-3(VI) chain OS=Homo sapiens GN=COL6A3 PE=4 SV=1	E9PCV6,P12111,P12111-2	321999	1	29	30	30	0.00586	0.114	SQHPYVLTEDTLK	R	V	0.997	28.5	32.1	28.5	0	1	0	0	2	1530.78	1079	8296.16
Collagen alpha-3(VI) chain OS=Homo sapiens GN=COL6A3 PE=4 SV=1	E9PCV6,P12111,P12111-2	321999	1	29	30	30	0.00586	0.114	SSGIVSLGVGDR	R	N	0.997	73.9	34.3	33.1	0	1	0	0	2	1146.61	1118	41204.7
Collagen alpha-3(VI) chain OS=Homo sapiens GN=COL6A3 PE=4 SV=1	E9PCV6,P12111,P12111-2	321999	1	29	30	30	0.00586	0.114	SVEDAQDVSLALTQR	K	G	0.997	113	32.6	112	0	1	0	0	2	1631.82	1172	27248.2
Collagen alpha-3(VI) chain OS=Homo sapiens GN=COL6A3 PE=4 SV=1	E9PCV6,P12111,P12111-2	321999	1	29	30	30	0.00586	0.114	TELQTITNDPR	R	L	0.997	49.7	33.4	40.8	0	1	0	0	2	1287.65	1023	13298.6
Collagen alpha-3(VI) chain OS=Homo sapiens GN=COL6A3 PE=4 SV=1	E9PCV6,P12111,P12111-2	321999	1	29	30	30	0.00586	0.114	VAVIQFSDDPK	R	V	0.997	48.7	34.1	48.7	0	1	0	0	2	1218.64	1141	10070.5
Collagen alpha-3(VI) chain OS=Homo sapiens GN=COL6A3 PE=4 SV=1	E9PCV6,P12111,P12111-2	321999	1	29	30	30	0.00586	0.114	VAVVTYNNEVTTEIR	R	F	0.997	101	31.7	98.8	0	1	0	0	2	1707.89	1134	33004.8
Collagen alpha-3(VI) chain OS=Homo sapiens GN=COL6A3 PE=4 SV=1	E9PCV6,P12111,P12111-2	321999	1	29	30	30	0.00586	0.114	VGVVQFSDEPR	R	T	0.997	77	33.8	74.8	0	1	0	0	2	1232.63	1104	10027.6
Collagen alpha-3(VI) chain OS=Homo sapiens GN=COL6A3 PE=4 SV=1	E9PCV6,P12111,P12111-2	321999	1	29	30	30	0.00586	0.114	VPQIAFVITGGK	R	S	0.997	82.7	31.6	82.4	0	1	0	0	2	1229.73	1324	14361.5
Collagen alpha-3(VI) chain OS=Homo sapiens GN=COL6A3 PE=4 SV=1	E9PCV6,P12111,P12111-2	321999	1	29	30	30	0.00586	0.114	VVESLDVGQDR	R	V	0.997	77.4	34	37.8	0	1	0	0	2	1216.62	1021	20431.1
Collagen alpha-3(VI) chain OS=Homo sapiens GN=COL6A3 PE=4 SV=1	E9PCV6,P12111,P12111-2	321999	1	29	30	30	0.00586	0.114	VVIHFTDGADGDLADLHR	K	A	0.997	30.6	30.6	30.6	0	0	0	1	2	1950.97	1163	6720.97
Collagen alpha-1(XII) chain OS=Homo sapiens GN=COL12A1 PE=4 SV=1	D6RGG3,Q99715,Q99715-2,Q99715-4	333200	1	11	11	11	0.00215	0.0421	ALALGALQNIR	K	Y	0.997	50.9	28.4	28.9	0	1	0	0	2	1139.69	1255	3619.34
Collagen alpha-1(XII) chain OS=Homo sapiens GN=COL12A1 PE=4 SV=1	D6RGG3,Q99715,Q99715-2,Q99715-4	333200	1	11	11	11	0.00215	0.0421	GEVQTVTFDTEEVK	R	T	0.997	61.2	30.5	52.5	0	1	0	0	2	1581.76	1126	4013.35
Collagen alpha-1(XII) chain OS=Homo sapiens GN=COL12A1 PE=4 SV=1	D6RGG3,Q99715,Q99715-2,Q99715-4	333200	1	11	11	11	0.00215	0.0421	GPGDLEAPSNLVISER	K	T	0.997	34.4	31.7	34.4	0	1	0	0	2	1653.84	1194	15944.5
Collagen alpha-1(XII) chain OS=Homo sapiens GN=COL12A1 PE=4 SV=1	D6RGG3,Q99715,Q99715-2,Q99715-4	333200	1	11	11	11	0.00215	0.0421	GTWDHGASDVSLYR	R	I	0.997	37.9	30.4	35.9	0	0	1	0	2	1563.72	1103	4499.04
Collagen alpha-1(XII) chain OS=Homo sapiens GN=COL12A1 PE=4 SV=1	D6RGG3,Q99715,Q99715-2,Q99715-4	333200	1	11	11	11	0.00215	0.0421	IGVLITDGK	K	S	0.997	45.2	35.4	23.9	0	1	0	0	2	915.551	1111	1460.16
Collagen alpha-1(XII) chain OS=Homo sapiens GN=COL12A1 PE=4 SV=1	D6RGG3,Q99715,Q99715-2,Q99715-4	333200	1	11	11	11	0.00215	0.0421	IVEVFDIGPK	R	R	0.997	64.6	34	43.6	0	1	0	0	2	1116.63	1277	5982.62
Collagen alpha-1(XII) chain OS=Homo sapiens GN=COL12A1 PE=4 SV=1	D6RGG3,Q99715,Q99715-2,Q99715-4	333200	1	11	11	11	0.00215	0.0421	NVQVYNPTPNSLDVR	R	W	0.662	19.4	31.1	19.4	0	1	0	0	2	1715.87	1126	4552.18
Collagen alpha-1(XII) chain OS=Homo sapiens GN=COL12A1 PE=4 SV=1	D6RGG3,Q99715,Q99715-2,Q99715-4	333200	1	11	11	11	0.00215	0.0421	RVQIALAQYSGDPR	K	T	0.997	39.6	36.6	38.9	0	0	1	0	2	1573.84	1083	4470.57
Collagen alpha-1(XII) chain OS=Homo sapiens GN=COL12A1 PE=4 SV=1	D6RGG3,Q99715,Q99715-2,Q99715-4	333200	1	11	11	11	0.00215	0.0421	VQIALAQYSGDPR	R	T	0.997	43.2	33.1	41.5	0	1	0	0	2	1417.74	1136	5874.77
Collagen alpha-1(XII) chain OS=Homo sapiens GN=COL12A1 PE=4 SV=1	D6RGG3,Q99715,Q99715-2,Q99715-4	333200	1	11	11	11	0.00215	0.0421	VSWDPSPSPVLGYK	R	I	0.738	16.6	35.3	16.6	0	1	0	0	2	1531.78	1236	8197.8
Collagen alpha-1(XII) chain OS=Homo sapiens GN=COL12A1 PE=4 SV=1	D6RGG3,Q99715,Q99715-2,Q99715-4	333200	1	11	11	11	0.00215	0.0421	VYDPSTSTLNVR	R	W	0.997	83.2	32.5	81.2	0	1	0	0	2	1351.69	1058	9786.86
Clusterin OS=Homo sapiens GN=CLU PE=1 SV=1	P10909,P10909-2,P10909-4,P10909-5	52495	1	7	7	7	0.00137	0.187	EILSVDCSTNNPSQAK	R	L	0.997	75.4	31.8	75.4	0	1	0	0	2	1762.83	1031	6001.24
Clusterin OS=Homo sapiens GN=CLU PE=1 SV=1	P10909,P10909-2,P10909-4,P10909-5	52495	1	7	7	7	0.00137	0.187	ELDESLQVAER	R	L	0.997	89.5	32.9	76.4	0	1	0	0	2	1288.64	1072	26714.4
Clusterin OS=Homo sapiens GN=CLU PE=1 SV=1	P10909,P10909-2,P10909-4,P10909-5	52495	1	7	7	7	0.00137	0.187	LFDSDPITVTVPVEVSR	K	K	0.997	66.4	32.5	66.4	0	1	0	0	2	1873.99	1340	7900.53
Clusterin OS=Homo sapiens GN=CLU PE=1 SV=1	P10909,P10909-2,P10909-4,P10909-5	52495	1	7	7	7	0.00137	0.187	RELDESLQVAER	R	L	0.919	19.9	33.2	19.9	0	0	1	0	2	1444.74	1020	2891.28
Clusterin OS=Homo sapiens GN=CLU PE=1 SV=1	P10909,P10909-2,P10909-4,P10909-5	52495	1	7	7	7	0.00137	0.187	RPHFFFPK	R	S	0.99	28.5	34.7	23	0	0	1	0	2	1075.58	1133	4500.11
Clusterin OS=Homo sapiens GN=CLU PE=1 SV=1	P10909,P10909-2,P10909-4,P10909-5	52495	1	7	7	7	0.00137	0.187	SGSGLVGR	R	Q	0.99	56	37	22.2	0	1	0	0	2	732.4	939	3748.61
Clusterin OS=Homo sapiens GN=CLU PE=1 SV=1	P10909,P10909-2,P10909-4,P10909-5	52495	1	7	7	7	0.00137	0.187	VTTVASHTSDSDVPSGVTEVVVK	R	L	0.997	37.9	30.3	35.9	0	0	1	0	2	2314.18	1082	63728.8
Cartilage oligomeric matrix protein OS=Homo sapiens GN=COMP PE=2 SV=1	B4DKJ3,G3XAP6,P49747	77211.8	0.999	2	2	5	0.000977	0.0824	AVAEPGIQLK	R	A	0.965	33.7	30.7	16.5	0	1	0	0	2	1025.6	1057	17712.6	P35443,E7ES19
Cartilage oligomeric matrix protein OS=Homo sapiens GN=COMP PE=2 SV=1	B4DKJ3,G3XAP6,P49747	77211.8	0.999	2	2	5	0.000977	0.0824	EITFLK	R	N	0.5	28.4	31.9	15.6	0	1	0	0	2	750.44	1171	5739
Cartilage oligomeric matrix protein OS=Homo sapiens GN=COMP PE=2 SV=1	B4DKJ3,G3XAP6,P49747	77211.8	0.999	2	2	5	0.000977	0.0824	ELQETNAALQDVR	R	E	0.997	87.8	33.9	71.7	0	1	0	0	2	1486.75	1063	91679.3
Cartilage oligomeric matrix protein OS=Homo sapiens GN=COMP PE=2 SV=1	B4DKJ3,G3XAP6,P49747	77211.8	0.999	2	2	5	0.000977	0.0824	IDVCPENAEVTLTDFR	K	A	0.997	135	30.3	135	0	1	0	0	2	1878.89	1322	8817.14	P35443,E7ES19
Cartilage oligomeric matrix protein OS=Homo sapiens GN=COMP PE=2 SV=1	B4DKJ3,G3XAP6,P49747	77211.8	0.999	2	2	5	0.000977	0.0824	WFLQHRPQVGYIR	R	V	0.997	40.1	31.4	40.1	0	0	0	1	2	1699.92	1176	8793.02	P35443,E7ES19
Keratin, type II cytoskeletal 2 epidermal OS=Homo sapiens GN=KRT2 PE=1 SV=2	P35908	65433.9	1	10	10	18	0.00352	0.269	AQYEEIAQR	K	S	0.975	46.7	33.2	15.4	0	1	0	0	2	1107.54	979	3935.74	P04259,P48668
Keratin, type II cytoskeletal 2 epidermal OS=Homo sapiens GN=KRT2 PE=1 SV=2	P35908	65433.9	1	10	10	18	0.00352	0.269	DVDNAYMIK	K	V	0.997	38.2	31.1	38.2	0	1	0	0	2	1068.5	1096	8334.31
Keratin, type II cytoskeletal 2 epidermal OS=Homo sapiens GN=KRT2 PE=1 SV=2	P35908	65433.9	1	10	10	18	0.00352	0.269	DYQELMNVK	R	L	0.915	26.5	31.5	19.9	0	1	0	0	2	1139.54	1151	6886.48
Keratin, type II cytoskeletal 2 epidermal OS=Homo sapiens GN=KRT2 PE=1 SV=2	P35908	65433.9	1	10	10	18	0.00352	0.269	FASFIDK	K	V	0.9	55.1	32.3	21.6	0	1	0	0	2	827.43	1133	30690.6	P04259,P13647,P48668
Keratin, type II cytoskeletal 2 epidermal OS=Homo sapiens GN=KRT2 PE=1 SV=2	P35908	65433.9	1	10	10	18	0.00352	0.269	FLEQQNQVLQTK	R	W	0.997	97.6	32.4	92.5	0	1	0	0	2	1475.79	1065	349882	P04264
Keratin, type II cytoskeletal 2 epidermal OS=Homo sapiens GN=KRT2 PE=1 SV=2	P35908	65433.9	1	10	10	18	0.00352	0.269	GFSSGSAVVSGGSR	R	R	0.997	77.5	31.6	77.5	0	1	0	0	2	1254.61	989	4400.49
Keratin, type II cytoskeletal 2 epidermal OS=Homo sapiens GN=KRT2 PE=1 SV=2	P35908	65433.9	1	10	10	18	0.00352	0.269	GGSGGGGSISGGGYGSGGGSGGR	R	Y	0.997	92.8	25	92.8	0	1	0	0	2	1741.75	936	625.773
Keratin, type II cytoskeletal 2 epidermal OS=Homo sapiens GN=KRT2 PE=1 SV=2	P35908	65433.9	1	10	10	18	0.00352	0.269	IEISELNR	K	V	0.99	48.7	35.5	19.9	0	2	0	0	2	973.531	1088	31709.1	P04264
Keratin, type II cytoskeletal 2 epidermal OS=Homo sapiens GN=KRT2 PE=1 SV=2	P35908	65433.9	1	10	10	18	0.00352	0.269	LALDVEIATYR	K	K	0.997	74	32.6	41.8	0	1	0	0	2	1263.69	1285	15163.7	P04259,P13647,P48668
Keratin, type II cytoskeletal 2 epidermal OS=Homo sapiens GN=KRT2 PE=1 SV=2	P35908	65433.9	1	10	10	18	0.00352	0.269	LQGEIAHVK	R	K	0.997	39	32	25.9	0	1	0	0	2	994.568	947	707.44
Keratin, type II cytoskeletal 2 epidermal OS=Homo sapiens GN=KRT2 PE=1 SV=2	P35908	65433.9	1	10	10	18	0.00352	0.269	NVQDAIADAEQR	K	G	0.997	82	31.7	81.7	0	2	0	0	2	1329.64	1041	32281.9
Keratin, type II cytoskeletal 2 epidermal OS=Homo sapiens GN=KRT2 PE=1 SV=2	P35908	65433.9	1	10	10	18	0.00352	0.269	STSSFSCLSR	R	H	0.997	72.3	28.8	50.8	0	1	0	0	2	1131.51	1018	11840.6
Keratin, type II cytoskeletal 2 epidermal OS=Homo sapiens GN=KRT2 PE=1 SV=2	P35908	65433.9	1	10	10	18	0.00352	0.269	TAAENDFVTLKK	R	D	0.997	29.7	32.6	29.7	0	0	1	0	2	1336.71	1018	13081.2
Keratin, type II cytoskeletal 2 epidermal OS=Homo sapiens GN=KRT2 PE=1 SV=2	P35908	65433.9	1	10	10	18	0.00352	0.269	YEDEINKR	K	T	0.99	30.1	32.7	26.6	0	1	0	0	2	1066.52	921	550.1	P04259,P13647,P48668,P04264
Keratin, type II cytoskeletal 2 epidermal OS=Homo sapiens GN=KRT2 PE=1 SV=2	P35908	65433.9	1	10	10	18	0.00352	0.269	YEELQVTVGR	K	H	0.997	52.6	33.1	51.1	0	1	0	0	2	1193.62	1101	44132.8
Keratin, type II cytoskeletal 2 epidermal OS=Homo sapiens GN=KRT2 PE=1 SV=2	P35908	65433.9	1	10	10	18	0.00352	0.269	YLDGLTAER	R	T	0.938	24.1	33	16.5	0	1	0	0	2	1037.53	1101	8068.51
Prelamin-A/C OS=Homo sapiens GN=LMNA PE=1 SV=1	P02545	74140.7	1	5	5	5	0.000977	0.0858	ITESEEVVSR	R	E	0.417	26.4	33	14.7	0	1	0	0	2	1148.58	967	1693.78
Prelamin-A/C OS=Homo sapiens GN=LMNA PE=1 SV=1	P02545	74140.7	1	5	5	5	0.000977	0.0858	LADALQELR	R	A	0.997	56.7	33.8	39.6	0	1	0	0	2	1028.57	1164	9847.42
Prelamin-A/C OS=Homo sapiens GN=LMNA PE=1 SV=1	P02545	74140.7	1	5	5	5	0.000977	0.0858	LAVYIDR	R	V	0.9	42.2	37.1	21.3	0	1	0	0	2	849.483	1083	2569.22
Prelamin-A/C OS=Homo sapiens GN=LMNA PE=1 SV=1	P02545	74140.7	1	5	5	5	0.000977	0.0858	SVGGSGGGSFGDNLVTR	R	S	0.997	51.1	30.1	51.1	0	1	0	0	2	1566.75	1107	5992.2
Prelamin-A/C OS=Homo sapiens GN=LMNA PE=1 SV=1	P02545	74140.7	1	5	5	5	0.000977	0.0858	TALINSTGEEVAMR	R	K	0.997	78	32.7	65	0	1	0	0	2	1491.75	1109	8389.07
Hemoglobin subunit delta (Fragment) OS=Homo sapiens GN=HBD PE=3 SV=1	E9PEW8,E9PFT6,P02042	11345.8	0.999	1	1	3	0.000586	0.298	LLVVYPWTQR	R	F	0.997	48.4	31.7	41.8	0	1	0	0	2	1274.73	1353	5092.91	F8W6P5,P68871
Hemoglobin subunit delta (Fragment) OS=Homo sapiens GN=HBD PE=3 SV=1	E9PEW8,E9PFT6,P02042	11345.8	0.999	1	1	3	0.000586	0.298	VHLTPEEK	M	T	0.99	43.8	33	35.8	0	1	0	0	1	952.51	932	747.792	F8W6P5,P68871
Hemoglobin subunit delta (Fragment) OS=Homo sapiens GN=HBD PE=3 SV=1	E9PEW8,E9PFT6,P02042	11345.8	0.999	1	1	3	0.000586	0.298	VNVDAVGGEALGR	K	L	0.997	73.7	33	65.8	0	1	0	0	2	1256.66	1086	9635.67
Keratin, type I cytoskeletal 14 OS=Homo sapiens GN=KRT14 PE=1 SV=4	P02533	51562.5	1	9	9	20	0.00391	0.432	ALEEANADLEVK	R	I	0.997	54.6	32.9	46.1	0	1	0	0	2	1301.66	1051	27652.2	P08779
Keratin, type I cytoskeletal 14 OS=Homo sapiens GN=KRT14 PE=1 SV=4	P02533	51562.5	1	9	9	20	0.00391	0.432	APSTYGGGLSVSSSR	R	F	0.997	92.2	32.1	83.6	0	1	0	0	2	1425.7	1011	93155.5
Keratin, type I cytoskeletal 14 OS=Homo sapiens GN=KRT14 PE=1 SV=4	P02533	51562.5	1	9	9	20	0.00391	0.432	ASLENSLEETK	K	G	0.997	71.6	33.1	62.1	0	1	0	0	2	1220.6	1051	25869.3	P08779
Keratin, type I cytoskeletal 14 OS=Homo sapiens GN=KRT14 PE=1 SV=4	P02533	51562.5	1	9	9	20	0.00391	0.432	DYSPYFK	K	T	0.9	32.2	31.7	28.7	0	1	0	0	2	919.42	1118	8607.44	P08779
Keratin, type I cytoskeletal 14 OS=Homo sapiens GN=KRT14 PE=1 SV=4	P02533	51562.5	1	9	9	20	0.00391	0.432	EVATNSELVQSGK	R	S	0.997	91.7	33.4	80.5	0	1	0	0	2	1361.69	972	3137.48	A8MW45
Keratin, type I cytoskeletal 14 OS=Homo sapiens GN=KRT14 PE=1 SV=4	P02533	51562.5	1	9	9	20	0.00391	0.432	GQVGGDVNVEMDAAPGVDLSR	R	I	0.997	109	29.8	107	0	1	0	0	2	2085.99	1180	9029.84
Keratin, type I cytoskeletal 14 OS=Homo sapiens GN=KRT14 PE=1 SV=4	P02533	51562.5	1	9	9	20	0.00391	0.432	ILLDVK	K	T	0.5	35.3	34.6	11.4	0	1	0	0	2	700.461	1113	5299.33
Keratin, type I cytoskeletal 14 OS=Homo sapiens GN=KRT14 PE=1 SV=4	P02533	51562.5	1	9	9	20	0.00391	0.432	ILNEMRDQYEK	R	M	0.689	18.8	32	15.4	0	0	1	0	2	1438.7	1003	3743.9
Keratin, type I cytoskeletal 14 OS=Homo sapiens GN=KRT14 PE=1 SV=4	P02533	51562.5	1	9	9	20	0.00391	0.432	ILTATVDNANVLLQIDNAR	K	L	0.979	20	28	20	0	0	1	0	2	2054.12	1348	1786.48
Keratin, type I cytoskeletal 14 OS=Homo sapiens GN=KRT14 PE=1 SV=4	P02533	51562.5	1	9	9	20	0.00391	0.432	LAADDFR	R	T	0.9	55.9	33.7	34.8	0	1	0	0	2	807.4	1018	25158.9	P13645,P08779
Keratin, type I cytoskeletal 14 OS=Homo sapiens GN=KRT14 PE=1 SV=4	P02533	51562.5	1	9	9	20	0.00391	0.432	LASYLDK	R	V	0.9	55.7	33.1	18.8	0	1	0	0	2	809.44	1010	6449.78	P13645,P35527,P08779,A8MW45
Keratin, type I cytoskeletal 14 OS=Homo sapiens GN=KRT14 PE=1 SV=4	P02533	51562.5	1	9	9	20	0.00391	0.432	LASYLDKVR	R	A	0.997	58.9	31.4	17.2	0	1	0	0	2	1064.61	1020	32875	P13645,P08779,A8MW45
Keratin, type I cytoskeletal 14 OS=Homo sapiens GN=KRT14 PE=1 SV=4	P02533	51562.5	1	9	9	20	0.00391	0.432	LEQEIATYR	R	R	0.997	70.7	33.4	58.5	0	1	0	0	2	1122.58	1016	42660.2	P08779
Keratin, type I cytoskeletal 14 OS=Homo sapiens GN=KRT14 PE=1 SV=4	P02533	51562.5	1	9	9	20	0.00391	0.432	LLEGEDAHLSSSQFSSGSQSSR	R	D	0.997	145	27.2	145	0	0	1	0	2	2309.06	1049	32472.5
Keratin, type I cytoskeletal 14 OS=Homo sapiens GN=KRT14 PE=1 SV=4	P02533	51562.5	1	9	9	20	0.00391	0.432	MSVEADINGLRR	R	V	0.997	44.4	33.6	43.3	0	0	1	0	2	1360.7	1111	8400.61
Keratin, type I cytoskeletal 14 OS=Homo sapiens GN=KRT14 PE=1 SV=4	P02533	51562.5	1	9	9	20	0.00391	0.432	QFTSSSSMK	R	G	0.997	34.6	30	30.4	0	1	0	0	2	1002.46	947	739.21	P08779
Keratin, type I cytoskeletal 14 OS=Homo sapiens GN=KRT14 PE=1 SV=4	P02533	51562.5	1	9	9	20	0.00391	0.432	TKYETELNLR	R	M	0.997	46.7	32.6	33.8	0	1	0	0	2	1266.67	1021	22914.7
Keratin, type I cytoskeletal 14 OS=Homo sapiens GN=KRT14 PE=1 SV=4	P02533	51562.5	1	9	9	20	0.00391	0.432	TRLEQEIATYR	K	R	0.997	72	32.3	65.2	0	1	1	0	2	1379.73	1092	44866.7	P08779
Keratin, type I cytoskeletal 14 OS=Homo sapiens GN=KRT14 PE=1 SV=4	P02533	51562.5	1	9	9	20	0.00391	0.432	VTMQNLNDR	K	L	0.997	58.2	33.5	51.9	0	1	0	0	2	1090.53	988	12272.5	P13645,P08779
Histone H4 OS=Homo sapiens GN=HIST1H4A PE=1 SV=2	P62805	11367.7	1	3	3	4	0.000782	0.291	DNIQGITKPAIR	R	R	0.997	68.6	30.3	62	0	1	0	0	2	1325.75	1014	14201.1
Histone H4 OS=Homo sapiens GN=HIST1H4A PE=1 SV=2	P62805	11367.7	1	3	3	4	0.000782	0.291	ISGLIYEETR	R	G	0.997	50.3	33	37.6	0	2	0	0	2	1180.62	1134.5	41339.1
Histone H4 OS=Homo sapiens GN=HIST1H4A PE=1 SV=2	P62805	11367.7	1	3	3	4	0.000782	0.291	VFLENVIR	K	D	0.873	28.8	33.1	12.6	0	1	0	0	2	989.578	1248	5397.33
Histone H2B type 1-J OS=Homo sapiens GN=HIST1H2BJ PE=1 SV=3	P06899,P23527,P33778,Q16778	13904.7	0.981	1	1	3	0.000586	0.222	EIQTAVR	R	L	0.577	33	36.7	4.72	0	1	0	0	2	816.457	942	2921.25	O60814,Q5QNW6-2,Q99879,Q99877,Q93079,Q99880,B4DR52,Q5QNW6,P58876,P62807,P57053
Histone H2B type 1-J OS=Homo sapiens GN=HIST1H2BJ PE=1 SV=3	P06899,P23527,P33778,Q16778	13904.7	0.981	1	1	3	0.000586	0.222	KESYSIYVYK	R	V	0.965	22.7	32.8	17	0	1	0	0	2	1279.66	1072	5224.95
Histone H2B type 1-J OS=Homo sapiens GN=HIST1H2BJ PE=1 SV=3	P06899,P23527,P33778,Q16778	13904.7	0.981	1	1	3	0.000586	0.222	QVHPDTGISSK	K	A	0.997	36.1	32.7	22.4	0	1	0	0	2	1168.6	917	1173.78	O60814,Q5QNW6-2,Q99879,Q99877,Q93079,Q99880,B4DR52,Q5QNW6,P58876,P62807,P57053
Complement component C4B (Childo blood group) OS=Homo sapiens GN=C4B-1 PE=4 SV=1	A2BHY4,A6H8M8,B0UZ83,B0V2C8,F5GXS0,F8VNV9,F8VSI2,F8VW91,F8VX64,F8VZD8,P0C0L4,P0C0L5,Q5JNX2,Q6U2E9	192799	1	2	2	2	0.000391	0.012	KADGSYAAWLSR	R	G	0.997	38	32.6	35	0	0	1	0	2	1324.66	1148	2977.75
Complement component C4B (Childo blood group) OS=Homo sapiens GN=C4B-1 PE=4 SV=1	A2BHY4,A6H8M8,B0UZ83,B0V2C8,F5GXS0,F8VNV9,F8VSI2,F8VW91,F8VX64,F8VZD8,P0C0L4,P0C0L5,Q5JNX2,Q6U2E9	192799	1	2	2	2	0.000391	0.012	QGSFQGGFR	R	S	0.997	41.7	31.3	29.3	0	1	0	0	2	983.469	1018	2958.58
Carboxypeptidase B2 OS=Homo sapiens GN=CPB2 PE=1 SV=2	Q96IY4	48424.7	1	3	3	3	0.000586	0.0733	AVASFLR	K	R	0.891	30.1	34.5	15.5	0	1	0	0	2	763.446	1130	1075.08
Carboxypeptidase B2 OS=Homo sapiens GN=CPB2 PE=1 SV=2	Q96IY4	48424.7	1	3	3	3	0.000586	0.0733	DTGTYGFLLPER	R	Y	0.997	81.1	31.8	76.1	0	1	0	0	2	1368.68	1332	4926.6
Carboxypeptidase B2 OS=Homo sapiens GN=CPB2 PE=1 SV=2	Q96IY4	48424.7	1	3	3	3	0.000586	0.0733	NAIWIDCGIHAR	K	E	0.982	19.9	32.1	19.9	0	1	0	0	2	1425.71	1152	14577.7
Desmin OS=Homo sapiens GN=DES PE=1 SV=3	P17661	53536.6	0.998	1	1	5	0.000977	0.083	EYQDLLNVK	R	M	0.997	52.1	33.8	52.1	0	1	0	0	2	1121.58	1164	18098	P08670
Desmin OS=Homo sapiens GN=DES PE=1 SV=3	P17661	53536.6	0.998	1	1	5	0.000977	0.083	FANYIEKVR	R	F	0.997	43.2	32.4	36.5	0	1	0	0	2	1139.62	1055	5242.53
Desmin OS=Homo sapiens GN=DES PE=1 SV=3	P17661	53536.6	0.998	1	1	5	0.000977	0.083	LLEGEESR	K	I	0.914	35.2	35.1	14.4	0	1	0	0	2	932.468	954	1902.52	P08670
Desmin OS=Homo sapiens GN=DES PE=1 SV=3	P17661	53536.6	0.998	1	1	5	0.000977	0.083	TNEKVELQELNDR	R	F	0.997	84.5	32.5	78.1	0	0	1	0	2	1587.8	1016	12333.8	P08670
Desmin OS=Homo sapiens GN=DES PE=1 SV=3	P17661	53536.6	0.998	1	1	5	0.000977	0.083	VELQELNDR	K	F	0.997	52.3	33.6	29.2	0	1	0	0	2	1115.57	1053	27359.2	P08670
Prolow-density lipoprotein receptor-related protein 1 OS=Homo sapiens GN=LRP1 PE=1 SV=2	Q07954	504592	1	3	3	3	0.000586	0.00858	CPLNYFACPSGR	R	C	0.997	38.5	26.7	38.5	0	1	0	0	2	1441.64	1184	5514.98
Prolow-density lipoprotein receptor-related protein 1 OS=Homo sapiens GN=LRP1 PE=1 SV=2	Q07954	504592	1	3	3	3	0.000586	0.00858	DCPDGSDEAPEICPQSK	R	A	0.933	21.1	25	21.1	0	1	0	0	2	1904.76	1002	658.62
Prolow-density lipoprotein receptor-related protein 1 OS=Homo sapiens GN=LRP1 PE=1 SV=2	Q07954	504592	1	3	3	3	0.000586	0.00858	FVCPPNRPFR	R	C	0.717	18	33.8	18	0	0	1	0	2	1289.66	1020	6312.43
Histone H1.3 OS=Homo sapiens GN=HIST1H1D PE=1 SV=2	P16402	22351.3	1	2	2	2	0.000391	0.0905	ALAAAGYDVEK	K	N	0.997	31.7	33.5	28.6	0	1	0	0	2	1107.57	1013	19820.4
Histone H1.3 OS=Homo sapiens GN=HIST1H1D PE=1 SV=2	P16402	22351.3	1	2	2	2	0.000391	0.0905	SGVSLAALK	R	K	0.997	48.7	36.1	27.5	0	1	0	0	2	845.509	1118	5885.89
Dermatopontin OS=Homo sapiens GN=DPT PE=2 SV=2	Q07507	24004.7	1	2	2	3	0.000586	0.139	GATTTFSAVER	R	D	0.997	76.9	32.2	62	0	1	0	0	2	1139.57	1018	14701.6
Dermatopontin OS=Homo sapiens GN=DPT PE=2 SV=2	Q07507	24004.7	1	2	2	3	0.000586	0.139	QGFSYQCPQGQVIVAVR	R	S	0.997	45.3	31.7	45.3	0	2	0	0	2	1936.97	1188	8383.11
Complement component C9 OS=Homo sapiens GN=C9 PE=1 SV=2	P02748	63174.9	1	5	5	5	0.000977	0.093	DRDGNTLTYYR	R	R	0.31	20.4	31.2	12.9	0	1	0	0	2	1373.64	1009	2895.24
Complement component C9 OS=Homo sapiens GN=C9 PE=1 SV=2	P02748	63174.9	1	5	5	5	0.000977	0.093	FEGIACEISK	K	Q	0.213	21.7	32.1	10.3	0	1	0	0	2	1153.56	1128	3235.03
Complement component C9 OS=Homo sapiens GN=C9 PE=1 SV=2	P02748	63174.9	1	5	5	5	0.000977	0.093	LSPIYNLVPVK	K	M	0.978	21.7	31.1	19	0	1	0	0	2	1242.75	1327	1241.32
Complement component C9 OS=Homo sapiens GN=C9 PE=1 SV=2	P02748	63174.9	1	5	5	5	0.000977	0.093	TSNFNAAISLK	K	F	0.997	51.9	33	51.6	0	1	0	0	2	1165.62	1133	4955.08
Complement component C9 OS=Homo sapiens GN=C9 PE=1 SV=2	P02748	63174.9	1	5	5	5	0.000977	0.093	VVEESELAR	R	T	0.435	19.6	35.4	14.9	0	1	0	0	2	1031.54	979	1770.43
Lactadherin OS=Homo sapiens GN=MFGE8 PE=4 SV=1	F5GZN3,F5H7N9,Q08431,Q08431-2	38343.8	1	2	3	3	0.000586	0.0612	ILPVAWHNR	R	I	0.997	46.2	32.7	45.5	0	1	1	0	2	1105.63	1085.5	5564.17
Lactadherin OS=Homo sapiens GN=MFGE8 PE=4 SV=1	F5GZN3,F5H7N9,Q08431,Q08431-2	38343.8	1	2	3	3	0.000586	0.0612	NFGSVQFVASYK	R	V	0.997	45.6	33.3	28.4	0	1	0	0	2	1346.67	1214	8203.48
Dermcidin OS=Homo sapiens GN=DCD PE=1 SV=2	P81605,P81605-2	11284.1	1	2	2	2	0.000391	0.127	DAVEDLESVGK	K	G	0.98	23.7	33.2	19	0	1	0	0	2	1161.56	1156	4631.1
Dermcidin OS=Homo sapiens GN=DCD PE=1 SV=2	P81605,P81605-2	11284.1	1	2	2	2	0.000391	0.127	LGKDAVEDLESVGK	K	G	0.997	40.5	33.4	39.1	0	1	0	0	2	1459.76	1139	3804.25
Apolipoprotein A-IV OS=Homo sapiens GN=APOA4 PE=1 SV=3	P06727	45399.4	1	12	12	12	0.00235	0.303	ALVQQMEQLR	K	Q	0.997	69.6	34.2	54.1	0	1	0	0	2	1215.65	1176	4724.29
Apolipoprotein A-IV OS=Homo sapiens GN=APOA4 PE=1 SV=3	P06727	45399.4	1	12	12	12	0.00235	0.303	EAVEHLQK	K	S	0.99	33.2	32.8	22.2	0	1	0	0	2	953.505	912	714.782
Apolipoprotein A-IV OS=Homo sapiens GN=APOA4 PE=1 SV=3	P06727	45399.4	1	12	12	12	0.00235	0.303	ENADSLQASLRPHADELK	R	A	0.997	31.6	30.5	30.5	0	0	1	0	2	1993.99	1058	6251.95
Apolipoprotein A-IV OS=Homo sapiens GN=APOA4 PE=1 SV=3	P06727	45399.4	1	12	12	12	0.00235	0.303	IDQTVEELR	K	R	0.997	66.8	35	46.2	0	1	0	0	2	1102.57	1021	5994
Apolipoprotein A-IV OS=Homo sapiens GN=APOA4 PE=1 SV=3	P06727	45399.4	1	12	12	12	0.00235	0.303	IDQTVEELRR	K	S	0.997	41.4	33.9	21.5	0	1	0	0	2	1258.68	986	4632.22
Apolipoprotein A-IV OS=Homo sapiens GN=APOA4 PE=1 SV=3	P06727	45399.4	1	12	12	12	0.00235	0.303	ISASAEELR	R	Q	0.997	72.4	35.5	56.4	0	1	0	0	2	975.51	990	12179
Apolipoprotein A-IV OS=Homo sapiens GN=APOA4 PE=1 SV=3	P06727	45399.4	1	12	12	12	0.00235	0.303	LAPLAEDVR	R	G	0.997	62.1	32.5	46.7	0	1	0	0	2	983.552	1074	69266.4
Apolipoprotein A-IV OS=Homo sapiens GN=APOA4 PE=1 SV=3	P06727	45399.4	1	12	12	12	0.00235	0.303	LEPYADQLR	R	T	0.997	43.2	34.3	32.2	0	1	0	0	2	1104.57	1067	35848.5
Apolipoprotein A-IV OS=Homo sapiens GN=APOA4 PE=1 SV=3	P06727	45399.4	1	12	12	12	0.00235	0.303	LKEEIGKELEELR	K	A	0.997	72.7	31.3	60.6	0	1	0	0	2	1585.88	1139	12997.8
Apolipoprotein A-IV OS=Homo sapiens GN=APOA4 PE=1 SV=3	P06727	45399.4	1	12	12	12	0.00235	0.303	LLPHANEVSQK	R	I	0.824	18.8	33.3	17.9	0	0	1	0	2	1235.67	949	1925.23
Apolipoprotein A-IV OS=Homo sapiens GN=APOA4 PE=1 SV=3	P06727	45399.4	1	12	12	12	0.00235	0.303	LVPFATELHER	K	L	0.997	53.2	31.6	52.1	0	1	0	0	2	1311.71	1156	20523.8
Apolipoprotein A-IV OS=Homo sapiens GN=APOA4 PE=1 SV=3	P06727	45399.4	1	12	12	12	0.00235	0.303	SLAPYAQDTQEK	R	L	0.997	47.4	32.2	44.3	0	1	0	0	2	1350.65	996	7116.86
Protein KRT17P1 OS=Homo sapiens GN=KRT17P1 PE=3 SV=1	A8MW45	48519.3	0.999	2	2	5	0.000977	0.0952	ASLEGNLAETENR	K	Y	0.997	105	32.3	105	0	1	0	0	2	1403.68	1035	6542.68
Protein KRT17P1 OS=Homo sapiens GN=KRT17P1 PE=3 SV=1	A8MW45	48519.3	0.999	2	2	5	0.000977	0.0952	DYSQYYR	R	I	0.634	15	28.2	15	0	1	0	0	2	994.426	1039	2735.03
Protein KRT17P1 OS=Homo sapiens GN=KRT17P1 PE=3 SV=1	A8MW45	48519.3	0.999	2	2	5	0.000977	0.0952	EVATNSELVQSGK	R	S	0.997	91.7	33.4	80.5	0	1	0	0	2	1361.69	972	3137.48	P02533
Protein KRT17P1 OS=Homo sapiens GN=KRT17P1 PE=3 SV=1	A8MW45	48519.3	0.999	2	2	5	0.000977	0.0952	LASYLDK	R	V	0.9	55.7	33.1	18.8	0	1	0	0	2	809.44	1010	6449.78	P13645,P02533,P35527,P08779
Protein KRT17P1 OS=Homo sapiens GN=KRT17P1 PE=3 SV=1	A8MW45	48519.3	0.999	2	2	5	0.000977	0.0952	LASYLDKVR	R	A	0.997	58.9	31.4	17.2	0	1	0	0	2	1064.61	1020	32875	P13645,P02533,P08779
Collagen alpha-1(I) chain OS=Homo sapiens GN=COL1A1 PE=1 SV=5	P02452	138941	1	3	3	3	0.000586	0.0219	GPAGPQGPR	R	G	0.997	47.7	34.2	16.5	0	1	0	0	2	836.438	902	1164.64
Collagen alpha-1(I) chain OS=Homo sapiens GN=COL1A1 PE=1 SV=5	P02452	138941	1	3	3	3	0.000586	0.0219	GSEGPQGVR	R	G	0.997	47.5	32.3	38	0	1	0	0	2	886.438	909	1177.37
Collagen alpha-1(I) chain OS=Homo sapiens GN=COL1A1 PE=1 SV=5	P02452	138941	1	3	3	3	0.000586	0.0219	GVPGPPGAVGPAGK	R	D	0.501	19.2	34.3	15.6	0	1	0	0	2	1160.64	996	1685.19
Keratin, type I cytoskeletal 16 OS=Homo sapiens GN=KRT16 PE=1 SV=4	P08779	51269	1	8	8	19	0.00371	0.359	ALEEANADLEVK	R	I	0.997	54.6	32.9	46.1	0	1	0	0	2	1301.66	1051	27652.2	P02533
Keratin, type I cytoskeletal 16 OS=Homo sapiens GN=KRT16 PE=1 SV=4	P08779	51269	1	8	8	19	0.00371	0.359	APSTYGGGLSVSSR	R	F	0.997	118	32.3	117	0	1	0	0	2	1338.66	1014	56602.7
Keratin, type I cytoskeletal 16 OS=Homo sapiens GN=KRT16 PE=1 SV=4	P08779	51269	1	8	8	19	0.00371	0.359	ASLENSLEETK	K	G	0.997	71.6	33.1	62.1	0	1	0	0	2	1220.6	1051	25869.3	P02533
Keratin, type I cytoskeletal 16 OS=Homo sapiens GN=KRT16 PE=1 SV=4	P08779	51269	1	8	8	19	0.00371	0.359	DAETWFLSK	R	T	0.997	42	31.6	27.8	0	1	0	0	2	1096.53	1327	3266.32
Keratin, type I cytoskeletal 16 OS=Homo sapiens GN=KRT16 PE=1 SV=4	P08779	51269	1	8	8	19	0.00371	0.359	DYSPYFK	K	T	0.9	32.2	31.7	28.7	0	1	0	0	2	919.42	1118	8607.44	P02533
Keratin, type I cytoskeletal 16 OS=Homo sapiens GN=KRT16 PE=1 SV=4	P08779	51269	1	8	8	19	0.00371	0.359	EVASNSELVQSSR	K	S	0.997	72.8	32	64.2	0	1	0	0	2	1405.69	972	2170.47
Keratin, type I cytoskeletal 16 OS=Homo sapiens GN=KRT16 PE=1 SV=4	P08779	51269	1	8	8	19	0.00371	0.359	IIAATIENAQPILQIDNAR	K	L	0.997	65.7	27.5	64.1	0	0	1	0	2	2064.14	1311	13473.4
Keratin, type I cytoskeletal 16 OS=Homo sapiens GN=KRT16 PE=1 SV=4	P08779	51269	1	8	8	19	0.00371	0.359	LAADDFR	R	T	0.9	55.9	33.7	34.8	0	1	0	0	2	807.4	1018	25158.9	P13645,P02533
Keratin, type I cytoskeletal 16 OS=Homo sapiens GN=KRT16 PE=1 SV=4	P08779	51269	1	8	8	19	0.00371	0.359	LASYLDK	R	V	0.9	55.7	33.1	18.8	0	1	0	0	2	809.44	1010	6449.78	P13645,P02533,P35527,A8MW45
Keratin, type I cytoskeletal 16 OS=Homo sapiens GN=KRT16 PE=1 SV=4	P08779	51269	1	8	8	19	0.00371	0.359	LASYLDKVR	R	A	0.997	58.9	31.4	17.2	0	1	0	0	2	1064.61	1020	32875	P13645,P02533,A8MW45
Keratin, type I cytoskeletal 16 OS=Homo sapiens GN=KRT16 PE=1 SV=4	P08779	51269	1	8	8	19	0.00371	0.359	LEQEIATYR	R	R	0.997	70.7	33.4	58.5	0	1	0	0	2	1122.58	1016	42660.2	P02533
Keratin, type I cytoskeletal 16 OS=Homo sapiens GN=KRT16 PE=1 SV=4	P08779	51269	1	8	8	19	0.00371	0.359	LLEGEDAHLSSQQASGQSYSSR	R	E	0.997	77.7	27.1	77.7	0	0	1	0	2	2350.09	999	17174.3
Keratin, type I cytoskeletal 16 OS=Homo sapiens GN=KRT16 PE=1 SV=4	P08779	51269	1	8	8	19	0.00371	0.359	QFTSSSSMK	R	G	0.997	34.6	30	30.4	0	1	0	0	2	1002.46	947	739.21	P02533
Keratin, type I cytoskeletal 16 OS=Homo sapiens GN=KRT16 PE=1 SV=4	P08779	51269	1	8	8	19	0.00371	0.359	QTVEADVNGLR	R	R	0.997	57.9	33.7	46.5	0	1	0	0	2	1201.62	1048	20218.2
Keratin, type I cytoskeletal 16 OS=Homo sapiens GN=KRT16 PE=1 SV=4	P08779	51269	1	8	8	19	0.00371	0.359	QTVEADVNGLRR	R	V	0.997	28.3	33.6	28.3	0	0	1	0	2	1357.72	1003	8026.45
Keratin, type I cytoskeletal 16 OS=Homo sapiens GN=KRT16 PE=1 SV=4	P08779	51269	1	8	8	19	0.00371	0.359	TEELNKEVASNSELVQSSR	K	S	0.997	122	30.3	122	0	0	1	0	2	2120.05	1035	10474.2
Keratin, type I cytoskeletal 16 OS=Homo sapiens GN=KRT16 PE=1 SV=4	P08779	51269	1	8	8	19	0.00371	0.359	TRLEQEIATYR	K	R	0.997	72	32.3	65.2	0	1	1	0	2	1379.73	1092	44866.7	P02533
Keratin, type I cytoskeletal 16 OS=Homo sapiens GN=KRT16 PE=1 SV=4	P08779	51269	1	8	8	19	0.00371	0.359	VTMQNLNDR	K	L	0.997	58.2	33.5	51.9	0	1	0	0	2	1090.53	988	12272.5	P13645,P02533
Collagen alpha-2(VI) chain OS=Homo sapiens GN=COL6A2 PE=1 SV=4	P12110	108581	1	7	7	7	0.00137	0.0746	FVEQVAR	R	R	0.855	30.6	35.1	12	0	1	0	0	2	848.462	971	1123.16
Collagen alpha-2(VI) chain OS=Homo sapiens GN=COL6A2 PE=1 SV=4	P12110	108581	1	7	7	7	0.00137	0.0746	GTVHFAVVITDGHVTGSPCGGIK	K	L	0.732	16.1	29.1	16.1	0	0	1	0	2	2309.17	1154	3514.87
Collagen alpha-2(VI) chain OS=Homo sapiens GN=COL6A2 PE=1 SV=4	P12110	108581	1	7	7	7	0.00137	0.0746	HESENLYSIACDKPQQVR	K	N	0.997	69.1	34.1	69.1	0	1	0	0	2	2174.03	1042	12395
Collagen alpha-2(VI) chain OS=Homo sapiens GN=COL6A2 PE=1 SV=4	P12110	108581	1	7	7	7	0.00137	0.0746	LGEQNFHK	R	A	0.99	28.7	33.2	23.7	0	1	0	0	2	972.49	937	481.596
Collagen alpha-2(VI) chain OS=Homo sapiens GN=COL6A2 PE=1 SV=4	P12110	108581	1	7	7	7	0.00137	0.0746	NFVINVVNR	K	L	0.997	45.3	32.4	27	0	1	0	0	2	1074.61	1196	21049
Collagen alpha-2(VI) chain OS=Homo sapiens GN=COL6A2 PE=1 SV=4	P12110	108581	1	7	7	7	0.00137	0.0746	RFVEQVAR	R	R	0.99	29.7	34.3	26.6	0	1	0	0	2	1004.56	962	2039.69
Collagen alpha-2(VI) chain OS=Homo sapiens GN=COL6A2 PE=1 SV=4	P12110	108581	1	7	7	7	0.00137	0.0746	VFAVVITDGR	R	H	0.925	24.9	31	23.6	0	1	0	0	2	1076.61	1176	7420.67
Hemoglobin subunit alpha OS=Homo sapiens GN=HBA1 PE=1 SV=2	P69905	15257.6	1	4	4	4	0.000782	0.345	LRVDPVNFK	K	L	0.606	18.3	34.8	17.3	0	1	0	0	2	1087.63	1083	19769.6
Hemoglobin subunit alpha OS=Homo sapiens GN=HBA1 PE=1 SV=2	P69905	15257.6	1	4	4	4	0.000782	0.345	MFLSFPTTK	R	T	0.997	41.7	33.2	27.1	0	1	0	0	2	1071.55	1322	7785.8
Hemoglobin subunit alpha OS=Homo sapiens GN=HBA1 PE=1 SV=2	P69905	15257.6	1	4	4	4	0.000782	0.345	TYFPHFDLSHGSAQVK	K	G	0.997	93.7	31	93.7	0	0	1	0	2	1833.89	1167	12592.6
Hemoglobin subunit alpha OS=Homo sapiens GN=HBA1 PE=1 SV=2	P69905	15257.6	1	4	4	4	0.000782	0.345	VGAHAGEYGAEALER	K	M	0.997	82.8	30.5	70.1	0	0	1	0	2	1529.73	1000	9494.12
Cartilage intermediate layer protein 1 OS=Homo sapiens GN=CILP PE=1 SV=4	O75339	132565	1	3	3	3	0.000586	0.0296	GTFTLHVPQDTER	K	L	0.245	12.9	31.8	12.9	0	0	1	0	2	1500.74	1111	3501.21
Cartilage intermediate layer protein 1 OS=Homo sapiens GN=CILP PE=1 SV=4	O75339	132565	1	3	3	3	0.000586	0.0296	LVLTFVDR	R	L	0.99	49.9	32.4	40.2	0	1	0	0	2	962.567	1260	3831.75
Cartilage intermediate layer protein 1 OS=Homo sapiens GN=CILP PE=1 SV=4	O75339	132565	1	3	3	3	0.000586	0.0296	SNVGVALTFNCVER	K	Q	0.992	22.8	31.8	22.8	0	1	0	0	2	1565.77	1215	6264.74
Collagen alpha-1(VI) chain OS=Homo sapiens GN=COL6A1 PE=1 SV=3	P12109	108531	1	6	6	7	0.00137	0.0642	GVFHQTVSR	R	K	0.914	25.6	36.4	13.3	0	1	0	0	2	1030.54	954	1034.23
Collagen alpha-1(VI) chain OS=Homo sapiens GN=COL6A1 PE=1 SV=3	P12109	108531	1	6	6	7	0.00137	0.0642	IALVITDGR	R	S	0.997	54	33.9	33.7	0	2	0	0	2	957.573	1143	34445.2
Collagen alpha-1(VI) chain OS=Homo sapiens GN=COL6A1 PE=1 SV=3	P12109	108531	1	6	6	7	0.00137	0.0642	KGLEQLLVGGSHLK	K	E	0.996	27.4	27.6	24.8	0	0	1	0	2	1478.87	1163	2375.26
Collagen alpha-1(VI) chain OS=Homo sapiens GN=COL6A1 PE=1 SV=3	P12109	108531	1	6	6	7	0.00137	0.0642	LSIIATDHTYR	R	R	0.997	61.8	33.7	59	0	0	1	0	2	1289.68	1076	2399.29
Collagen alpha-1(VI) chain OS=Homo sapiens GN=COL6A1 PE=1 SV=3	P12109	108531	1	6	6	7	0.00137	0.0642	VFSVAITPDHLEPR	K	L	0.997	67.7	31.7	63.4	0	0	1	0	2	1580.84	1183	10787.2
Collagen alpha-1(VI) chain OS=Homo sapiens GN=COL6A1 PE=1 SV=3	P12109	108531	1	6	6	7	0.00137	0.0642	VPSYQALLR	R	G	0.997	40	33.9	29.9	0	1	0	0	2	1046.6	1193	8009.09
Collagen alpha-1(XIV) chain OS=Homo sapiens GN=COL14A1 PE=1 SV=3	Q05707,Q05707-2	193516	1	7	7	7	0.00137	0.0507	ASAHAITGPPTELITSEVTAR	K	S	0.997	61.3	29.7	60.4	0	0	1	0	2	2122.11	1212	5391.37
Collagen alpha-1(XIV) chain OS=Homo sapiens GN=COL14A1 PE=1 SV=3	Q05707,Q05707-2	193516	1	7	7	7	0.00137	0.0507	DTLFTAESGTR	R	R	0.997	41	31.2	41	0	1	0	0	2	1197.57	1101	8031.56
Collagen alpha-1(XIV) chain OS=Homo sapiens GN=COL14A1 PE=1 SV=3	Q05707,Q05707-2	193516	1	7	7	7	0.00137	0.0507	GGKPDEVVVDGTVSSTVLK	R	N	0.997	53.9	30.3	53.9	0	0	1	0	2	1887.01	1109	5327.29
Collagen alpha-1(XIV) chain OS=Homo sapiens GN=COL14A1 PE=1 SV=3	Q05707,Q05707-2	193516	1	7	7	7	0.00137	0.0507	IGILITDGK	K	S	0.986	42.2	34.1	16	0	1	0	0	2	929.567	1173	3659.7
Collagen alpha-1(XIV) chain OS=Homo sapiens GN=COL14A1 PE=1 SV=3	Q05707,Q05707-2	193516	1	7	7	7	0.00137	0.0507	NLVVGDETTSSLR	R	V	0.997	64.6	33.4	52.3	0	1	0	0	2	1390.72	1086	9502.96
Collagen alpha-1(XIV) chain OS=Homo sapiens GN=COL14A1 PE=1 SV=3	Q05707,Q05707-2	193516	1	7	7	7	0.00137	0.0507	VIVVITDGR	K	S	0.997	32.2	33.8	24.4	0	1	0	0	2	971.588	1098	4982.1
Collagen alpha-1(XIV) chain OS=Homo sapiens GN=COL14A1 PE=1 SV=3	Q05707,Q05707-2	193516	1	7	7	7	0.00137	0.0507	VVIESLQDR	R	Q	0.997	31.9	35.4	27.9	0	1	0	0	2	1058.58	1057	9479.86
Ig kappa chain V-IV region Len OS=Homo sapiens PE=1 SV=2	P01625	12640.4	1	2	2	4	0.000782	0.219	DIVMTQSPDSLAVSLGER	-	A	0.997	132	30.8	126	0	2	0	0	2	1917.96	1279	61199.7
Ig kappa chain V-IV region Len OS=Homo sapiens PE=1 SV=2	P01625	12640.4	1	2	2	4	0.000782	0.219	ESGVPDR	R	F	0.9	34.6	32.7	13.6	0	2	0	0	2	759.363	912	7759.64
Fibrinogen alpha chain OS=Homo sapiens GN=FGA PE=1 SV=2	P02671,P02671-2	94973.4	1	7	7	7	0.00137	0.11	EVDLKDYEDQQK	R	Q	0.997	32.4	30.4	32.4	0	1	0	0	2	1509.71	1011	2600.26
Fibrinogen alpha chain OS=Homo sapiens GN=FGA PE=1 SV=2	P02671,P02671-2	94973.4	1	7	7	7	0.00137	0.11	GGSTSYGTGSETESPR	R	N	0.997	59.8	25.4	59.8	0	1	0	0	2	1572.68	933	389.867
Fibrinogen alpha chain OS=Homo sapiens GN=FGA PE=1 SV=2	P02671,P02671-2	94973.4	1	7	7	7	0.00137	0.11	HPDEAAFFDTASTGK	R	T	0.989	26.2	29.5	26.2	0	1	0	0	2	1593.72	1107	2451.56
Fibrinogen alpha chain OS=Homo sapiens GN=FGA PE=1 SV=2	P02671,P02671-2	94973.4	1	7	7	7	0.00137	0.11	MELERPGGNEITR	R	G	0.91	19	32.1	16.8	0	0	1	0	2	1501.74	1003	2654.06
Fibrinogen alpha chain OS=Homo sapiens GN=FGA PE=1 SV=2	P02671,P02671-2	94973.4	1	7	7	7	0.00137	0.11	NPSSAGSWNSGSSGPGSTGNR	R	N	0.973	22.2	25	22.2	0	1	0	0	2	1963.85	968	738.13
Fibrinogen alpha chain OS=Homo sapiens GN=FGA PE=1 SV=2	P02671,P02671-2	94973.4	1	7	7	7	0.00137	0.11	RLEVDIDIK	K	I	0.961	42.5	34.6	14.3	0	1	0	0	2	1100.63	1131	4165.74
Fibrinogen alpha chain OS=Homo sapiens GN=FGA PE=1 SV=2	P02671,P02671-2	94973.4	1	7	7	7	0.00137	0.11	TVIGPDGHK	K	E	0.161	18.4	37	11.1	0	1	0	0	2	923.495	916	18644.3
Fibronectin OS=Homo sapiens GN=FN1 PE=4 SV=1	E9PE77,F8W7G7,P02751,P02751-10,P02751-11,P02751-12,P02751-13,P02751-14,P02751-15,P02751-3,P02751-5,P02751-7,P02751-8,P02751-9	256494	1	6	6	6	0.00117	0.0373	DLQFVEVTDVK	R	V	0.997	45.2	33.3	37.2	0	1	0	0	2	1292.67	1253	5259.54
Fibronectin OS=Homo sapiens GN=FN1 PE=4 SV=1	E9PE77,F8W7G7,P02751,P02751-10,P02751-11,P02751-12,P02751-13,P02751-14,P02751-15,P02751-3,P02751-5,P02751-7,P02751-8,P02751-9	256494	1	6	6	6	0.00117	0.0373	GDSPASSKPISINYR	R	T	0.997	59.5	32	59.5	0	0	1	0	2	1591.81	1010	4244.88
Fibronectin OS=Homo sapiens GN=FN1 PE=4 SV=1	E9PE77,F8W7G7,P02751,P02751-10,P02751-11,P02751-12,P02751-13,P02751-14,P02751-15,P02751-3,P02751-5,P02751-7,P02751-8,P02751-9	256494	1	6	6	6	0.00117	0.0373	RPGGEPSPEGTTGQSYNQYSQR	R	Y	0.997	90.4	26.7	90.4	0	0	1	0	2	2396.09	960	4102.1
Fibronectin OS=Homo sapiens GN=FN1 PE=4 SV=1	E9PE77,F8W7G7,P02751,P02751-10,P02751-11,P02751-12,P02751-13,P02751-14,P02751-15,P02751-3,P02751-5,P02751-7,P02751-8,P02751-9	256494	1	6	6	6	0.00117	0.0373	STTPDITGYR	R	I	0.995	27.9	31.8	23.5	0	1	0	0	2	1110.54	1018	6565.71
Fibronectin OS=Homo sapiens GN=FN1 PE=4 SV=1	E9PE77,F8W7G7,P02751,P02751-10,P02751-11,P02751-12,P02751-13,P02751-14,P02751-15,P02751-3,P02751-5,P02751-7,P02751-8,P02751-9	256494	1	6	6	6	0.00117	0.0373	VPGTSTSATLTGLTR	R	G	0.997	96	32	82.1	0	1	0	0	2	1461.79	1106	16129.4
Fibronectin OS=Homo sapiens GN=FN1 PE=4 SV=1	E9PE77,F8W7G7,P02751,P02751-10,P02751-11,P02751-12,P02751-13,P02751-14,P02751-15,P02751-3,P02751-5,P02751-7,P02751-8,P02751-9	256494	1	6	6	6	0.00117	0.0373	YSFCTDHTVLVQTR	K	G	0.997	36.1	31	36.1	0	0	1	0	2	1726.82	1111	3022.44
Tenascin OS=Homo sapiens GN=TNC PE=4 SV=1	E9PC84,F5H7V9,J3QSU6,P24821,P24821-2,P24821-3,P24821-4,P24821-5,P24821-6	210850	1	5	5	5	0.000977	0.0306	APTAQVESFR	R	I	0.997	66.7	33.9	61.7	0	1	0	0	2	1105.56	1013	17123
Tenascin OS=Homo sapiens GN=TNC PE=4 SV=1	E9PC84,F5H7V9,J3QSU6,P24821,P24821-2,P24821-3,P24821-4,P24821-5,P24821-6	210850	1	5	5	5	0.000977	0.0306	EQCTAGAGCCLQPATGR	R	L	0.997	29.4	25	29.4	0	1	0	0	2	1836.78	972	2158.06
Tenascin OS=Homo sapiens GN=TNC PE=4 SV=1	E9PC84,F5H7V9,J3QSU6,P24821,P24821-2,P24821-3,P24821-4,P24821-5,P24821-6	210850	1	5	5	5	0.000977	0.0306	ETFTTGLDAPR	K	N	0.997	75.7	32.7	75.7	0	1	0	0	2	1207.6	1093	10021
Tenascin OS=Homo sapiens GN=TNC PE=4 SV=1	E9PC84,F5H7V9,J3QSU6,P24821,P24821-2,P24821-3,P24821-4,P24821-5,P24821-6	210850	1	5	5	5	0.000977	0.0306	VATYLPAPEGLK	R	F	0.997	50.7	33	45.1	0	1	0	0	2	1258.7	1161	11731.5
Tenascin OS=Homo sapiens GN=TNC PE=4 SV=1	E9PC84,F5H7V9,J3QSU6,P24821,P24821-2,P24821-3,P24821-4,P24821-5,P24821-6	210850	1	5	5	5	0.000977	0.0306	VFAILENKK	R	S	0.283	13.9	29.5	13.8	0	1	0	0	2	1061.64	1103	2591.86
Plasminogen OS=Homo sapiens GN=PLG PE=1 SV=2	P00747	90567.4	1	6	6	6	0.00117	0.104	ELRPWCFTTDPNKR	R	W	0.997	34.6	31.2	34.6	0	0	1	0	2	1819.89	1141	11546.2
Plasminogen OS=Homo sapiens GN=PLG PE=1 SV=2	P00747	90567.4	1	6	6	6	0.00117	0.104	FSPATHPSEGLEENYCR	R	N	0.997	92.3	26.1	92.3	0	0	1	0	2	1993.87	1016	21248.1
Plasminogen OS=Homo sapiens GN=PLG PE=1 SV=2	P00747	90567.4	1	6	6	6	0.00117	0.104	LSSPAVITDK	K	V	0.997	59.7	35	41.8	0	1	0	0	2	1030.58	1018	4671.69
Plasminogen OS=Homo sapiens GN=PLG PE=1 SV=2	P00747	90567.4	1	6	6	6	0.00117	0.104	NPDGDVGGPWCYTTNPR	R	K	0.997	65.4	25	65.4	0	1	0	0	2	1905.82	1159	3369.38
Plasminogen OS=Homo sapiens GN=PLG PE=1 SV=2	P00747	90567.4	1	6	6	6	0.00117	0.104	NPDNDPQGPWCYTTDPEKR	R	Y	0.932	21.3	25	21.3	0	0	1	0	2	2289.98	1112	2336.62
Plasminogen OS=Homo sapiens GN=PLG PE=1 SV=2	P00747	90567.4	1	6	6	6	0.00117	0.104	WEYCNLK	R	K	0.9	33.9	29.8	24.8	0	1	0	0	2	1012.46	1103	6353.7
Histone H3 OS=Homo sapiens GN=HIST2H3PS2 PE=3 SV=1	Q5TEC6	15430.7	0.998	3	3	3	0.000586	0.199	EIAQEFKTDLR	R	F	0.873	27.5	33	12.7	0	1	0	0	2	1349.71	1081	9115.26
Histone H3 OS=Homo sapiens GN=HIST2H3PS2 PE=3 SV=1	Q5TEC6	15430.7	0.998	3	3	3	0.000586	0.199	STELLIR	K	K	0.9	55.7	35.7	36.6	0	1	0	0	2	831.494	1100	9829.08
Histone H3 OS=Homo sapiens GN=HIST2H3PS2 PE=3 SV=1	Q5TEC6	15430.7	0.998	3	3	3	0.000586	0.199	YRPGTVALR	R	E	0.879	21.9	33.6	15.6	0	1	0	0	2	1032.59	981	3612.34
Pigment epithelium-derived factor OS=Homo sapiens GN=SERPINF1 PE=1 SV=4	P36955	46314.3	1	4	4	4	0.000782	0.0933	KTSLEDFYLDEER	R	T	0.987	21.3	29.9	20.6	0	0	1	0	2	1644.78	1193	5582.96
Pigment epithelium-derived factor OS=Homo sapiens GN=SERPINF1 PE=1 SV=4	P36955	46314.3	1	4	4	4	0.000782	0.0933	LSYEGEVTK	K	S	0.977	27.4	31.1	26	0	1	0	0	2	1025.52	993	1686.77
Pigment epithelium-derived factor OS=Homo sapiens GN=SERPINF1 PE=1 SV=4	P36955	46314.3	1	4	4	4	0.000782	0.0933	TVQAVLTVPK	K	L	0.997	53.1	31	43.6	0	1	0	0	2	1055.65	1108	13474.5
Pigment epithelium-derived factor OS=Homo sapiens GN=SERPINF1 PE=1 SV=4	P36955	46314.3	1	4	4	4	0.000782	0.0933	VLTGNPR	R	L	0.9	39.9	33	17.8	0	1	0	0	2	756.436	923	843.296
Biglycan OS=Homo sapiens GN=BGN PE=2 SV=1	A6NLG9,P21810	34877.2	1	4	4	5	0.000977	0.114	GVFSGLR	K	N	0.725	31.1	34.3	8.63	0	1	0	0	2	735.415	1130	8153.4
Biglycan OS=Homo sapiens GN=BGN PE=2 SV=1	A6NLG9,P21810	34877.2	1	4	4	5	0.000977	0.114	LAIQFGNYK	R	-	0.997	38.4	32.8	22.2	0	1	0	0	2	1053.57	1201	3434.13
Biglycan OS=Homo sapiens GN=BGN PE=2 SV=1	A6NLG9,P21810	34877.2	1	4	4	5	0.000977	0.114	VPSGLPDLK	R	L	0.993	26	32	26	0	2	0	0	2	925.535	1118	14547.1
Biglycan OS=Homo sapiens GN=BGN PE=2 SV=1	A6NLG9,P21810	34877.2	1	4	4	5	0.000977	0.114	VVQCSDLGLK	R	S	0.997	40.9	34.6	33.3	0	1	0	0	2	1118.59	1034	4795.41
Vimentin OS=Homo sapiens GN=VIM PE=1 SV=4	P08670	53652.7	1	22	23	29	0.00567	0.554	DGQVINETSQHHDDLE	R	-	0.997	43.4	26.1	43.4	0	0	1	0	2	1836.8	996	6391.19
Vimentin OS=Homo sapiens GN=VIM PE=1 SV=4	P08670	53652.7	1	22	23	29	0.00567	0.554	DNLAEDIMR	R	L	0.997	47.5	31.5	28.7	0	1	0	0	2	1076.5	1248	13313.4
Vimentin OS=Homo sapiens GN=VIM PE=1 SV=4	P08670	53652.7	1	22	23	29	0.00567	0.554	EEAENTLQSFR	R	Q	0.997	59.6	30.4	58.1	0	1	0	0	2	1323.62	1094	60809.9
Vimentin OS=Homo sapiens GN=VIM PE=1 SV=4	P08670	53652.7	1	22	23	29	0.00567	0.554	EKLQEEMLQR	R	E	0.997	43.1	33.4	22.7	0	1	0	0	2	1303.67	1011	9492.9
Vimentin OS=Homo sapiens GN=VIM PE=1 SV=4	P08670	53652.7	1	22	23	29	0.00567	0.554	ETNLDSLPLVDTHSK	R	R	0.997	72.5	31.4	63	0	1	1	0	2	1668.84	1142.5	34243.7
Vimentin OS=Homo sapiens GN=VIM PE=1 SV=4	P08670	53652.7	1	22	23	29	0.00567	0.554	EYQDLLNVK	R	M	0.997	52.1	33.8	52.1	0	1	0	0	2	1121.58	1164	18098	P17661
Vimentin OS=Homo sapiens GN=VIM PE=1 SV=4	P08670	53652.7	1	22	23	29	0.00567	0.554	FADLSEAANR	K	N	0.997	63.9	32.2	45.1	0	1	0	0	2	1093.53	1030	19986.2
Vimentin OS=Homo sapiens GN=VIM PE=1 SV=4	P08670	53652.7	1	22	23	29	0.00567	0.554	ILLAELEQLK	K	G	0.997	50.2	31.1	29	0	2	0	0	2	1169.71	1370	4925.89
Vimentin OS=Homo sapiens GN=VIM PE=1 SV=4	P08670	53652.7	1	22	23	29	0.00567	0.554	ILLAELEQLKGQGK	K	S	0.997	60.7	27.2	55.4	0	0	1	0	2	1539.91	1240	4358.38
Vimentin OS=Homo sapiens GN=VIM PE=1 SV=4	P08670	53652.7	1	22	23	29	0.00567	0.554	KVESLQEEIAFLK	R	K	0.997	82.8	30.8	82.8	0	0	1	0	2	1533.85	1300	5805.51
Vimentin OS=Homo sapiens GN=VIM PE=1 SV=4	P08670	53652.7	1	22	23	29	0.00567	0.554	KVESLQEEIAFLKK	R	L	0.997	60.2	28.5	60.2	0	0	1	0	2	1661.95	1204	11791.3
Vimentin OS=Homo sapiens GN=VIM PE=1 SV=4	P08670	53652.7	1	22	23	29	0.00567	0.554	LGDLYEEEMR	R	E	0.997	64.1	29.3	59.9	0	1	0	0	2	1254.57	1136	56414.2
Vimentin OS=Homo sapiens GN=VIM PE=1 SV=4	P08670	53652.7	1	22	23	29	0.00567	0.554	LLEGEESR	K	I	0.914	35.2	35.1	14.4	0	1	0	0	2	932.468	954	1902.52	P17661
Vimentin OS=Homo sapiens GN=VIM PE=1 SV=4	P08670	53652.7	1	22	23	29	0.00567	0.554	LQDEIQNMKEEMAR	R	H	0.997	83.3	29.7	83.3	0	0	1	0	2	1734.82	1116	12211.5
Vimentin OS=Homo sapiens GN=VIM PE=1 SV=4	P08670	53652.7	1	22	23	29	0.00567	0.554	MALDIEIATYR	K	K	0.997	69.6	32.4	55.4	0	1	0	0	2	1295.67	1322	11496.5
Vimentin OS=Homo sapiens GN=VIM PE=1 SV=4	P08670	53652.7	1	22	23	29	0.00567	0.554	NLQEAEEWYK	K	S	0.997	49.8	29.9	49.8	0	1	0	0	2	1309.61	1167	22751.5
Vimentin OS=Homo sapiens GN=VIM PE=1 SV=4	P08670	53652.7	1	22	23	29	0.00567	0.554	QDVDNASLAR	R	L	0.997	62.6	33.6	47.4	0	1	0	0	2	1088.53	955	3571.83
Vimentin OS=Homo sapiens GN=VIM PE=1 SV=4	P08670	53652.7	1	22	23	29	0.00567	0.554	QQYESVAAK	R	N	0.997	33.2	33	23.9	0	1	0	0	2	1023.51	931	1480.89
Vimentin OS=Homo sapiens GN=VIM PE=1 SV=4	P08670	53652.7	1	22	23	29	0.00567	0.554	QVDQLTNDK	R	A	0.997	71.3	35.2	57.2	0	1	0	0	2	1060.53	945	1230.29
Vimentin OS=Homo sapiens GN=VIM PE=1 SV=4	P08670	53652.7	1	22	23	29	0.00567	0.554	QVQSLTCEVDALK	R	G	0.997	69.7	32.6	64.8	0	2	0	0	2	1490.75	1139	29204.2
Vimentin OS=Homo sapiens GN=VIM PE=1 SV=4	P08670	53652.7	1	22	23	29	0.00567	0.554	SLYASSPGGVYATR	R	S	0.997	75.9	32	65.1	0	1	0	0	2	1428.71	1068	101406
Vimentin OS=Homo sapiens GN=VIM PE=1 SV=4	P08670	53652.7	1	22	23	29	0.00567	0.554	SSVPGVR	R	L	0.9	44.5	37	4.87	0	1	0	0	2	701.394	947	1763.74
Vimentin OS=Homo sapiens GN=VIM PE=1 SV=4	P08670	53652.7	1	22	23	29	0.00567	0.554	SVSSSSYR	R	R	0.99	55.3	29.5	51.8	0	1	0	0	2	872.411	914	1314.41
Vimentin OS=Homo sapiens GN=VIM PE=1 SV=4	P08670	53652.7	1	22	23	29	0.00567	0.554	TNEKVELQELNDR	R	F	0.997	84.5	32.5	78.1	0	0	1	0	2	1587.8	1016	12333.8	P17661
Vimentin OS=Homo sapiens GN=VIM PE=1 SV=4	P08670	53652.7	1	22	23	29	0.00567	0.554	TYSLGSALRPSTSR	R	S	0.997	26	31.9	26	0	1	0	0	2	1495.79	1069	27292.6
Vimentin OS=Homo sapiens GN=VIM PE=1 SV=4	P08670	53652.7	1	22	23	29	0.00567	0.554	VELQELNDR	K	F	0.997	52.3	33.6	29.2	0	1	0	0	2	1115.57	1053	27359.2	P17661
Vitronectin OS=Homo sapiens GN=VTN PE=1 SV=1	P04004	54306.1	1	6	6	8	0.00156	0.115	AVRPGYPK	K	L	0.894	25.3	36.1	16.2	0	1	0	0	2	887.51	919	10360.3
Vitronectin OS=Homo sapiens GN=VTN PE=1 SV=1	P04004	54306.1	1	6	6	8	0.00156	0.115	ERVYFFK	R	G	0.429	19.9	35.5	12	0	1	0	0	2	988.525	1118	3041.78
Vitronectin OS=Homo sapiens GN=VTN PE=1 SV=1	P04004	54306.1	1	6	6	8	0.00156	0.115	FEDGVLDPDYPR	R	N	0.997	87.1	30.4	80.2	0	3	0	0	2	1422.65	1189	255961
Vitronectin OS=Homo sapiens GN=VTN PE=1 SV=1	P04004	54306.1	1	6	6	8	0.00156	0.115	GQYCYELDEK	R	A	0.997	64.2	25	64.1	0	1	0	0	2	1304.55	1042	50469.4
Vitronectin OS=Homo sapiens GN=VTN PE=1 SV=1	P04004	54306.1	1	6	6	8	0.00156	0.115	QPQFISR	R	D	0.87	37.6	35.9	0	0	1	0	0	2	875.473	1005	26947.8
Vitronectin OS=Homo sapiens GN=VTN PE=1 SV=1	P04004	54306.1	1	6	6	8	0.00156	0.115	RVDTVDPPYPR	R	S	0.997	63.4	32.9	41.4	0	0	1	0	2	1314.68	993	121432
C4b-binding protein alpha chain OS=Homo sapiens GN=C4BPA PE=1 SV=2	P04003	67033	1	8	8	8	0.00156	0.189	CEWETPEGCEQVLTGK	K	R	0.997	53.4	25	53.4	0	1	0	0	2	1922.83	1170	4081.07
C4b-binding protein alpha chain OS=Homo sapiens GN=C4BPA PE=1 SV=2	P04003	67033	1	8	8	8	0.00156	0.189	CHPGYKPTTDEPTTVICQK	R	N	0.975	20.6	27.4	20.6	0	0	1	0	2	2232.04	979	2150.36
C4b-binding protein alpha chain OS=Homo sapiens GN=C4BPA PE=1 SV=2	P04003	67033	1	8	8	8	0.00156	0.189	EDVYVVGTVLR	K	Y	0.997	58.6	32.4	54.9	0	1	0	0	2	1249.68	1230	5226.91
C4b-binding protein alpha chain OS=Homo sapiens GN=C4BPA PE=1 SV=2	P04003	67033	1	8	8	8	0.00156	0.189	FSAICQGDGTWSPR	R	T	0.997	71.8	28.5	71.8	0	1	0	0	2	1581.71	1142	13664.7
C4b-binding protein alpha chain OS=Homo sapiens GN=C4BPA PE=1 SV=2	P04003	67033	1	8	8	8	0.00156	0.189	LMQCLPNPEDVK	R	M	0.997	28.6	31.7	28	0	1	0	0	2	1443.7	1146	5569.12
C4b-binding protein alpha chain OS=Homo sapiens GN=C4BPA PE=1 SV=2	P04003	67033	1	8	8	8	0.00156	0.189	LSLEIEQLELQR	K	D	0.997	79.2	32.7	58.6	0	1	0	0	2	1470.82	1327	5621.52
C4b-binding protein alpha chain OS=Homo sapiens GN=C4BPA PE=1 SV=2	P04003	67033	1	8	8	8	0.00156	0.189	TPSCGDICNFPPK	R	I	0.984	20.6	26.5	20.6	0	1	0	0	2	1492.66	1141	3505.6
C4b-binding protein alpha chain OS=Homo sapiens GN=C4BPA PE=1 SV=2	P04003	67033	1	8	8	8	0.00156	0.189	WTPYQGCEALCCPEPK	R	L	0.997	41.4	25	41.4	0	1	0	0	2	1995.84	1159	3701.43

## Sheet: training-4
Protein name	Protein accession numbers	Protein molecular weight (Da)	Protein identification probability	Exclusive unique peptide count	Exclusive unique spectrum count	Total spectrum count	Percentage of total spectra	Percentage sequence coverage	Peptide sequence	Previous amino acid	Next amino acid	Best Peptide identification probability	Best Mascot Ion score	Best Mascot Identity score	Best Mascot Delta Ion score	Number of identified +1H spectra	Number of identified +2H spectra	Number of identified +3H spectra	Number of identified +4H spectra	Number of enzymatic termini	Calculated +1H Peptide Mass (AMU)	Median Retention Time	Total TIC	Other Proteins
Elongation factor 1-alpha 1 OS=Homo sapiens GN=EEF1A1 PE=1 SV=1	P68104,Q05639,Q5VTE0	50141.2	1	3	3	3	0.000545	0.0649	IGGIGTVPVGR	K	V	0.997	62.8	29.8	52.1	0	1	0	0	2	1025.61	1071	11282.5
Elongation factor 1-alpha 1 OS=Homo sapiens GN=EEF1A1 PE=1 SV=1	P68104,Q05639,Q5VTE0	50141.2	1	3	3	3	0.000545	0.0649	QTVAVGVIK	R	A	0.709	36.1	35	16.2	0	1	0	0	2	914.567	1020	12512.8
Elongation factor 1-alpha 1 OS=Homo sapiens GN=EEF1A1 PE=1 SV=1	P68104,Q05639,Q5VTE0	50141.2	1	3	3	3	0.000545	0.0649	STTTGHLIYK	K	C	0.981	32.2	33.9	24	0	1	0	0	2	1120.6	950	3646.31
Complement C5 OS=Homo sapiens GN=C5 PE=1 SV=4	P01031	188309	0.926	2	2	2	0.000363	0.0119	IDTALIK	K	A	0.454	35	36.7	10.2	0	1	0	0	2	773.477	1047	1406.2
Complement C5 OS=Homo sapiens GN=C5 PE=1 SV=4	P01031	188309	0.926	2	2	2	0.000363	0.0119	TDAPDLPEENQAR	K	E	0.864	26.9	31.5	26.3	0	1	0	0	2	1455.67	989	3173.42
N-acetylmuramoyl-L-alanine amidase OS=Homo sapiens GN=PGLYRP2 PE=1 SV=1	Q96PD5,Q96PD5-2	62217.9	1	3	3	3	0.000545	0.0538	DTLPSCAVR	R	A	0.993	39.6	34.3	23.7	0	1	0	0	2	1018.5	978	8322.03
N-acetylmuramoyl-L-alanine amidase OS=Homo sapiens GN=PGLYRP2 PE=1 SV=1	Q96PD5,Q96PD5-2	62217.9	1	3	3	3	0.000545	0.0538	EFTEAFLGCPAIHPR	K	C	0.997	67.6	31.3	67.6	0	0	1	0	2	1744.85	1221	6775.38
N-acetylmuramoyl-L-alanine amidase OS=Homo sapiens GN=PGLYRP2 PE=1 SV=1	Q96PD5,Q96PD5-2	62217.9	1	3	3	3	0.000545	0.0538	WGAAPYR	R	G	0.9	28.7	34.2	17.7	0	1	0	0	2	820.41	1012	17053.3
Desmoplakin OS=Homo sapiens GN=DSP PE=1 SV=3	P15924,P15924-2	331781	0.999	2	2	2	0.000363	0.00731	AELIVQPELK	R	Y	0.987	32.7	29.3	32.7	0	1	0	0	2	1139.67	1154	3251.85
Desmoplakin OS=Homo sapiens GN=DSP PE=1 SV=3	P15924,P15924-2	331781	0.999	2	2	2	0.000363	0.00731	QLQNIIQATSR	R	E	0.9	31.8	35.3	25.5	0	0	1	0	2	1271.71	1106	3757.8
Tenascin-X OS=Homo sapiens GN=TNXB PE=1 SV=3	P22105	464307	1	7	7	7	0.00127	0.0201	AGQCVCVEGFR	R	G	0.997	64	27.3	62.2	0	1	0	0	2	1282.57	1059	16780.4
Tenascin-X OS=Homo sapiens GN=TNXB PE=1 SV=3	P22105	464307	1	7	7	7	0.00127	0.0201	AVSYPASVR	R	A	0.98	31.5	34.1	24.2	0	1	0	0	2	949.51	976	3653.88
Tenascin-X OS=Homo sapiens GN=TNXB PE=1 SV=3	P22105	464307	1	7	7	7	0.00127	0.0201	CVCDPGYTGEDCGTR	R	S	0.987	28.6	25	28.6	0	1	0	0	2	1746.65	949	1439.97
Tenascin-X OS=Homo sapiens GN=TNXB PE=1 SV=3	P22105	464307	1	7	7	7	0.00127	0.0201	CVCEDGYSGEDCGVR	R	Q	0.997	38.5	25	37.9	0	1	0	0	2	1762.65	961	1888.26
Tenascin-X OS=Homo sapiens GN=TNXB PE=1 SV=3	P22105	464307	1	7	7	7	0.00127	0.0201	CVCNPGFTGEDCGSR	R	R	0.958	23.6	25	23.6	0	1	0	0	2	1715.66	989	1755.11
Tenascin-X OS=Homo sapiens GN=TNXB PE=1 SV=3	P22105	464307	1	7	7	7	0.00127	0.0201	GLAPGQEYQVTVR	R	A	0.997	62.5	33.4	60.6	0	1	0	0	2	1417.74	1067	16222
Tenascin-X OS=Homo sapiens GN=TNXB PE=1 SV=3	P22105	464307	1	7	7	7	0.00127	0.0201	TSDSLLLR	R	W	0.99	67.1	35.5	53.5	0	1	0	0	2	904.51	1105	1895.14
Complement C3 OS=Homo sapiens GN=C3 PE=1 SV=2	P01024	187149	1	8	8	8	0.00145	0.0421	FISLGEACK	R	K	0.997	79.5	33	60.9	0	1	0	0	2	1024.51	1100	18716.2
Complement C3 OS=Homo sapiens GN=C3 PE=1 SV=2	P01024	187149	1	8	8	8	0.00145	0.0421	GYTQQLAFR	K	Q	0.997	53.3	32.3	34.5	0	1	0	0	2	1083.56	1096	33569.2
Complement C3 OS=Homo sapiens GN=C3 PE=1 SV=2	P01024	187149	1	8	8	8	0.00145	0.0421	LKGPLLNK	R	F	0.985	36.2	27.2	25.6	0	1	0	0	2	882.577	978	9957.7
Complement C3 OS=Homo sapiens GN=C3 PE=1 SV=2	P01024	187149	1	8	8	8	0.00145	0.0421	QGALELIK	R	K	0.984	49	34.6	13.8	0	1	0	0	2	871.525	1135	12645
Complement C3 OS=Homo sapiens GN=C3 PE=1 SV=2	P01024	187149	1	8	8	8	0.00145	0.0421	QPSSAFAAFVK	R	R	0.997	42.2	33	42	0	1	0	0	2	1152.6	1231	35120.3
Complement C3 OS=Homo sapiens GN=C3 PE=1 SV=2	P01024	187149	1	8	8	8	0.00145	0.0421	TFISPIK	R	C	0.823	36.8	33	15.8	0	1	0	0	2	805.482	1115	2022.97
Complement C3 OS=Homo sapiens GN=C3 PE=1 SV=2	P01024	187149	1	8	8	8	0.00145	0.0421	TIYTPGSTVLYR	K	I	0.994	29.5	32.2	29.5	0	1	0	0	2	1370.73	1159	5391.65
Complement C3 OS=Homo sapiens GN=C3 PE=1 SV=2	P01024	187149	1	8	8	8	0.00145	0.0421	WLNEQR	R	Y	0.415	24.3	35.2	0	0	1	0	0	2	845.426	990	5025.94
Protein DJ-1 OS=Homo sapiens GN=PARK7 PE=1 SV=2	Q99497	19891.2	0.998	2	2	2	0.000363	0.0847	ALVILAK	R	G	0.447	34.2	31.2	0	0	1	0	0	2	727.508	1128	1431.64
Protein DJ-1 OS=Homo sapiens GN=PARK7 PE=1 SV=2	Q99497	19891.2	0.998	2	2	2	0.000363	0.0847	VTVAGLAGK	K	D	0.996	53.2	35.7	32.7	0	1	0	0	2	815.499	1014	3392.38
Metalloproteinase inhibitor 3 OS=Homo sapiens GN=TIMP3 PE=1 SV=2	P35625	24145.5	1	3	3	3	0.000545	0.118	GGYCSWYR	K	G	0.496	14.3	26.3	14.3	0	1	0	0	2	1048.43	1093	3644.29
Metalloproteinase inhibitor 3 OS=Homo sapiens GN=TIMP3 PE=1 SV=2	P35625	24145.5	1	3	3	3	0.000545	0.118	WDQLTLSQR	R	K	0.997	52.1	34.3	43.2	0	1	0	0	2	1146.59	1128	8323.7
Metalloproteinase inhibitor 3 OS=Homo sapiens GN=TIMP3 PE=1 SV=2	P35625	24145.5	1	3	3	3	0.000545	0.118	YHLGCNCK	R	I	0.873	23.6	27.2	16.1	0	1	0	0	2	1051.44	912	1679.87
Serum albumin OS=Homo sapiens GN=ALB PE=1 SV=2	P02768	69366.9	1	15	15	15	0.00272	0.251	AACLLPK	K	L	0.076	15.6	37.2	5.11	0	1	0	0	2	772.439	1019	1933.74
Serum albumin OS=Homo sapiens GN=ALB PE=1 SV=2	P02768	69366.9	1	15	15	15	0.00272	0.251	CCAAADPHECYAK	K	V	0.997	47.8	25	47.8	0	0	1	0	2	1552.6	905	2027.1
Serum albumin OS=Homo sapiens GN=ALB PE=1 SV=2	P02768	69366.9	1	15	15	15	0.00272	0.251	CCTESLVNR	K	R	0.997	70.6	30.4	69.5	0	1	0	0	2	1138.5	955	9144.8
Serum albumin OS=Homo sapiens GN=ALB PE=1 SV=2	P02768	69366.9	1	15	15	15	0.00272	0.251	ETYGEMADCCAK	R	Q	0.997	56	25	53.6	0	1	0	0	2	1434.53	977	26973.8
Serum albumin OS=Homo sapiens GN=ALB PE=1 SV=2	P02768	69366.9	1	15	15	15	0.00272	0.251	KVPQVSTPTLVEVSR	K	N	0.833	29.6	33.8	29.6	0	1	0	0	2	1639.94	1093	6654.7
Serum albumin OS=Homo sapiens GN=ALB PE=1 SV=2	P02768	69366.9	1	15	15	15	0.00272	0.251	LCTVATLR	K	E	0.99	53.3	34.4	40.3	0	1	0	0	2	933.519	1020	10157.8
Serum albumin OS=Homo sapiens GN=ALB PE=1 SV=2	P02768	69366.9	1	15	15	15	0.00272	0.251	LVAASQAALGL	K	-	0.997	43.6	32.7	39.3	0	1	0	0	2	1013.6	1269	3687.55
Serum albumin OS=Homo sapiens GN=ALB PE=1 SV=2	P02768	69366.9	1	15	15	15	0.00272	0.251	LVNEVTEFAK	K	T	0.997	52.8	33.7	37.4	0	1	0	0	2	1149.62	1116	50810.9
Serum albumin OS=Homo sapiens GN=ALB PE=1 SV=2	P02768	69366.9	1	15	15	15	0.00272	0.251	LVTDLTK	K	V	0.9	30.2	34.4	15.3	0	1	0	0	2	789.472	1000	2417.89
Serum albumin OS=Homo sapiens GN=ALB PE=1 SV=2	P02768	69366.9	1	15	15	15	0.00272	0.251	NECFLQHK	R	D	0.948	24.5	32.4	18	0	1	0	0	2	1075.5	955	3260.14
Serum albumin OS=Homo sapiens GN=ALB PE=1 SV=2	P02768	69366.9	1	15	15	15	0.00272	0.251	QTALVELVK	K	H	0.997	45.4	33.8	27.4	0	1	0	0	2	1000.6	1171	15722
Serum albumin OS=Homo sapiens GN=ALB PE=1 SV=2	P02768	69366.9	1	15	15	15	0.00272	0.251	RPCFSALEVDETYVPK	R	E	0.997	44.1	30.7	44.1	0	1	0	0	2	1910.93	1200	5235.17
Serum albumin OS=Homo sapiens GN=ALB PE=1 SV=2	P02768	69366.9	1	15	15	15	0.00272	0.251	SLHTLFGDK	K	L	0.769	22	37.9	15.6	0	1	0	0	2	1017.54	1098	5574.57
Serum albumin OS=Homo sapiens GN=ALB PE=1 SV=2	P02768	69366.9	1	15	15	15	0.00272	0.251	YICENQDSISSK	K	L	0.997	88.8	27.8	81.1	0	1	0	0	2	1443.64	943	3036.24
Serum albumin OS=Homo sapiens GN=ALB PE=1 SV=2	P02768	69366.9	1	15	15	15	0.00272	0.251	YLYEIAR	K	R	0.233	24.2	33.3	3.03	0	1	0	0	2	927.493	1108	29454.6
Trypstatin OS=Homo sapiens GN=AMBP PE=2 SV=1	B7Z8R6,P02760	29778.2	1	3	3	3	0.000545	0.0778	ETLLQDFR	R	V	0.99	59.3	34	51.7	0	1	0	0	2	1021.53	1246	30022.1
Trypstatin OS=Homo sapiens GN=AMBP PE=2 SV=1	B7Z8R6,P02760	29778.2	1	3	3	3	0.000545	0.0778	GVCEETSGAYEK	K	T	0.997	70.6	25.8	69.7	0	1	0	0	2	1329.56	927	3849.38
Trypstatin OS=Homo sapiens GN=AMBP PE=2 SV=1	B7Z8R6,P02760	29778.2	1	3	3	3	0.000545	0.0778	KGVCEETSGAYEK	R	T	0.989	40.1	29.8	25.1	0	0	1	0	2	1457.66	905	2230.15
Alpha-1-antichymotrypsin His-Pro-less OS=Homo sapiens GN=SERPINA3 PE=3 SV=1	G3V5I3,P01011	50600.5	1	5	5	5	0.000908	0.123	ADLSGITGAR	K	N	0.997	69.3	35.9	49.6	0	1	0	0	2	960.511	1024	5558.71
Alpha-1-antichymotrypsin His-Pro-less OS=Homo sapiens GN=SERPINA3 PE=3 SV=1	G3V5I3,P01011	50600.5	1	5	5	5	0.000908	0.123	EIGELYLPK	R	F	0.997	53.8	34.6	52.7	0	1	0	0	2	1061.59	1204	9005.03
Alpha-1-antichymotrypsin His-Pro-less OS=Homo sapiens GN=SERPINA3 PE=3 SV=1	G3V5I3,P01011	50600.5	1	5	5	5	0.000908	0.123	EQLSLLDR	K	F	0.99	53.8	35.6	33	0	1	0	0	2	973.531	1138	9021.55
Alpha-1-antichymotrypsin His-Pro-less OS=Homo sapiens GN=SERPINA3 PE=3 SV=1	G3V5I3,P01011	50600.5	1	5	5	5	0.000908	0.123	LYGSEAFATDFQDSAAAK	R	K	0.208	11.8	29.2	11.8	0	1	0	0	2	1891.87	1235	3549.44
Alpha-1-antichymotrypsin His-Pro-less OS=Homo sapiens GN=SERPINA3 PE=3 SV=1	G3V5I3,P01011	50600.5	1	5	5	5	0.000908	0.123	NLAVSQVVHK	R	A	0.997	76.4	31.5	66.8	0	1	0	0	2	1094.63	983	22665.5
Ig kappa chain C region OS=Homo sapiens GN=IGKC PE=1 SV=1	P01834	11608.6	1	3	3	3	0.000545	0.481	DSTYSLSSTLTLSK	K	A	0.997	73.5	32.7	73.5	0	1	0	0	2	1502.76	1217	10250.9
Ig kappa chain C region OS=Homo sapiens GN=IGKC PE=1 SV=1	P01834	11608.6	1	3	3	3	0.000545	0.481	VDNALQSGNSQESVTEQDSK	K	D	0.997	42.3	27.4	42.3	0	0	1	0	2	2135.97	951	3778.25
Ig kappa chain C region OS=Homo sapiens GN=IGKC PE=1 SV=1	P01834	11608.6	1	3	3	3	0.000545	0.481	VYACEVTHQGLSSPVTK	K	S	0.583	14.3	30.9	14.3	0	1	0	0	2	1875.93	1011	1264.62
Tubulin beta-4B chain OS=Homo sapiens GN=TUBB4B PE=1 SV=1	P68371	49830.7	1	5	5	5	0.000908	0.115	EVDEQMLNVQNK	K	N	0.997	56.5	32.5	49.8	0	1	0	0	2	1446.69	1048	3146.17
Tubulin beta-4B chain OS=Homo sapiens GN=TUBB4B PE=1 SV=1	P68371	49830.7	1	5	5	5	0.000908	0.115	FPGQLNADLR	R	K	0.997	58.4	34.4	49.5	0	1	0	0	2	1130.6	1123	9550.68
Tubulin beta-4B chain OS=Homo sapiens GN=TUBB4B PE=1 SV=1	P68371	49830.7	1	5	5	5	0.000908	0.115	INVYYNEATGGK	R	Y	0.997	56.6	32	54.4	0	1	0	0	2	1328.65	1034	7462.3
Tubulin beta-4B chain OS=Homo sapiens GN=TUBB4B PE=1 SV=1	P68371	49830.7	1	5	5	5	0.000908	0.115	IREEYPDR	K	I	0.44	17.1	32.9	15.9	0	0	1	0	2	1077.53	911	1779.89
Tubulin beta-4B chain OS=Homo sapiens GN=TUBB4B PE=1 SV=1	P68371	49830.7	1	5	5	5	0.000908	0.115	YLTVAAVFR	R	G	0.997	51.4	31.8	47.2	0	1	0	0	2	1039.59	1319	4524.02
Alpha-1-antitrypsin OS=Homo sapiens GN=SERPINA1 PE=1 SV=3	P01009	46737.9	1	4	4	4	0.000726	0.105	AVLTIDEK	K	G	0.48	20.2	36.1	13.1	0	1	0	0	2	888.504	1019	13478.9
Alpha-1-antitrypsin OS=Homo sapiens GN=SERPINA1 PE=1 SV=3	P01009	46737.9	1	4	4	4	0.000726	0.105	SASLHLPK	R	L	0.99	36.5	32.1	25.4	0	1	0	0	2	852.494	985	6783.22
Alpha-1-antitrypsin OS=Homo sapiens GN=SERPINA1 PE=1 SV=3	P01009	46737.9	1	4	4	4	0.000726	0.105	SVLGQLGITK	K	V	0.916	23.6	32.8	17.7	0	1	0	0	2	1015.61	1219	4303.05
Alpha-1-antitrypsin OS=Homo sapiens GN=SERPINA1 PE=1 SV=3	P01009	46737.9	1	4	4	4	0.000726	0.105	VFSNGADLSGVTEEAPLK	K	L	0.997	60.1	31.5	60.1	0	1	0	0	2	1833.92	1182	3876.99
EMILIN-1 OS=Homo sapiens GN=EMILIN1 PE=1 SV=2	Q9Y6C2	106667	1	6	6	6	0.00109	0.0778	GLEEGQAQAGQCPSLEGR	R	L	0.997	73.1	29.1	73.1	0	1	0	0	2	1886.87	1001	2521.58
EMILIN-1 OS=Homo sapiens GN=EMILIN1 PE=1 SV=2	Q9Y6C2	106667	1	6	6	6	0.00109	0.0778	LDTVAGGLQGLR	R	E	0.997	66.6	31.6	58.1	0	1	0	0	2	1199.67	1151	16080.7
EMILIN-1 OS=Homo sapiens GN=EMILIN1 PE=1 SV=2	Q9Y6C2	106667	1	6	6	6	0.00109	0.0778	QATLEGLQEVVGR	R	L	0.997	56.8	32.6	49.8	0	1	0	0	2	1399.75	1224	5911.5
EMILIN-1 OS=Homo sapiens GN=EMILIN1 PE=1 SV=2	Q9Y6C2	106667	1	6	6	6	0.00109	0.0778	VDAQDETAAEFTLR	R	L	0.753	17.9	31.5	17.9	0	1	0	0	2	1565.74	1170	4083.42
EMILIN-1 OS=Homo sapiens GN=EMILIN1 PE=1 SV=2	Q9Y6C2	106667	1	6	6	6	0.00109	0.0778	VLDSEGQLR	R	L	0.997	51.8	35.4	33.4	0	1	0	0	2	1016.54	974	6624.93
EMILIN-1 OS=Homo sapiens GN=EMILIN1 PE=1 SV=2	Q9Y6C2	106667	1	6	6	6	0.00109	0.0778	VQQLEEQVQSLTK	K	E	0.997	55.7	32.4	44.8	0	1	0	0	2	1529.82	1142	6308.89
ITIH4 protein OS=Homo sapiens GN=ITIH4 PE=2 SV=1	B7ZKJ8,E9PGN5,Q14624,Q14624-2	103882	1	8	8	8	0.00145	0.0973	AEAQAQYSAAVAK	K	G	0.997	61.2	32.6	43.2	0	1	0	0	2	1307.66	943	2633.59
ITIH4 protein OS=Homo sapiens GN=ITIH4 PE=2 SV=1	B7ZKJ8,E9PGN5,Q14624,Q14624-2	103882	1	8	8	8	0.00145	0.0973	ANTVQEATFQMELPK	R	K	0.997	66.8	31.9	66.8	0	1	0	0	2	1706.84	1235	8622.99
ITIH4 protein OS=Homo sapiens GN=ITIH4 PE=2 SV=1	B7ZKJ8,E9PGN5,Q14624,Q14624-2	103882	1	8	8	8	0.00145	0.0973	FAHTVVTSR	R	V	0.997	56.6	35.4	42.9	0	1	0	0	2	1017.55	924	5927.03
ITIH4 protein OS=Homo sapiens GN=ITIH4 PE=2 SV=1	B7ZKJ8,E9PGN5,Q14624,Q14624-2	103882	1	8	8	8	0.00145	0.0973	FKPTLSQQQK	R	S	0.761	25.4	33.2	14.4	0	1	0	0	2	1204.67	934	2224.7
ITIH4 protein OS=Homo sapiens GN=ITIH4 PE=2 SV=1	B7ZKJ8,E9PGN5,Q14624,Q14624-2	103882	1	8	8	8	0.00145	0.0973	GPDVLTATVSGK	R	L	0.997	67.9	34.5	52.1	0	1	0	0	2	1144.62	1076	38557.6
ITIH4 protein OS=Homo sapiens GN=ITIH4 PE=2 SV=1	B7ZKJ8,E9PGN5,Q14624,Q14624-2	103882	1	8	8	8	0.00145	0.0973	ILDDLSPR	K	D	0.99	53.9	34.3	22.5	0	1	0	0	2	928.51	1073	8757.44
ITIH4 protein OS=Homo sapiens GN=ITIH4 PE=2 SV=1	B7ZKJ8,E9PGN5,Q14624,Q14624-2	103882	1	8	8	8	0.00145	0.0973	NMEQFQVSVSVAPNAK	R	I	0.901	18.1	31.4	17.6	0	1	0	0	2	1748.86	1172	2014.34
ITIH4 protein OS=Homo sapiens GN=ITIH4 PE=2 SV=1	B7ZKJ8,E9PGN5,Q14624,Q14624-2	103882	1	8	8	8	0.00145	0.0973	VRPQQLVK	K	H	0.717	29.4	28.4	8.95	0	1	0	0	2	967.605	931	8269.02
Fibrillin-1 OS=Homo sapiens GN=FBN1 PE=1 SV=3	P35555	312226	1	18	18	18	0.00327	0.0634	CECEIGYELDR	R	S	0.997	54.5	25	51.8	0	1	0	0	2	1443.59	1101	28128.6
Fibrillin-1 OS=Homo sapiens GN=FBN1 PE=1 SV=3	P35555	312226	1	18	18	18	0.00327	0.0634	CECPVGFFYNDK	R	L	0.997	42.8	25	42.8	0	1	0	0	2	1535.63	1239	19221.3
Fibrillin-1 OS=Homo sapiens GN=FBN1 PE=1 SV=3	P35555	312226	1	18	18	18	0.00327	0.0634	CICPPGYSLQNEK	R	C	0.997	64.5	29.5	51.7	0	1	0	0	2	1565.71	1062	11259.7
Fibrillin-1 OS=Homo sapiens GN=FBN1 PE=1 SV=3	P35555	312226	1	18	18	18	0.00327	0.0634	CLCPEGFSLSSSGR	K	R	0.997	66.3	27.5	66.3	0	1	0	0	2	1556.68	1167	18324.6
Fibrillin-1 OS=Homo sapiens GN=FBN1 PE=1 SV=3	P35555	312226	1	18	18	18	0.00327	0.0634	CPTGYYLNEDTR	R	V	0.997	77.4	26.1	75.9	0	1	0	0	2	1488.64	1043	30429.5
Fibrillin-1 OS=Homo sapiens GN=FBN1 PE=1 SV=3	P35555	312226	1	18	18	18	0.00327	0.0634	CPVGYVLR	K	E	0.99	42.1	33.8	35.1	0	1	0	0	2	963.508	1080	12137.8
Fibrillin-1 OS=Homo sapiens GN=FBN1 PE=1 SV=3	P35555	312226	1	18	18	18	0.00327	0.0634	CSNQLPQSITK	R	M	0.985	25.4	33.1	23.8	0	1	0	0	2	1275.64	986	6645.46
Fibrillin-1 OS=Homo sapiens GN=FBN1 PE=1 SV=3	P35555	312226	1	18	18	18	0.00327	0.0634	GFIPNIR	R	T	0.9	29.8	36.3	29.8	0	1	0	0	2	816.473	1186	8620.59
Fibrillin-1 OS=Homo sapiens GN=FBN1 PE=1 SV=3	P35555	312226	1	18	18	18	0.00327	0.0634	GFIYKPDLK	K	T	0.955	30.7	32	21.5	0	1	0	0	2	1080.61	1083	4501.71
Fibrillin-1 OS=Homo sapiens GN=FBN1 PE=1 SV=3	P35555	312226	1	18	18	18	0.00327	0.0634	GFQLDLR	K	G	0.9	41.8	35.1	31.8	0	1	0	0	2	848.463	1209	4283.63
Fibrillin-1 OS=Homo sapiens GN=FBN1 PE=1 SV=3	P35555	312226	1	18	18	18	0.00327	0.0634	ICLDIR	R	L	0.5	26.6	36.4	12.2	0	1	0	0	2	789.429	1115	8927.09
Fibrillin-1 OS=Homo sapiens GN=FBN1 PE=1 SV=3	P35555	312226	1	18	18	18	0.00327	0.0634	ISPDLCGR	R	G	0.99	48.9	35.2	29.6	0	1	0	0	2	917.451	981	12356.4
Fibrillin-1 OS=Homo sapiens GN=FBN1 PE=1 SV=3	P35555	312226	1	18	18	18	0.00327	0.0634	LETCFLR	R	Y	0.9	39.4	32.9	27.8	0	1	0	0	2	938.476	1133	17990.3
Fibrillin-1 OS=Homo sapiens GN=FBN1 PE=1 SV=3	P35555	312226	1	18	18	18	0.00327	0.0634	MCCCSYNIGR	K	A	0.996	45.3	25	45.3	0	1	0	0	2	1320.5	996	2727.41
Fibrillin-1 OS=Homo sapiens GN=FBN1 PE=1 SV=3	P35555	312226	1	18	18	18	0.00327	0.0634	SGNCYLDIRPR	R	G	0.984	28.6	33	28.6	0	1	0	0	2	1350.66	1050	5349.63
Fibrillin-1 OS=Homo sapiens GN=FBN1 PE=1 SV=3	P35555	312226	1	18	18	18	0.00327	0.0634	TCVDINECLLEPR	R	K	0.997	79.2	29.7	76.4	0	1	0	0	2	1618.76	1202	19609.1
Fibrillin-1 OS=Homo sapiens GN=FBN1 PE=1 SV=3	P35555	312226	1	18	18	18	0.00327	0.0634	TICIETIK	K	G	0.151	17.1	34.3	7.04	0	1	0	0	2	977.534	1098	5161.62
Fibrillin-1 OS=Homo sapiens GN=FBN1 PE=1 SV=3	P35555	312226	1	18	18	18	0.00327	0.0634	YQCACNPGYHSTPDR	K	L	0.991	29.3	25	29.3	0	0	1	0	2	1825.74	914	2944.77
Complement C1q subcomponent subunit C OS=Homo sapiens GN=C1QC PE=1 SV=3	P02747	25774	1	3	3	3	0.000545	0.139	FQSVFTVTR	K	Q	0.997	68.1	32.8	46.3	0	1	0	0	2	1084.58	1186	21437
Complement C1q subcomponent subunit C OS=Homo sapiens GN=C1QC PE=1 SV=3	P02747	25774	1	3	3	3	0.000545	0.139	QTHQPPAPNSLIR	R	F	0.268	15.9	33	15.9	0	1	0	0	2	1458.78	998	2491.65
Complement C1q subcomponent subunit C OS=Homo sapiens GN=C1QC PE=1 SV=3	P02747	25774	1	3	3	3	0.000545	0.139	TNQVNSGGVLLR	K	L	0.997	95.7	33.6	83	0	1	0	0	2	1257.69	1043	14021.5
Complement C1q subcomponent subunit B OS=Homo sapiens GN=C1QB PE=4 SV=1	D6R934,D6RA08,P02746	26460.4	1	4	4	4	0.000726	0.124	GNLCVNLMR	R	G	0.966	27.5	33.8	19.5	0	1	0	0	2	1076.53	1141	12421.8
[truncated: 701 more rows]

## Sheet: training-5
Protein name	Protein accession numbers	Protein molecular weight (Da)	Protein identification probability	Exclusive unique peptide count	Exclusive unique spectrum count	Total spectrum count	Percentage of total spectra	Percentage sequence coverage	Peptide sequence	Previous amino acid	Next amino acid	Best Peptide identification probability	Best Mascot Ion score	Best Mascot Identity score	Best Mascot Delta Ion score	Number of identified +1H spectra	Number of identified +2H spectra	Number of identified +3H spectra	Number of identified +4H spectra	Number of enzymatic termini	Calculated +1H Peptide Mass (AMU)	Median Retention Time	Total TIC	Other Proteins
[truncated: 1,431 more rows]

[truncated: 61 more sheets: training-6, training-7, training-8, training-9, training-10, training-11, training-12, training-13, training14, training15, training16, training17, training18, training19, training20, control-1, control-2, control-3, control-4, control-5 …]
