# Supplementary material for: The Successful Diagnosis and Typing of Systemic Amyloidosis Using A Microwave-Assisted Filter-Aided Fast Sample Preparation Method and LC/MS/MS Analysis
Source: PLoS One. 2015 May 18;10(5):e0127180. doi: 10.1371/journal.pone.0127180 (PMC4436214; doi:10.1371/journal.pone.0127180)
Supplement: S4 File — (XLSX) [file pone.0127180.s004.xlsx]

## Sheet: training-1
Protein	emPAI
Keratin, type II cytoskeletal 1 OS=Homo sapiens GN=KRT1 PE=1 SV=6	3.06
Keratin, type I cytoskeletal 10 OS=Homo sapiens GN=KRT10 PE=1 SV=6	2.12
Cluster of Keratin, type II cytoskeletal 2 epidermal OS=Homo sapiens GN=KRT2 PE=1 SV=2 (K22E_HUMAN)	1.82
Cluster of Ig gamma-1 chain C region OS=Homo sapiens GN=IGHG1 PE=1 SV=1 (IGHG1_HUMAN)	1.1
Cluster of Keratin, type I cytoskeletal 16 OS=Homo sapiens GN=KRT16 PE=1 SV=4 (K1C16_HUMAN)	0.751
Keratin, type I cytoskeletal 9 OS=Homo sapiens GN=KRT9 PE=1 SV=3	1.16
Serum albumin OS=Homo sapiens GN=ALB PE=1 SV=2	0.659
Collagen alpha-1(I) chain OS=Homo sapiens GN=COL1A1 PE=1 SV=5	0.176
Fibrillin-1 OS=Homo sapiens GN=FBN1 PE=1 SV=3	0.064
Keratin, type II cytoskeletal 5 OS=Homo sapiens GN=KRT5 PE=1 SV=3	0.944
Complement C3 OS=Homo sapiens GN=C3 PE=1 SV=2	0.128
Fibrinogen gamma chain OS=Homo sapiens GN=FGG PE=4 SV=1	0.627
Cluster of Hemoglobin subunit beta OS=Homo sapiens GN=HBB PE=1 SV=2 (HBB_HUMAN)	2.21
Isoform 2 of Fibrinogen alpha chain OS=Homo sapiens GN=FGA	0.31
Cluster of Keratin, type II cytoskeletal 6C OS=Homo sapiens GN=KRT6C PE=1 SV=3 (K2C6C_HUMAN)	0.794
Ig lambda chain V-I region HA OS=Homo sapiens PE=1 SV=1	0.288
Collagen alpha-2(I) chain OS=Homo sapiens GN=COL1A2 PE=1 SV=7	0.19
Collagen alpha-3(VI) chain OS=Homo sapiens GN=COL6A3 PE=4 SV=1	0.0514
Fibrinogen beta chain OS=Homo sapiens GN=FGB PE=1 SV=2	0.329
Hemoglobin subunit alpha OS=Homo sapiens GN=HBA1 PE=1 SV=2	2.34
Cluster of Ig lambda-2 chain C regions OS=Homo sapiens GN=IGLC2 PE=1 SV=1 (LAC2_HUMAN)	2.3
Fibronectin OS=Homo sapiens GN=FN1 PE=4 SV=1	0.0516
Actin, cytoplasmic 1 OS=Homo sapiens GN=ACTB PE=1 SV=1	0.457
Serotransferrin OS=Homo sapiens GN=TF PE=1 SV=3	0.133
Serum amyloid P-component OS=Homo sapiens GN=APCS PE=1 SV=2	0.131
Vimentin OS=Homo sapiens GN=VIM PE=3 SV=1	0.212
Protein AMBP OS=Homo sapiens GN=AMBP PE=1 SV=1	0.276
Alpha-2-macroglobulin OS=Homo sapiens GN=A2M PE=1 SV=3	0.0402
Dermatopontin OS=Homo sapiens GN=DPT PE=2 SV=2	0.297
Galectin-7 OS=Homo sapiens GN=LGALS7 PE=1 SV=2	0.498
Lysozyme C OS=Homo sapiens GN=LYZ PE=3 SV=1	0.3
Histone H4 OS=Homo sapiens GN=HIST1H4A PE=1 SV=2	0.303
Isoform 2C2A of Collagen alpha-2(VI) chain OS=Homo sapiens GN=COL6A2	0.03
Neutrophil defensin 1 OS=Homo sapiens GN=DEFA1 PE=1 SV=1	0.338
Protein S100-A8 OS=Homo sapiens GN=S100A8 PE=1 SV=1	0.316
Histone H2A OS=Homo sapiens GN=H2AFV PE=3 SV=3	0.515
Membrane primary amine oxidase OS=Homo sapiens GN=AOC3 PE=1 SV=3	0.0386
Protease, serine, 3 (Fragment) OS=Homo sapiens GN=PRSS3 PE=3 SV=1	0.172
Collagen alpha-1(III) chain OS=Homo sapiens GN=COL3A1 PE=1 SV=4	0.0235
Prelamin-A/C OS=Homo sapiens GN=LMNA PE=3 SV=1	0.0521
Annexin (Fragment) OS=Homo sapiens GN=ANXA2 PE=3 SV=1	0.131
Keratinocyte proline-rich protein OS=Homo sapiens GN=KPRP PE=1 SV=1	0.0511
Peroxiredoxin-2 OS=Homo sapiens GN=PRDX2 PE=1 SV=5	0.153
Prolargin OS=Homo sapiens GN=PRELP PE=1 SV=1	0.0752
Isoform 2 of Dermcidin OS=Homo sapiens GN=DCD	0.303
Histone H2B OS=Homo sapiens GN=HIST2H2BF PE=2 SV=1	0.187
Zinc-alpha-2-glycoprotein OS=Homo sapiens GN=AZGP1 PE=1 SV=2	0.0966
Desmoglein-1 OS=Homo sapiens GN=DSG1 PE=1 SV=2	0.0286
Lumican OS=Homo sapiens GN=LUM PE=1 SV=2	0.0858
Mimecan OS=Homo sapiens GN=OGN PE=1 SV=1	0.0975
Skin-specific protein 32 OS=Homo sapiens GN=XP32 PE=1 SV=1	0.127
Ceruloplasmin OS=Homo sapiens GN=CP PE=1 SV=1	0.0299
Tropomyosin alpha-3 chain OS=Homo sapiens GN=TPM3 PE=3 SV=1	0.0995

## Sheet: training-2
Protein	emPAI
Fibrillin-1 OS=Homo sapiens GN=FBN1 PE=1 SV=3	0.999
Collagen alpha-3(VI) chain OS=Homo sapiens GN=COL6A3 PE=4 SV=1	0.701
Cluster of Keratin, type II cytoskeletal 2 epidermal OS=Homo sapiens GN=KRT2 PE=1 SV=2 (K22E_HUMAN)	1.57
Serum albumin OS=Homo sapiens GN=ALB PE=1 SV=2	5.91
Cluster of Vimentin OS=Homo sapiens GN=VIM PE=1 SV=4 (VIME_HUMAN)	3.12
Apolipoprotein A-IV OS=Homo sapiens GN=APOA4 PE=1 SV=3	7.72
Cluster of Ig gamma-1 chain C region OS=Homo sapiens GN=IGHG1 PE=1 SV=1 (IGHG1_HUMAN)	1.48
Keratin, type II cytoskeletal 1 OS=Homo sapiens GN=KRT1 PE=1 SV=6	3.26
Keratin, type I cytoskeletal 10 OS=Homo sapiens GN=KRT10 PE=1 SV=6	3.32
Basement membrane-specific heparan sulfate proteoglycan core protein OS=Homo sapiens GN=HSPG2 PE=1 SV=4	0.124
Fibronectin OS=Homo sapiens GN=FN1 PE=4 SV=1	0.387
Keratin, type I cytoskeletal 9 OS=Homo sapiens GN=KRT9 PE=1 SV=3	2.1
Complement C3 OS=Homo sapiens GN=C3 PE=1 SV=2	0.34
Cluster of Actin, aortic smooth muscle OS=Homo sapiens GN=ACTA2 PE=1 SV=1 (ACTA_HUMAN)	1.23
Cluster of Ig lambda-2 chain C regions OS=Homo sapiens GN=IGLC2 PE=1 SV=1 (LAC2_HUMAN)	3.17
Vitronectin OS=Homo sapiens GN=VTN PE=1 SV=1	0.906
Cluster of Myosin-7 OS=Homo sapiens GN=MYH7 PE=1 SV=5 (MYH7_HUMAN)	0.0899
Cluster of Periostin OS=Homo sapiens GN=POSTN PE=4 SV=1 (B1ALD8_HUMAN)	0.694
Collagen alpha-1(VI) chain OS=Homo sapiens GN=COL6A1 PE=1 SV=3	0.344
Cluster of Keratin, type I cytoskeletal 14 OS=Homo sapiens GN=KRT14 PE=1 SV=4 (K1C14_HUMAN)	0.812
Collagen alpha-2(VI) chain OS=Homo sapiens GN=COL6A2 PE=1 SV=4	0.426
Tenascin-X OS=Homo sapiens GN=TNXB PE=4 SV=1	0.112
Isoform 2 of Clusterin OS=Homo sapiens GN=CLU	1.07
Apolipoprotein E OS=Homo sapiens GN=APOE PE=1 SV=1	2.11
Prolargin OS=Homo sapiens GN=PRELP PE=1 SV=1	0.661
Biglycan OS=Homo sapiens GN=BGN PE=2 SV=1	1.71
Fibrinogen gamma chain OS=Homo sapiens GN=FGG PE=4 SV=1	0.729
Serum amyloid P-component OS=Homo sapiens GN=APCS PE=1 SV=2	1.36
Serotransferrin OS=Homo sapiens GN=TF PE=1 SV=3	0.515
Decorin OS=Homo sapiens GN=DCN PE=1 SV=1	0.746
Collagen alpha-2(I) chain OS=Homo sapiens GN=COL1A2 PE=1 SV=7	0.22
Plasminogen OS=Homo sapiens GN=PLG PE=1 SV=2	0.375
Prelamin-A/C OS=Homo sapiens GN=LMNA PE=1 SV=1	0.539
Cluster of Hemoglobin subunit beta OS=Homo sapiens GN=HBB PE=1 SV=2 (HBB_HUMAN)	1.65
Keratin, type I cytoskeletal 16 OS=Homo sapiens GN=KRT16 PE=1 SV=4	1.53
Tubulin alpha-1B chain OS=Homo sapiens GN=TUBA1B PE=1 SV=1	0.66
Cartilage oligomeric matrix protein OS=Homo sapiens GN=COMP PE=1 SV=2	0.272
Fibulin-2 OS=Homo sapiens GN=FBLN2 PE=4 SV=1	0.19
Haptoglobin OS=Homo sapiens GN=HP PE=1 SV=1	0.862
Cluster of Tubulin beta-4A chain OS=Homo sapiens GN=TUBB4A PE=1 SV=2 (TBB4A_HUMAN)	0.488
Pyruvate kinase isozymes M1/M2 OS=Homo sapiens GN=PKM PE=1 SV=4	0.469
Protein AMBP OS=Homo sapiens GN=AMBP PE=1 SV=1	0.525
Cartilage intermediate layer protein 1 OS=Homo sapiens GN=CILP PE=1 SV=4	0.157
Proteoglycan 4 C-terminal part OS=Homo sapiens GN=PRG4 PE=4 SV=1	0.169
Alpha-1-antitrypsin OS=Homo sapiens GN=SERPINA1 PE=1 SV=3	0.609
Isoform 2 of Fibrinogen alpha chain OS=Homo sapiens GN=FGA	0.225
Isoform V1 of Versican core protein OS=Homo sapiens GN=VCAN	0.0625
Apolipoprotein A-I OS=Homo sapiens GN=APOA1 PE=1 SV=1	1.05
Transforming growth factor-beta-induced protein ig-h3 OS=Homo sapiens GN=TGFBI PE=1 SV=1	0.293
Cluster of Elastin OS=Homo sapiens GN=ELN PE=4 SV=1 (E7EN65_HUMAN)	0.294
Tenascin OS=Homo sapiens GN=TNC PE=4 SV=1	0.113
Cluster of L-lactate dehydrogenase OS=Homo sapiens GN=LDHA PE=3 SV=1 (F5H308_HUMAN)	0.321
Glyceraldehyde-3-phosphate dehydrogenase OS=Homo sapiens GN=GAPDH PE=1 SV=3	0.69
Cluster of Heat shock 70 kDa protein 1A/1B OS=Homo sapiens GN=HSPA1A PE=1 SV=5 (HSP71_HUMAN)	0.149
Ig kappa chain C region OS=Homo sapiens GN=IGKC PE=1 SV=1	1.17
Lumican OS=Homo sapiens GN=LUM PE=1 SV=2	0.39
Mimecan OS=Homo sapiens GN=OGN PE=1 SV=1	0.451
Complement factor H OS=Homo sapiens GN=CFH PE=1 SV=4	0.0969
Neuroblast differentiation-associated protein AHNAK OS=Homo sapiens GN=AHNAK PE=1 SV=2	0.0208
Complement component C4B (Childo blood group) OS=Homo sapiens GN=C4B-1 PE=4 SV=1	0.0691
Collagen alpha-1(I) chain OS=Homo sapiens GN=COL1A1 PE=1 SV=5	0.0719
EMILIN-1 OS=Homo sapiens GN=EMILIN1 PE=1 SV=2	0.198
Gelsolin OS=Homo sapiens GN=GSN PE=4 SV=1	0.217
Fibrinogen beta chain OS=Homo sapiens GN=FGB PE=1 SV=2	0.329
Annexin (Fragment) OS=Homo sapiens GN=ANXA2 PE=3 SV=1	0.638
Filamin-A OS=Homo sapiens GN=FLNA PE=2 SV=1	0.0591
Isoform 2 of Glia-derived nexin OS=Homo sapiens GN=SERPINE2	0.541
Complement component C9 OS=Homo sapiens GN=C9 PE=1 SV=2	0.224
Isoform 2 of Coiled-coil domain-containing protein 80 OS=Homo sapiens GN=CCDC80	0.0931
ATP synthase subunit beta, mitochondrial OS=Homo sapiens GN=ATP5B PE=1 SV=3	0.189
Lactadherin OS=Homo sapiens GN=MFGE8 PE=4 SV=1	0.391
Latent-transforming growth factor beta-binding protein 2 OS=Homo sapiens GN=LTBP2 PE=4 SV=1	0.0884
Alpha-1-antichymotrypsin His-Pro-less OS=Homo sapiens GN=SERPINA3 PE=3 SV=1	0.369
Hemopexin OS=Homo sapiens GN=HPX PE=1 SV=2	0.361
Moesin OS=Homo sapiens GN=MSN PE=1 SV=3	0.207
Cluster of Profilin-1 OS=Homo sapiens GN=PFN1 PE=1 SV=2 (PROF1_HUMAN)	1.25
Cluster of Isoform LCRMP-4 of Dihydropyrimidinase-related protein 3 OS=Homo sapiens GN=DPYSL3 (sp|Q14195-2|DPYL3_HUMAN)	0.172
Alpha-enolase OS=Homo sapiens GN=ENO1 PE=1 SV=2	0.309
Procollagen C-endopeptidase enhancer 2 OS=Homo sapiens GN=PCOLCE2 PE=1 SV=1	0.32
Lysozyme C OS=Homo sapiens GN=LYZ PE=1 SV=1	0.744
Transthyretin OS=Homo sapiens GN=TTR PE=1 SV=1	1.16
Protein-glutamine gamma-glutamyltransferase 2 OS=Homo sapiens GN=TGM2 PE=2 SV=1	0.205
Collagen alpha-1(XV) chain OS=Homo sapiens GN=COL15A1 PE=1 SV=2	0.0705
Cluster of Histone H3 OS=Homo sapiens GN=HIST2H3PS2 PE=3 SV=1 (Q5TEC6_HUMAN)	0.812
ATP synthase subunit alpha OS=Homo sapiens GN=ATP5A1 PE=2 SV=1	0.263
Annexin A1 OS=Homo sapiens GN=ANXA1 PE=1 SV=2	0.386
Annexin A5 OS=Homo sapiens GN=ANXA5 PE=1 SV=2	0.42
Ceruloplasmin OS=Homo sapiens GN=CP PE=1 SV=1	0.125
Histone H1.2 OS=Homo sapiens GN=HIST1H1C PE=1 SV=2	0.746
Hemoglobin subunit alpha OS=Homo sapiens GN=HBA1 PE=1 SV=2	0.826
Cluster of Actinin alpha 1 isoform 3 OS=Homo sapiens GN=ACTN1 PE=2 SV=1 (B7TY16_HUMAN)	0.0789
Serine protease HTRA1 OS=Homo sapiens GN=HTRA1 PE=1 SV=1	0.204
Isoform 2 of Ig mu chain C region OS=Homo sapiens GN=IGHM	0.213
Alpha-2-macroglobulin OS=Homo sapiens GN=A2M PE=1 SV=3	0.0609
Ubiquitin OS=Homo sapiens GN=UBB PE=2 SV=1	0.709
Phosphoglycerate kinase 1 OS=Homo sapiens GN=PGK1 PE=2 SV=1	0.258
Ig alpha-1 chain C region OS=Homo sapiens GN=IGHA1 PE=1 SV=2	0.286
Inter-alpha-trypsin inhibitor heavy chain H1 OS=Homo sapiens GN=ITIH1 PE=4 SV=1	0.142
Endoplasmin OS=Homo sapiens GN=HSP90B1 PE=1 SV=1	0.11
Isoform B of Fibulin-1 OS=Homo sapiens GN=FBLN1	0.0864
Heat shock protein beta-1 OS=Homo sapiens GN=HSPB1 PE=1 SV=2	0.507
Peptidyl-prolyl cis-trans isomerase A OS=Homo sapiens GN=PPIA PE=1 SV=2	0.672
Sushi repeat-containing protein SRPX OS=Homo sapiens GN=SRPX PE=4 SV=1	0.256
Procollagen C-endopeptidase enhancer 1 OS=Homo sapiens GN=PCOLCE PE=1 SV=2	0.22
Peptidyl-prolyl cis-trans isomerase B OS=Homo sapiens GN=PPIB PE=1 SV=2	0.482
Histone H2A type 1-D OS=Homo sapiens GN=HIST1H2AD PE=1 SV=2	0.539
Hornerin OS=Homo sapiens GN=HRNR PE=1 SV=2	0.0231
Histone H2B OS=Homo sapiens GN=HIST2H2BF PE=2 SV=1	0.409
Histone H4 OS=Homo sapiens GN=HIST1H4A PE=1 SV=2	0.698
Actin-related protein 2/3 complex subunit 4 OS=Homo sapiens GN=ARPC4 PE=1 SV=3	0.334
Annexin OS=Homo sapiens GN=ANXA6 PE=3 SV=3	0.0887
Elongation factor 1-alpha 1 OS=Homo sapiens GN=EEF1A1 PE=1 SV=1	0.135
Fatty acid-binding protein, heart OS=Homo sapiens GN=FABP3 PE=1 SV=4	0.85
Vitamin D-binding protein OS=Homo sapiens GN=GC PE=4 SV=1	0.189
Antithrombin-III OS=Homo sapiens GN=SERPINC1 PE=1 SV=1	0.199
Alpha-crystallin B chain OS=Homo sapiens GN=CRYAB PE=1 SV=2	0.219
Isoform 2 of Plectin OS=Homo sapiens GN=PLEC	0.0061
78 kDa glucose-regulated protein OS=Homo sapiens GN=HSPA5 PE=1 SV=2	0.0925
Serpin H1 OS=Homo sapiens GN=SERPINH1 PE=1 SV=2	0.147
Transgelin-2 OS=Homo sapiens GN=TAGLN2 PE=1 SV=3	0.32
Isoform 2 of EGF-containing fibulin-like extracellular matrix protein 1 OS=Homo sapiens GN=EFEMP1	0.124
Glutathione S-transferase P OS=Homo sapiens GN=GSTP1 PE=3 SV=1	0.375
Glutathione peroxidase 3 OS=Homo sapiens GN=GPX3 PE=1 SV=2	0.277
Transgelin (Fragment) OS=Homo sapiens GN=TAGLN PE=4 SV=1	0.439
Galectin-1 OS=Homo sapiens GN=LGALS1 PE=1 SV=2	0.516
Myosin regulatory light chain 12A OS=Homo sapiens GN=MYL12A PE=4 SV=1	0.354
Beta-2-glycoprotein 1 OS=Homo sapiens GN=APOH PE=1 SV=3	0.365
Myosin light polypeptide 6 OS=Homo sapiens GN=MYL6 PE=2 SV=1	0.265
Inter-alpha-trypsin inhibitor heavy chain H2 OS=Homo sapiens GN=ITIH2 PE=1 SV=2	0.0621
Ras-related C3 botulinum toxin substrate 2 OS=Homo sapiens GN=RAC2 PE=3 SV=1	0.442
Aspartate aminotransferase, mitochondrial OS=Homo sapiens GN=GOT2 PE=1 SV=3	0.159
Latent-transforming growth factor beta-binding protein 1 OS=Homo sapiens GN=LTBP1 PE=4 SV=1	0.0351
Collagen alpha-2(IV) chain OS=Homo sapiens GN=COL4A2 PE=1 SV=4	0.0392
Elongation factor 2 OS=Homo sapiens GN=EEF2 PE=1 SV=4	0.0696
Complement component C6 OS=Homo sapiens GN=C6 PE=1 SV=3	0.0632
Protein S100-A4 OS=Homo sapiens GN=S100A4 PE=1 SV=1	0.291
Complement factor B Ba fragment OS=Homo sapiens GN=CFB PE=2 SV=1	0.0231
Isoform 2 of Alpha-1B-glycoprotein OS=Homo sapiens GN=A1BG	0.125
Meteorin-like protein OS=Homo sapiens GN=METRNL PE=2 SV=1	0.275
Serine protease 23 OS=Homo sapiens GN=PRSS23 PE=2 SV=1	0.0831
ITIH4 protein OS=Homo sapiens GN=ITIH4 PE=2 SV=1	0.0314
HLA class II histocompatibility antigen, DRB1-7 beta chain OS=Homo sapiens GN=HLA-DRB1 PE=1 SV=1	0.114
Isoform Alpha of Stromal cell-derived factor 1 OS=Homo sapiens GN=CXCL12	0.323
Isoform DPII of Desmoplakin OS=Homo sapiens GN=DSP	0.00978
Myoglobin (Fragment) OS=Homo sapiens GN=MB PE=3 SV=1	0.211
Alpha-1-acid glycoprotein 1 OS=Homo sapiens GN=ORM1 PE=1 SV=1	0.142
ADP-ribosylation factor 1 OS=Homo sapiens GN=ARF1 PE=1 SV=2	0.21
Asporin OS=Homo sapiens GN=ASPN PE=1 SV=2	0.0758
Cytochrome b5 reductase 3 (Fragment) OS=Homo sapiens GN=CYB5R3 PE=4 SV=1	0.202
Metalloproteinase inhibitor 3 OS=Homo sapiens GN=TIMP3 PE=4 SV=1	0.144
Complement factor H-related 1 OS=Homo sapiens GN=CFHR1 PE=4 SV=1	0.107
CD55 molecule, decay accelerating factor for complement (Cromer blood group) OS=Homo sapiens GN=CD55 PE=4 SV=1	0.0666
Microfibrillar-associated protein 5 OS=Homo sapiens GN=MFAP5 PE=2 SV=1	0.197
HLA class II histocompatibility antigen, DR alpha chain OS=Homo sapiens GN=HLA-DRA PE=2 SV=1	0.2
Heterogeneous nuclear ribonucleoproteins C1/C2 OS=Homo sapiens GN=HNRNPC PE=2 SV=1	0.214
Macrophage-capping protein OS=Homo sapiens GN=CAPG PE=2 SV=1	0.0911
Triosephosphate isomerase OS=Homo sapiens GN=TPI1 PE=2 SV=1	0.187
Kininogen-1 heavy chain OS=Homo sapiens GN=KNG1 PE=4 SV=1	0.075
Complement component C8 gamma chain OS=Homo sapiens GN=C8G PE=1 SV=3	0.15
Cytochrome c oxidase subunit 2 OS=Homo sapiens GN=MT-CO2 PE=1 SV=1	0.13
Dermatopontin OS=Homo sapiens GN=DPT PE=2 SV=2	0.139
CD44 antigen OS=Homo sapiens GN=CD44 PE=4 SV=2	0.0416
Thrombin light chain OS=Homo sapiens GN=F2 PE=3 SV=1	0.05
Semaphorin-3B OS=Homo sapiens GN=SEMA3B PE=4 SV=1	0.0393
Prostaglandin-H2 D-isomerase OS=Homo sapiens GN=PTGDS PE=3 SV=1	0.136
Coagulation factor IX OS=Homo sapiens GN=F9 PE=1 SV=2	0.0634
Rho GDP-dissociation inhibitor 1 OS=Homo sapiens GN=ARHGDIA PE=1 SV=3	0.229
Ig kappa chain V-II region Cum OS=Homo sapiens PE=1 SV=1	0.231
Macrophage migration inhibitory factor OS=Homo sapiens GN=MIF PE=1 SV=4	0.275
Myosin light chain 3 OS=Homo sapiens GN=MYL3 PE=1 SV=3	0.153
Phospholipase A2, membrane associated OS=Homo sapiens GN=PLA2G2A PE=1 SV=2	0.21
Plastin-2 OS=Homo sapiens GN=LCP1 PE=1 SV=6	0.0465
Four and a half LIM domains 1 (Fragment) OS=Homo sapiens GN=FHL1 PE=2 SV=1	0.0911
Protein S100-A8 OS=Homo sapiens GN=S100A8 PE=1 SV=1	0.316
Isoform 2 of Collagen alpha-1(IV) chain OS=Homo sapiens GN=COL4A1	0.0202
Isoform A' of Microfibrillar-associated protein 2 OS=Homo sapiens GN=MFAP2	0.161
Isoform Short of Spectrin beta chain, non-erythrocytic 1 OS=Homo sapiens GN=SPTBN1	0.0118
Isoform 2 of PDZ and LIM domain protein 3 OS=Homo sapiens GN=PDLIM3	0.084
Cathepsin D OS=Homo sapiens GN=CTSD PE=1 SV=1	0.165
Semaphorin-3C OS=Homo sapiens GN=SEMA3C PE=4 SV=1	0.0374
Ig kappa chain V-III region VG (Fragment) OS=Homo sapiens PE=1 SV=1	0.272
Heat shock protein HSP 90-beta OS=Homo sapiens GN=HSP90AB1 PE=1 SV=4	0.0799
Ig heavy chain V-III region WEA OS=Homo sapiens PE=1 SV=1	0.28
Ig heavy chain V-II region NEWM OS=Homo sapiens PE=1 SV=1	0.267
Out at first protein homolog OS=Homo sapiens GN=OAF PE=2 SV=1	0.108
Ribonuclease inhibitor (Fragment) OS=Homo sapiens GN=RNH1 PE=4 SV=1	0.175
60S ribosomal protein L7 OS=Homo sapiens GN=RPL7 PE=3 SV=1	0.136
Microtubule-associated protein OS=Homo sapiens GN=MAP4 PE=2 SV=1	0.0132
Aldo-keto reductase family 1 member C1 OS=Homo sapiens GN=AKR1C1 PE=1 SV=1	0.0975
Nicotinamide N-methyltransferase OS=Homo sapiens GN=NNMT PE=4 SV=1	0.459
Extracellular superoxide dismutase [Cu-Zn] OS=Homo sapiens GN=SOD3 PE=1 SV=2	0.128
Reticulon-4 OS=Homo sapiens GN=RTN4 PE=4 SV=1	0.0889
Rho-related GTP-binding protein RhoC (Fragment) OS=Homo sapiens GN=RHOC PE=3 SV=1	0.131
Uncharacterized protein OS=Homo sapiens PE=4 SV=1	0.237
6-phosphofructokinase OS=Homo sapiens GN=PFKM PE=3 SV=1	0.035
ATP synthase subunit O, mitochondrial OS=Homo sapiens GN=ATP5O PE=1 SV=1	0.143
Ras-related protein Rab-5C OS=Homo sapiens GN=RAB5C PE=3 SV=1	0.123
SH3 domain-binding glutamic acid-rich-like protein OS=Homo sapiens GN=SH3BGRL PE=1 SV=1	0.267
Histidine-rich glycoprotein OS=Homo sapiens GN=HRG PE=1 SV=1	0.055
CDNA FLJ26432 fis, clone KDN01418 OS=Homo sapiens PE=2 SV=1	0.155
Prostacyclin synthase OS=Homo sapiens GN=PTGIS PE=1 SV=1	0.0574
40S ribosomal protein S25 OS=Homo sapiens GN=RPS25 PE=1 SV=1	0.247
40S ribosomal protein S4, X isoform OS=Homo sapiens GN=RPS4X PE=1 SV=2	0.112
Isoform 2 of Nidogen-1 OS=Homo sapiens GN=NID1	0.0239
Histone H2A OS=Homo sapiens GN=H2AFY PE=2 SV=1	0.0822
Isoform 2 of Heat shock protein HSP 90-alpha OS=Homo sapiens GN=HSP90AA1	0.0386
F-actin-capping protein subunit alpha-2 OS=Homo sapiens GN=CAPZA2 PE=2 SV=1	0.169
Leucine-rich alpha-2-glycoprotein OS=Homo sapiens GN=LRG1 PE=1 SV=2	0.0863

## Sheet: training-3
Protein	emPAI
Cluster of Keratin, type II cytoskeletal 2 epidermal OS=Homo sapiens GN=KRT2 PE=1 SV=2 (K22E_HUMAN)	0.958
Collagen alpha-3(VI) chain OS=Homo sapiens GN=COL6A3 PE=4 SV=1	0.298
Cluster of Vimentin OS=Homo sapiens GN=VIM PE=1 SV=4 (VIME_HUMAN)	1.84
Keratin, type II cytoskeletal 1 OS=Homo sapiens GN=KRT1 PE=1 SV=6	2.87
Cluster of Keratin, type I cytoskeletal 14 OS=Homo sapiens GN=KRT14 PE=1 SV=4 (K1C14_HUMAN)	1.15
Fibrillin-1 OS=Homo sapiens GN=FBN1 PE=1 SV=3	0.156
Keratin, type I cytoskeletal 10 OS=Homo sapiens GN=KRT10 PE=1 SV=6	1.51
Apolipoprotein A-I OS=Homo sapiens GN=APOA1 PE=1 SV=1	1.51
Keratin, type I cytoskeletal 9 OS=Homo sapiens GN=KRT9 PE=1 SV=3	0.588
Apolipoprotein A-IV OS=Homo sapiens GN=APOA4 PE=1 SV=3	1.16
Collagen alpha-1(XII) chain OS=Homo sapiens GN=COL12A1 PE=4 SV=1	0.0911
Apolipoprotein E OS=Homo sapiens GN=APOE PE=1 SV=1	1.01
Vitronectin OS=Homo sapiens GN=VTN PE=1 SV=1	0.192
Cluster of Thrombospondin-4 OS=Homo sapiens GN=THBS4 PE=4 SV=1 (E7ES19_HUMAN)	0.222
Ig kappa chain C region OS=Homo sapiens GN=IGKC PE=1 SV=1	2.63
Serum amyloid P-component OS=Homo sapiens GN=APCS PE=1 SV=2	1.09
Cluster of Actin, cytoplasmic 1 OS=Homo sapiens GN=ACTB PE=1 SV=1 (ACTB_HUMAN)	0.376
C4b-binding protein alpha chain OS=Homo sapiens GN=C4BPA PE=1 SV=2	0.464
Collagen alpha-1(VI) chain OS=Homo sapiens GN=COL6A1 PE=1 SV=3	0.159
Cluster of LVV-hemorphin-7 (Fragment) OS=Homo sapiens GN=HBB PE=3 SV=1 (F8W6P5_HUMAN)	1.81
Isoform 2 of Fibrinogen alpha chain OS=Homo sapiens GN=FGA	0.184
Isoform 2 of Clusterin OS=Homo sapiens GN=CLU	0.438
Collagen alpha-2(VI) chain OS=Homo sapiens GN=COL6A2 PE=1 SV=4	0.125
Isoform 2 of Collagen alpha-1(XIV) chain OS=Homo sapiens GN=COL14A1	0.124
Tenascin OS=Homo sapiens GN=TNC PE=4 SV=1	0.0631
Fibronectin OS=Homo sapiens GN=FN1 PE=4 SV=1	0.0784
Annexin (Fragment) OS=Homo sapiens GN=ANXA2 PE=3 SV=1	1.1
Plasminogen OS=Homo sapiens GN=PLG PE=1 SV=2	0.152
Biglycan OS=Homo sapiens GN=BGN PE=2 SV=1	0.312
Cluster of Histone H2B OS=Homo sapiens GN=HIST2H2BF PE=2 SV=1 (B4DR52_HUMAN)	0.672
Fibulin-2 OS=Homo sapiens GN=FBLN2 PE=4 SV=1	0.0774
Prelamin-A/C OS=Homo sapiens GN=LMNA PE=1 SV=1	0.138
Serum albumin OS=Homo sapiens GN=ALB PE=1 SV=2	0.202
Pigment epithelium-derived factor OS=Homo sapiens GN=SERPINF1 PE=1 SV=4	0.228
Complement component C9 OS=Homo sapiens GN=C9 PE=1 SV=2	0.106
Apolipoprotein C-I OS=Homo sapiens GN=APOC1 PE=1 SV=1	2.54
Collagen alpha-2(I) chain OS=Homo sapiens GN=COL1A2 PE=1 SV=7	0.0775
Fibrinogen beta chain OS=Homo sapiens GN=FGB PE=4 SV=1	0.256
Hemoglobin subunit alpha OS=Homo sapiens GN=HBA1 PE=1 SV=2	0.826
Basement membrane-specific heparan sulfate proteoglycan core protein OS=Homo sapiens GN=HSPG2 PE=1 SV=4	0.028
Prolargin OS=Homo sapiens GN=PRELP PE=1 SV=1	0.243
Histone H4 OS=Homo sapiens GN=HIST1H4A PE=1 SV=2	0.698
Isoform B of Fibulin-1 OS=Homo sapiens GN=FBLN1	0.0864
Apolipoprotein C-III OS=Homo sapiens GN=APOC3 PE=1 SV=1	0.605
Ig kappa chain V-IV region Len OS=Homo sapiens PE=1 SV=2	0.269
Complement C1q subcomponent subunit C OS=Homo sapiens GN=C1QC PE=1 SV=3	0.439
Complement C3 OS=Homo sapiens GN=C3 PE=1 SV=2	0.035
Transforming growth factor-beta-induced protein ig-h3 OS=Homo sapiens GN=TGFBI PE=1 SV=1	0.0895
Carboxypeptidase B2 OS=Homo sapiens GN=CPB2 PE=1 SV=2	0.14
Collagen alpha-1(I) chain OS=Homo sapiens GN=COL1A1 PE=1 SV=5	0.0474
Dermatopontin OS=Homo sapiens GN=DPT PE=2 SV=2	0.297
Lactadherin OS=Homo sapiens GN=MFGE8 PE=4 SV=1	0.281
Elongation factor 1-alpha 1 OS=Homo sapiens GN=EEF1A1 PE=1 SV=1	0.135
Prolow-density lipoprotein receptor-related protein 1 OS=Homo sapiens GN=LRP1 PE=1 SV=2	0.00642
Cartilage intermediate layer protein 1 OS=Homo sapiens GN=CILP PE=1 SV=4	0.0497
Apolipoprotein D OS=Homo sapiens GN=APOD PE=1 SV=1	0.138
Ig gamma-2 chain C region OS=Homo sapiens GN=IGHG2 PE=1 SV=2	0.092
Complement component C4B (Childo blood group) OS=Homo sapiens GN=C4B-1 PE=4 SV=1	0.034
Tryptase beta-2 OS=Homo sapiens GN=TPSB2 PE=3 SV=1	0.229
Histone H1.3 OS=Homo sapiens GN=HIST1H1D PE=1 SV=2	0.321
Myosin regulatory light chain 12A OS=Homo sapiens GN=MYL12A PE=4 SV=1	0.354
Fibrinogen gamma chain OS=Homo sapiens GN=FGG PE=4 SV=1	0.129
Protein AMBP OS=Homo sapiens GN=AMBP PE=1 SV=1	0.235
Metalloproteinase inhibitor 3 OS=Homo sapiens GN=TIMP3 PE=1 SV=2	0.296
Isoform 2 of Dermcidin OS=Homo sapiens GN=DCD	0.698
Complement factor H OS=Homo sapiens GN=CFH PE=1 SV=4	0.0473
Galectin-1 OS=Homo sapiens GN=LGALS1 PE=1 SV=2	0.231
Versican core protein OS=Homo sapiens GN=VCAN PE=4 SV=2	0.0184

## Sheet: training-4
Protein	emPAI
Cluster of Keratin, type II cytoskeletal 2 epidermal OS=Homo sapiens GN=KRT2 PE=1 SV=2 (K22E_HUMAN)	1.17
Collagen alpha-3(VI) chain OS=Homo sapiens GN=COL6A3 PE=4 SV=1	0.364
Keratin, type I cytoskeletal 10 OS=Homo sapiens GN=KRT10 PE=1 SV=6	1.95
Cluster of Vimentin OS=Homo sapiens GN=VIM PE=1 SV=4 (VIME_HUMAN)	1.12
Keratin, type II cytoskeletal 1 OS=Homo sapiens GN=KRT1 PE=1 SV=6	1.9
Isoform 4 of Tenascin OS=Homo sapiens GN=TNC	0.307
Cluster of Actin, aortic smooth muscle OS=Homo sapiens GN=ACTA2 PE=1 SV=1 (ACTA_HUMAN)	1.14
Cluster of Isoform B of Fibulin-1 OS=Homo sapiens GN=FBLN1 (sp|P23142-3|FBLN1_HUMAN)	0.708
Apolipoprotein A-IV OS=Homo sapiens GN=APOA4 PE=1 SV=3	1.85
Fibrillin-1 OS=Homo sapiens GN=FBN1 PE=1 SV=3	0.144
Vitronectin OS=Homo sapiens GN=VTN PE=1 SV=1	0.695
Collagen alpha-1(XII) chain OS=Homo sapiens GN=COL12A1 PE=4 SV=1	0.156
Apolipoprotein A-I OS=Homo sapiens GN=APOA1 PE=1 SV=1	1.05
Collagen alpha-1(VI) chain OS=Homo sapiens GN=COL6A1 PE=1 SV=3	0.23
Serum amyloid P-component OS=Homo sapiens GN=APCS PE=1 SV=2	1.67
Serum albumin OS=Homo sapiens GN=ALB PE=1 SV=2	0.585
Cluster of Ig alpha-2 chain C region OS=Homo sapiens GN=IGHA2 PE=1 SV=3 (IGHA2_HUMAN)	0.667
Cluster of Filamin-A OS=Homo sapiens GN=FLNA PE=2 SV=1 (Q5HY54_HUMAN)	0.0963
Apolipoprotein E OS=Homo sapiens GN=APOE PE=1 SV=1	1.19
Keratin, type I cytoskeletal 9 OS=Homo sapiens GN=KRT9 PE=1 SV=3	0.361
Isoform 2 of Clusterin OS=Homo sapiens GN=CLU	0.438
Cluster of Keratin, type I cytoskeletal 14 OS=Homo sapiens GN=KRT14 PE=1 SV=4 (K1C14_HUMAN)	0.322
Cluster of Ig lambda-2 chain C regions OS=Homo sapiens GN=IGLC2 PE=1 SV=1 (LAC2_HUMAN)	2.75
Transgelin OS=Homo sapiens GN=TAGLN PE=1 SV=4	1.28
Collagen alpha-2(VI) chain OS=Homo sapiens GN=COL6A2 PE=1 SV=4	0.194
Isoform 2 of Collagen alpha-1(XIV) chain OS=Homo sapiens GN=COL14A1	0.162
ITIH4 protein OS=Homo sapiens GN=ITIH4 PE=2 SV=1	0.167
C4b-binding protein alpha chain OS=Homo sapiens GN=C4BPA PE=1 SV=2	0.396
Complement C3 OS=Homo sapiens GN=C3 PE=1 SV=2	0.109
Basement membrane-specific heparan sulfate proteoglycan core protein OS=Homo sapiens GN=HSPG2 PE=1 SV=4	0.0494
Isoform 2 of Ig mu chain C region OS=Homo sapiens GN=IGHM	0.472
Tenascin-X OS=Homo sapiens GN=TNXB PE=1 SV=3	0.0499
Transforming growth factor-beta-induced protein ig-h3 OS=Homo sapiens GN=TGFBI PE=1 SV=1	0.293
EMILIN-1 OS=Homo sapiens GN=EMILIN1 PE=1 SV=2	0.162
Decorin OS=Homo sapiens GN=DCN PE=1 SV=1	0.489
Protein-glutamine gamma-glutamyltransferase 2 OS=Homo sapiens GN=TGM2 PE=2 SV=1	0.15
Myosin light polypeptide 6 OS=Homo sapiens GN=MYL6 PE=2 SV=1	0.799
Alpha-1-antichymotrypsin His-Pro-less OS=Homo sapiens GN=SERPINA3 PE=3 SV=1	0.286
Collagen alpha-1(XVIII) chain (Fragment) OS=Homo sapiens GN=COL18A1 PE=4 SV=1	0.145
Hemoglobin subunit beta OS=Homo sapiens GN=HBB PE=1 SV=2	1.61
Haptoglobin OS=Homo sapiens GN=HP PE=1 SV=1	0.475
Cluster of Heat shock 70 kDa protein 1A/1B OS=Homo sapiens GN=HSPA1A PE=1 SV=5 (HSP71_HUMAN)	0.2
Cluster of Ig gamma-3 chain C region OS=Homo sapiens GN=IGHG3 PE=1 SV=2 (IGHG3_HUMAN)	0.259
Plasminogen OS=Homo sapiens GN=PLG PE=1 SV=2	0.152
Cluster of Tropomyosin 1 (Alpha), isoform CRA_f OS=Homo sapiens GN=TPM1 PE=2 SV=1 (Q6ZN40_HUMAN)	0.198
Cluster of Tubulin beta-4B chain OS=Homo sapiens GN=TUBB4B PE=1 SV=1 (TBB4B_HUMAN)	0.29
Isoform 2 of Nidogen-1 OS=Homo sapiens GN=NID1	0.0733
Cluster of Histone H2B type 1-J OS=Homo sapiens GN=HIST1H2BJ PE=1 SV=3 (H2B1J_HUMAN)	0.549
Fibronectin OS=Homo sapiens GN=FN1 PE=4 SV=1	0.0385
Ferritin heavy chain OS=Homo sapiens GN=FTH1 PE=1 SV=2	0.551
Thrombospondin-1 OS=Homo sapiens GN=THBS1 PE=1 SV=2	0.0774
Isoform H14 of Myeloperoxidase OS=Homo sapiens GN=MPO	0.121
Laminin subunit beta-2 OS=Homo sapiens GN=LAMB2 PE=1 SV=2	0.0506
Tubulin alpha-4A chain OS=Homo sapiens GN=TUBA4A PE=2 SV=1	0.218
Isoform 2 of Fibrinogen alpha chain OS=Homo sapiens GN=FGA	0.0699
Cartilage intermediate layer protein 1 OS=Homo sapiens GN=CILP PE=1 SV=4	0.0754
Alpha-1-antitrypsin OS=Homo sapiens GN=SERPINA1 PE=1 SV=3	0.145
Lysozyme C OS=Homo sapiens GN=LYZ PE=1 SV=1	0.449
Complement C1q subcomponent subunit B OS=Homo sapiens GN=C1QB PE=1 SV=3	0.267
Carboxypeptidase B2 OS=Homo sapiens GN=CPB2 PE=1 SV=2	0.14
Histone H2A type 1-D OS=Homo sapiens GN=HIST1H2AD PE=1 SV=2	0.241
Fructose-bisphosphate aldolase A OS=Homo sapiens GN=ALDOA PE=1 SV=2	0.363
Lactadherin OS=Homo sapiens GN=MFGE8 PE=4 SV=1	0.281
Cluster of L-lactate dehydrogenase OS=Homo sapiens GN=LDHA PE=3 SV=1 (F5H308_HUMAN)	0.324
Apolipoprotein C-I OS=Homo sapiens GN=APOC1 PE=1 SV=1	1.58
Neutrophil elastase OS=Homo sapiens GN=ELANE PE=1 SV=1	0.391
Complement factor H-related 1 OS=Homo sapiens GN=CFHR1 PE=4 SV=1	0.503
Protein AMBP OS=Homo sapiens GN=AMBP PE=1 SV=1	0.372
Hemoglobin subunit alpha OS=Homo sapiens GN=HBA1 PE=1 SV=2	0.494
Isoform 2 of N-acetylmuramoyl-L-alanine amidase OS=Homo sapiens GN=PGLYRP2	0.108
Fibrinogen gamma chain OS=Homo sapiens GN=FGG PE=4 SV=1	0.129
Ig kappa chain C region OS=Homo sapiens GN=IGKC PE=1 SV=1	0.674
Pigment epithelium-derived factor OS=Homo sapiens GN=SERPINF1 PE=3 SV=1	0.272
Complement C1q subcomponent subunit C OS=Homo sapiens GN=C1QC PE=1 SV=3	0.275
Isoform 2 of EGF-containing fibulin-like extracellular matrix protein 1 OS=Homo sapiens GN=EFEMP1	0.124
Galectin-1 OS=Homo sapiens GN=LGALS1 PE=1 SV=2	0.516
Alpha-actinin-1 (Fragment) OS=Homo sapiens GN=ACTN1 PE=4 SV=1	0.243
Prelamin-A/C OS=Homo sapiens GN=LMNA PE=3 SV=1	0.121
Complement factor H OS=Homo sapiens GN=CFH PE=1 SV=4	0.0969
Elongation factor 1-alpha 1 OS=Homo sapiens GN=EEF1A1 PE=1 SV=1	0.135
Neutrophil defensin 1 OS=Homo sapiens GN=DEFA1 PE=1 SV=1	0.79
Isoform LCRMP-4 of Dihydropyrimidinase-related protein 3 OS=Homo sapiens GN=DPYSL3	0.108
Annexin A1 OS=Homo sapiens GN=ANXA1 PE=1 SV=2	0.177
Vinculin (Fragment) OS=Homo sapiens GN=VCL PE=2 SV=1	0.0533
Gelsolin OS=Homo sapiens GN=GSN PE=4 SV=1	0.0401
Metalloproteinase inhibitor 3 OS=Homo sapiens GN=TIMP3 PE=1 SV=2	0.138
Inter-alpha-trypsin inhibitor heavy chain H2 OS=Homo sapiens GN=ITIH2 PE=1 SV=2	0.0306
Pyruvate kinase (Fragment) OS=Homo sapiens GN=PKM PE=3 SV=1	0.0618
Isoform 2 of Myosin regulatory light polypeptide 9 OS=Homo sapiens GN=MYL9	0.365
Heat shock protein beta-6 OS=Homo sapiens GN=HSPB6 PE=1 SV=2	0.433
Collagen alpha-1(I) chain OS=Homo sapiens GN=COL1A1 PE=1 SV=5	0.0474
Immunoglobulin J chain (Fragment) OS=Homo sapiens GN=IGJ PE=4 SV=1	1.03
Histone H4 OS=Homo sapiens GN=HIST1H4A PE=1 SV=2	0.698
Prolargin OS=Homo sapiens GN=PRELP PE=1 SV=1	0.156
Protein S100-A8 OS=Homo sapiens GN=S100A8 PE=1 SV=1	0.732
60S ribosomal protein L18 (Fragment) OS=Homo sapiens GN=RPL18 PE=4 SV=1	0.52
Isoform 3 of Tubulointerstitial nephritis antigen-like OS=Homo sapiens GN=TINAGL1	0.129
Isoform 2 of C4b-binding protein beta chain OS=Homo sapiens GN=C4BPB	0.248
ATP synthase subunit beta, mitochondrial OS=Homo sapiens GN=ATP5B PE=1 SV=3	0.122
Lysosome-associated membrane glycoprotein 1 OS=Homo sapiens GN=LAMP1 PE=1 SV=3	0.152
Peroxiredoxin-1 OS=Homo sapiens GN=PRDX1 PE=1 SV=1	0.151
Plasma kallikrein light chain OS=Homo sapiens GN=KLKB1 PE=3 SV=1	0.0529
Matrix Gla protein OS=Homo sapiens GN=MGP PE=4 SV=1	0.221
Protein S (Alpha), isoform CRA_b OS=Homo sapiens GN=PROS1 PE=4 SV=1	0.112
Lactoferroxin-B (Fragment) OS=Homo sapiens GN=LTF PE=4 SV=1	0.0426
Glyceraldehyde-3-phosphate dehydrogenase OS=Homo sapiens GN=GAPDH PE=3 SV=1	0.105
Isoform 2 of Glia-derived nexin OS=Homo sapiens GN=SERPINE2	0.0748
Protein S100-A9 OS=Homo sapiens GN=S100A9 PE=1 SV=1	0.258
Tetranectin OS=Homo sapiens GN=CLEC3B PE=4 SV=1	0.189
Isoform DPII of Desmoplakin OS=Homo sapiens GN=DSP	0.00978
Profilin-1 OS=Homo sapiens GN=PFN1 PE=1 SV=2	0.224
Asporin OS=Homo sapiens GN=ASPN PE=1 SV=2	0.0758
Ubiquitin OS=Homo sapiens GN=UBB PE=2 SV=1	0.196
Complement component C9 OS=Homo sapiens GN=C9 PE=1 SV=2	0.0518
Isoform 2 of Coiled-coil domain-containing protein 80 OS=Homo sapiens GN=CCDC80	0.0301
Annexin A5 OS=Homo sapiens GN=ANXA5 PE=1 SV=2	0.107
Protein DJ-1 OS=Homo sapiens GN=PARK7 PE=1 SV=2	0.169
Isoform 2 of Dermcidin OS=Homo sapiens GN=DCD	0.303
Histone H1.3 OS=Homo sapiens GN=HIST1H1D PE=1 SV=2	0.15
Isoform 2 of EGF-like repeat and discoidin I-like domain-containing protein 3 OS=Homo sapiens GN=EDIL3	0.061
Collagen alpha-1(XV) chain OS=Homo sapiens GN=COL15A1 PE=1 SV=2	0.023
Spondin-1 OS=Homo sapiens GN=SPON1 PE=1 SV=2	0.0359
Heat shock protein beta-1 OS=Homo sapiens GN=HSPB1 PE=4 SV=1	0.164
78 kDa glucose-regulated protein OS=Homo sapiens GN=HSPA5 PE=1 SV=2	0.0925
Myosin regulatory light chain 12A OS=Homo sapiens GN=MYL12A PE=4 SV=1	0.164

## Sheet: training-5
Protein	emPAI
Serum albumin OS=Homo sapiens GN=ALB PE=1 SV=2	5.6
Cluster of Keratin, type I cytoskeletal 10 OS=Homo sapiens GN=KRT10 PE=1 SV=6 (K1C10_HUMAN)	1.94
Cluster of Keratin, type II cytoskeletal 2 epidermal OS=Homo sapiens GN=KRT2 PE=1 SV=2 (K22E_HUMAN)	1.35
Keratin, type II cytoskeletal 1 OS=Homo sapiens GN=KRT1 PE=1 SV=6	4.98
Collagen alpha-3(VI) chain OS=Homo sapiens GN=COL6A3 PE=4 SV=1	0.493
Ig alpha-1 chain C region OS=Homo sapiens GN=IGHA1 PE=1 SV=2	4.83
Cluster of Vimentin OS=Homo sapiens GN=VIM PE=1 SV=4 (VIME_HUMAN)	2.1
Cluster of Ig gamma-1 chain C region OS=Homo sapiens GN=IGHG1 PE=1 SV=1 (IGHG1_HUMAN)	1.4
Keratin, type I cytoskeletal 9 OS=Homo sapiens GN=KRT9 PE=1 SV=3	1.79
Cluster of Actin, cytoplasmic 1 OS=Homo sapiens GN=ACTB PE=1 SV=1 (ACTB_HUMAN)	1.3
Basement membrane-specific heparan sulfate proteoglycan core protein OS=Homo sapiens GN=HSPG2 PE=1 SV=4	0.14
Hemoglobin subunit alpha OS=Homo sapiens GN=HBA1 PE=1 SV=2	12.6
Cluster of Myosin-9 OS=Homo sapiens GN=MYH9 PE=1 SV=4 (sp|P35579|MYH9_HUMAN)	0.121
Cluster of Hemoglobin subunit beta OS=Homo sapiens GN=HBB PE=1 SV=2 (HBB_HUMAN)	6.47
Alpha-2-macroglobulin OS=Homo sapiens GN=A2M PE=1 SV=3	0.267
Cluster of Tubulin beta chain OS=Homo sapiens GN=TUBB PE=3 SV=1 (F8VUJ7_HUMAN)	0.812
78 kDa glucose-regulated protein OS=Homo sapiens GN=HSPA5 PE=1 SV=2	0.941
Cluster of Serotransferrin OS=Homo sapiens GN=TF PE=1 SV=3 (TRFE_HUMAN)	0.864
Complement C3 OS=Homo sapiens GN=C3 PE=1 SV=2	0.251
Fibrillin-1 OS=Homo sapiens GN=FBN1 PE=1 SV=3	0.132
Isoform 2 of Filamin-A OS=Homo sapiens GN=FLNA	0.122
Ig lambda-2 chain C regions OS=Homo sapiens GN=IGLC2 PE=1 SV=1	9.82
Prelamin-A/C OS=Homo sapiens GN=LMNA PE=1 SV=1	0.751
Endoplasmin OS=Homo sapiens GN=HSP90B1 PE=1 SV=1	0.464
Complement component C4B (Childo blood group) OS=Homo sapiens GN=C4B-1 PE=4 SV=1	0.143
Cluster of Collagen alpha-1(I) chain OS=Homo sapiens GN=COL1A1 PE=1 SV=5 (CO1A1_HUMAN)	0.26
Fibrinogen beta chain OS=Homo sapiens GN=FGB PE=1 SV=2	0.98
ATP synthase subunit alpha, mitochondrial OS=Homo sapiens GN=ATP5A1 PE=1 SV=1	0.533
Elongation factor 2 OS=Homo sapiens GN=EEF2 PE=1 SV=4	0.266
Histone H4 OS=Homo sapiens GN=HIST1H4A PE=1 SV=2	9.82
Fibrinogen gamma chain OS=Homo sapiens GN=FGG PE=4 SV=1	0.355
Collagen alpha-1(VI) chain OS=Homo sapiens GN=COL6A1 PE=1 SV=3	0.305
Protein disulfide isomerase family A, member 3, isoform CRA_b OS=Homo sapiens GN=PDIA3 PE=3 SV=1	0.5
Cluster of Heat shock 70 kDa protein 1A/1B OS=Homo sapiens GN=HSPA1A PE=1 SV=5 (HSP71_HUMAN)	0.318
Desmoplakin OS=Homo sapiens GN=DSP PE=1 SV=3	0.0499
Annexin OS=Homo sapiens GN=ANXA6 PE=3 SV=3	0.29
Alcohol dehydrogenase 1B OS=Homo sapiens GN=ADH1B PE=1 SV=2	0.61
Glyceraldehyde-3-phosphate dehydrogenase OS=Homo sapiens GN=GAPDH PE=3 SV=1	0.82
Fibronectin OS=Homo sapiens GN=FN1 PE=4 SV=1	0.092
Ig kappa chain C region OS=Homo sapiens GN=IGKC PE=1 SV=1	2.63
Protein disulfide-isomerase A4 OS=Homo sapiens GN=PDIA4 PE=1 SV=2	0.483
Alpha-enolase OS=Homo sapiens GN=ENO1 PE=1 SV=2	0.497
ATP synthase subunit beta, mitochondrial OS=Homo sapiens GN=ATP5B PE=1 SV=3	0.496
Cluster of Dihydropyrimidinase-related protein 2 OS=Homo sapiens GN=DPYSL2 PE=2 SV=1 (B4DR31_HUMAN)	0.575
Phosphoglycerate kinase 1 OS=Homo sapiens GN=PGK1 PE=2 SV=1	0.582
TXNDC5 protein OS=Homo sapiens GN=TXNDC5 PE=2 SV=1	0.602
Transitional endoplasmic reticulum ATPase OS=Homo sapiens GN=VCP PE=1 SV=4	0.197
Isoform 2 of Fibrinogen alpha chain OS=Homo sapiens GN=FGA	0.225
Collagen alpha-2(I) chain OS=Homo sapiens GN=COL1A2 PE=1 SV=7	0.19
Elongation factor 1-alpha 1 OS=Homo sapiens GN=EEF1A1 PE=1 SV=1	0.464
Immunoglobulin J chain OS=Homo sapiens GN=IGJ PE=1 SV=4	1.78
Lumican OS=Homo sapiens GN=LUM PE=1 SV=2	0.779
Pyruvate kinase isozymes M1/M2 OS=Homo sapiens GN=PKM PE=1 SV=4	0.316
Isoform 1 of Vinculin OS=Homo sapiens GN=VCL	0.168
Plasma cell-induced resident endoplasmic reticulum protein OS=Homo sapiens GN=PACAP PE=1 SV=1	1.86
Junction plakoglobin OS=Homo sapiens GN=JUP PE=1 SV=3	0.265
Neuroblast differentiation-associated protein AHNAK OS=Homo sapiens GN=AHNAK PE=1 SV=2	0.0208
Cluster of Histone H2A type 1-B/E OS=Homo sapiens GN=HIST1H2AB PE=1 SV=2 (H2A1B_HUMAN)	0.539
Cluster of HLA class I histocompatibility antigen, Cw-4 alpha chain OS=Homo sapiens GN=HLA-C PE=1 SV=1 (1C04_HUMAN)	0.26
Annexin A5 OS=Homo sapiens GN=ANXA5 PE=1 SV=2	0.693
Cluster of Transforming growth factor-beta-induced protein ig-h3 OS=Homo sapiens GN=TGFBI PE=1 SV=1 (BGH3_HUMAN)	0.239
Carbonic anhydrase 1 OS=Homo sapiens GN=CA1 PE=1 SV=2	0.722
Filaggrin-2 OS=Homo sapiens GN=FLG2 PE=1 SV=1	0.0534
Histone H1.3 OS=Homo sapiens GN=HIST1H1D PE=1 SV=2	1.01
Cluster of Moesin OS=Homo sapiens GN=MSN PE=1 SV=3 (MOES_HUMAN)	0.155
Peptidyl-prolyl cis-trans isomerase B OS=Homo sapiens GN=PPIB PE=1 SV=2	0.482
Profilin-1 OS=Homo sapiens GN=PFN1 PE=1 SV=2	1.75
Serum amyloid P-component OS=Homo sapiens GN=APCS PE=1 SV=2	0.849
Alpha-1-antitrypsin OS=Homo sapiens GN=SERPINA1 PE=1 SV=3	0.503
Cluster of Peroxiredoxin-1 OS=Homo sapiens GN=PRDX1 PE=1 SV=1 (PRDX1_HUMAN)	0.491
Protein AMBP OS=Homo sapiens GN=AMBP PE=1 SV=1	0.372
Biglycan OS=Homo sapiens GN=BGN PE=2 SV=1	0.312
Heterogeneous nuclear ribonucleoproteins C1/C2 OS=Homo sapiens GN=HNRNPC PE=2 SV=1	0.636
Cathepsin G OS=Homo sapiens GN=CTSG PE=1 SV=2	0.722
Desmoglein-1 OS=Homo sapiens GN=DSG1 PE=1 SV=2	0.152
Gelsolin OS=Homo sapiens GN=GSN PE=4 SV=1	0.217
Alpha-1-antichymotrypsin His-Pro-less OS=Homo sapiens GN=SERPINA3 PE=3 SV=1	0.369
Cluster of Tropomyosin alpha-3 chain OS=Homo sapiens GN=TPM3 PE=3 SV=1 (J3KN67_HUMAN)	0.227
40S ribosomal protein S3 OS=Homo sapiens GN=RPS3 PE=3 SV=1	0.736
Peptidyl-prolyl cis-trans isomerase A OS=Homo sapiens GN=PPIA PE=1 SV=2	1.35
Prolargin OS=Homo sapiens GN=PRELP PE=1 SV=1	0.336
Talin 1 OS=Homo sapiens GN=TLN1 PE=2 SV=1	0.0513
Alpha-1B-glycoprotein OS=Homo sapiens GN=A1BG PE=1 SV=4	0.341
Isoform 2C2A of Collagen alpha-2(VI) chain OS=Homo sapiens GN=COL6A2	0.0927
Isoform 2 of Triosephosphate isomerase OS=Homo sapiens GN=TPI1	0.505
Apolipoprotein A-I OS=Homo sapiens GN=APOA1 PE=1 SV=1	0.568
Histone H2B OS=Homo sapiens GN=HIST2H2BF PE=2 SV=1	0.672
Keratin, type II cytoskeletal 78 OS=Homo sapiens GN=KRT78 PE=2 SV=2	0.183
Selenium-binding protein 1 OS=Homo sapiens GN=SELENBP1 PE=1 SV=2	0.129
60S ribosomal protein L7a OS=Homo sapiens GN=RPL7A PE=1 SV=2	0.233
60S ribosomal protein L13 OS=Homo sapiens GN=RPL13 PE=1 SV=4	0.294
Heat shock protein HSP 90-beta OS=Homo sapiens GN=HSP90AB1 PE=1 SV=4	0.122
60S ribosomal protein L7 OS=Homo sapiens GN=RPL7 PE=3 SV=1	0.291
Alpha-2-HS-glycoprotein chain A OS=Homo sapiens GN=AHSG PE=4 SV=1	0.174
Tubulin alpha-4A chain OS=Homo sapiens GN=TUBA4A PE=2 SV=1	0.484
Protein disulfide-isomerase A6 OS=Homo sapiens GN=PDIA6 PE=3 SV=1	0.196
Mast cell carboxypeptidase A OS=Homo sapiens GN=CPA3 PE=1 SV=2	0.299
60 kDa heat shock protein, mitochondrial OS=Homo sapiens GN=HSPD1 PE=1 SV=2	0.17
Collagen alpha-1(XII) chain OS=Homo sapiens GN=COL12A1 PE=4 SV=1	0.0395
Tubulin alpha-1A chain OS=Homo sapiens GN=TUBA1A PE=3 SV=1	0.616
Transgelin (Fragment) OS=Homo sapiens GN=TAGLN PE=4 SV=1	1.07
Hemopexin OS=Homo sapiens GN=HPX PE=1 SV=2	0.203
Chymase OS=Homo sapiens GN=CMA1 PE=1 SV=1	0.411
Ubiquitin-like modifier activating enzyme 1 OS=Homo sapiens GN=UBA1 PE=2 SV=1	0.0852
Isoform LMW of Kininogen-1 OS=Homo sapiens GN=KNG1	0.304
Ubiquitin OS=Homo sapiens GN=UBB PE=2 SV=1	0.709
Haptoglobin OS=Homo sapiens GN=HP PE=1 SV=1	0.151
Nucleolin OS=Homo sapiens GN=NCL PE=1 SV=3	0.133
Cluster of Histone H3 OS=Homo sapiens GN=H3F3A PE=2 SV=1 (B4DEB1_HUMAN)	0.91
Decorin OS=Homo sapiens GN=DCN PE=1 SV=1	0.27
Myosin light polypeptide 6 OS=Homo sapiens GN=MYL6 PE=2 SV=1	0.265
Protein disulfide-isomerase OS=Homo sapiens GN=P4HB PE=3 SV=1	0.205
40S ribosomal protein S4, X isoform OS=Homo sapiens GN=RPS4X PE=1 SV=2	0.237
Isoform 2 of Coatomer subunit alpha OS=Homo sapiens GN=COPA	0.0476
60S ribosomal protein L4 OS=Homo sapiens GN=RPL4 PE=1 SV=5	0.143
Isoform 2 of Nidogen-1 OS=Homo sapiens GN=NID1	0.0483
Calponin-1 OS=Homo sapiens GN=CNN1 PE=1 SV=2	0.329
Cysteine and glycine-rich protein 1 OS=Homo sapiens GN=CSRP1 PE=1 SV=3	0.573
Galectin-3 OS=Homo sapiens GN=LGALS3 PE=4 SV=1	0.475
Glutathione S-transferase P OS=Homo sapiens GN=GSTP1 PE=1 SV=2	0.493
Histone H1.5 OS=Homo sapiens GN=HIST1H1B PE=1 SV=3	0.513
Isoform 2 of Plectin OS=Homo sapiens GN=PLEC	0.0184
Peroxiredoxin-2 OS=Homo sapiens GN=PRDX2 PE=1 SV=5	0.531
Thymidine phosphorylase (Fragment) OS=Homo sapiens GN=TYMP PE=4 SV=1	0.23
Cluster of Complement factor H OS=Homo sapiens GN=CFH PE=1 SV=4 (sp|P08603|CFAH_HUMAN)	0.0719
Neutral alpha-glucosidase AB OS=Homo sapiens GN=GANAB PE=4 SV=1	0.069
Galectin-1 OS=Homo sapiens GN=LGALS1 PE=1 SV=2	0.516
Laminin subunit beta-2 OS=Homo sapiens GN=LAMB2 PE=1 SV=2	0.0334
Alpha-actinin-4 OS=Homo sapiens GN=ACTN4 PE=1 SV=2	0.0962
Cluster of HLA class II histocompatibility antigen, DRB1-11 beta chain OS=Homo sapiens GN=HLA-DRB1 PE=1 SV=1 (2B1B_HUMAN)	0.231
EH domain-containing protein 2 OS=Homo sapiens GN=EHD2 PE=1 SV=2	0.11
CD44 antigen OS=Homo sapiens GN=CD44 PE=4 SV=2	0.0849
Clusterin OS=Homo sapiens GN=CLU PE=3 SV=1	0.185
Serpin H1 OS=Homo sapiens GN=SERPINH1 PE=1 SV=2	0.147
Isoform 2 of Clathrin heavy chain 1 OS=Homo sapiens GN=CLTC	0.0342
Transketolase OS=Homo sapiens GN=TKT PE=2 SV=1	0.107
Mimecan OS=Homo sapiens GN=OGN PE=1 SV=1	0.322
Laminin subunit alpha-5 OS=Homo sapiens GN=LAMA5 PE=1 SV=8	0.0163
Vitronectin OS=Homo sapiens GN=VTN PE=1 SV=1	0.124
Extracellular superoxide dismutase [Cu-Zn] OS=Homo sapiens GN=SOD3 PE=1 SV=2	0.437
Transaldolase OS=Homo sapiens GN=TALDO1 PE=1 SV=2	0.183
Adenine phosphoribosyltransferase OS=Homo sapiens GN=APRT PE=1 SV=2	0.875
Transthyretin OS=Homo sapiens GN=TTR PE=1 SV=1	0.471
Collagen alpha-2(IV) chain OS=Homo sapiens GN=COL4A2 PE=1 SV=4	0.0392
Protein ERGIC-53 OS=Homo sapiens GN=LMAN1 PE=1 SV=2	0.117
Cytosol aminopeptidase (Fragment) OS=Homo sapiens GN=LAP3 PE=4 SV=1	0.318
Vitamin D-binding protein OS=Homo sapiens GN=GC PE=4 SV=1	0.123
40S ribosomal protein S18 OS=Homo sapiens GN=RPS18 PE=1 SV=3	0.414
Galectin-7 OS=Homo sapiens GN=LGALS7 PE=1 SV=2	0.224
Collagen alpha-1(XV) chain OS=Homo sapiens GN=COL15A1 PE=1 SV=2	0.023
Ceruloplasmin OS=Homo sapiens GN=CP PE=1 SV=1	0.0299
40S ribosomal protein S19 OS=Homo sapiens GN=RPS19 PE=1 SV=2	0.21
Ras GTPase-activating-like protein IQGAP1 OS=Homo sapiens GN=IQGAP1 PE=1 SV=1	0.0346
Eukaryotic initiation factor 4A-II OS=Homo sapiens GN=EIF4A2 PE=3 SV=1	0.0797
Activated RNA polymerase II transcriptional coactivator p15 OS=Homo sapiens GN=SUB1 PE=1 SV=3	0.235
Hornerin OS=Homo sapiens GN=HRNR PE=1 SV=2	0.0115
Polymerase I and transcript release factor OS=Homo sapiens GN=PTRF PE=1 SV=1	0.0758
L-lactate dehydrogenase OS=Homo sapiens GN=LDHA PE=3 SV=1	0.0982
Antithrombin-III OS=Homo sapiens GN=SERPINC1 PE=1 SV=1	0.0623
Olfactomedin-like protein 1 OS=Homo sapiens GN=OLFML1 PE=1 SV=2	0.0715
Laminin subunit gamma-1 OS=Homo sapiens GN=LAMC1 PE=1 SV=3	0.0369
Rab GDP dissociation inhibitor beta OS=Homo sapiens GN=GDI2 PE=4 SV=1	0.0641
Dolichyl-diphosphooligosaccharide--protein glycosyltransferase subunit 1 OS=Homo sapiens GN=RPN1 PE=1 SV=1	0.0477
Isoform 2 of Glucosidase 2 subunit beta OS=Homo sapiens GN=PRKCSH	0.0551
Isoform 2 of Ig mu chain C region OS=Homo sapiens GN=IGHM	0.0666
Integrin-linked protein kinase OS=Homo sapiens GN=ILK PE=2 SV=1	0.154
Caldesmon (Fragment) OS=Homo sapiens GN=CALD1 PE=4 SV=1	0.0712
40S ribosomal protein SA (Fragment) OS=Homo sapiens GN=RPSA PE=3 SV=1	0.237
Nucleoside diphosphate kinase A OS=Homo sapiens GN=NME1 PE=3 SV=1	0.494
60S acidic ribosomal protein P0 (Fragment) OS=Homo sapiens GN=RPLP0 PE=3 SV=1	0.446
Methyltransferase-like protein 7A (Fragment) OS=Homo sapiens GN=METTL7A PE=4 SV=1	0.35
60S ribosomal protein L18 (Fragment) OS=Homo sapiens GN=RPL18 PE=4 SV=1	0.52
Heat shock protein beta-1 OS=Homo sapiens GN=HSPB1 PE=1 SV=2	0.315
Macrophage migration inhibitory factor OS=Homo sapiens GN=MIF PE=1 SV=4	0.624
Peroxiredoxin-6 OS=Homo sapiens GN=PRDX6 PE=1 SV=3	0.284
Heterogeneous nuclear ribonucleoprotein K OS=Homo sapiens GN=HNRNPK PE=2 SV=1	0.133
Translocon-associated protein subunit delta OS=Homo sapiens GN=SSR4 PE=1 SV=1	0.385
Isoform Short of Heterogeneous nuclear ribonucleoprotein U OS=Homo sapiens GN=HNRNPU	0.0733
LIM and SH3 domain protein 1 OS=Homo sapiens GN=LASP1 PE=1 SV=2	0.235
Histone H1x OS=Homo sapiens GN=H1FX PE=1 SV=1	0.32
Sialic acid synthase OS=Homo sapiens GN=NANS PE=1 SV=2	0.17
Annexin (Fragment) OS=Homo sapiens GN=ANXA2 PE=3 SV=1	0.28
HLA class II histocompatibility antigen gamma chain OS=Homo sapiens GN=CD74 PE=4 SV=1	0.549
BTB/POZ domain-containing protein KCTD12 OS=Homo sapiens GN=KCTD12 PE=1 SV=1	0.194
40S ribosomal protein S8 OS=Homo sapiens GN=RPS8 PE=4 SV=1	0.294
Isoform 2 of Heterogeneous nuclear ribonucleoprotein M OS=Homo sapiens GN=HNRNPM	0.0861
14-3-3 protein gamma OS=Homo sapiens GN=YWHAG PE=1 SV=2	0.25
Isoform 2 of Heterogeneous nuclear ribonucleoprotein R OS=Homo sapiens GN=HNRNPR	0.0943
Ig kappa chain V-III region SIE OS=Homo sapiens PE=1 SV=1	0.666
Actin-related protein 2/3 complex subunit 4 OS=Homo sapiens GN=ARPC4 PE=1 SV=3	0.334
Neutrophil defensin 1 OS=Homo sapiens GN=DEFA1 PE=1 SV=1	0.79
60S ribosomal protein L23 OS=Homo sapiens GN=RPL23 PE=3 SV=1	0.645
60S ribosomal protein L6 (Fragment) OS=Homo sapiens GN=RPL6 PE=3 SV=1	0.212
Isoform 2 of 3-hydroxyacyl-CoA dehydrogenase type-2 OS=Homo sapiens GN=HSD17B10	0.262
Ribosome-binding protein 1 OS=Homo sapiens GN=RRBP1 PE=4 SV=1	0.0431
Dolichyl-diphosphooligosaccharide--protein glycosyltransferase 48 kDa subunit OS=Homo sapiens GN=DDOST PE=1 SV=4	0.134
Coagulation factor XIII A chain OS=Homo sapiens GN=F13A1 PE=1 SV=4	0.0799
Isoform 2 of Olfactomedin-like protein 3 OS=Homo sapiens GN=OLFML3	0.148
40S ribosomal protein S13 OS=Homo sapiens GN=RPS13 PE=4 SV=1	0.442
Elongation factor 1-delta (Fragment) OS=Homo sapiens GN=EEF1D PE=3 SV=1	0.244
60S ribosomal protein L12 OS=Homo sapiens GN=RPL12 PE=1 SV=1	0.414
Plasma protease C1 inhibitor OS=Homo sapiens GN=SERPING1 PE=2 SV=1	0.121
Transforming protein RhoA OS=Homo sapiens GN=RHOA PE=1 SV=1	0.33
Cytosolic non-specific dipeptidase OS=Homo sapiens GN=CNDP2 PE=1 SV=2	0.128
60S ribosomal protein L10a OS=Homo sapiens GN=RPL10A PE=1 SV=2	0.285
Annexin A1 OS=Homo sapiens GN=ANXA1 PE=1 SV=2	0.085
T-complex protein 1 subunit gamma OS=Homo sapiens GN=CCT3 PE=2 SV=1	0.0589
Plastin-2 OS=Homo sapiens GN=LCP1 PE=2 SV=1	0.153
Ras-related C3 botulinum toxin substrate 2 OS=Homo sapiens GN=RAC2 PE=3 SV=1	0.442
Apolipoprotein B-100 OS=Homo sapiens GN=APOB PE=1 SV=2	0.0126
Isoform Short of Spectrin beta chain, non-erythrocytic 1 OS=Homo sapiens GN=SPTBN1	0.0118
Very long-chain-specific acyl-CoA dehydrogenase, mitochondrial OS=Homo sapiens GN=ACADVL PE=3 SV=1	0.0916
L-lactate dehydrogenase (Fragment) OS=Homo sapiens GN=LDHB PE=3 SV=1	0.281
Zinc-alpha-2-glycoprotein OS=Homo sapiens GN=AZGP1 PE=1 SV=2	0.311
40S ribosomal protein S16 OS=Homo sapiens GN=RPS16 PE=2 SV=1	0.205
Coronin OS=Homo sapiens GN=CORO1C PE=2 SV=1	0.0606
Adenosylhomocysteinase OS=Homo sapiens GN=AHCY PE=1 SV=4	0.0688
Valine--tRNA ligase OS=Homo sapiens GN=VARS PE=3 SV=1	0.0232
Retinal dehydrogenase 1 OS=Homo sapiens GN=ALDH1A1 PE=1 SV=2	0.0598
60S ribosomal protein L35a OS=Homo sapiens GN=RPL35A PE=1 SV=2	0.618
Cytoplasmic dynein 1 heavy chain 1 OS=Homo sapiens GN=DYNC1H1 PE=1 SV=5	0.00609
Cytochrome c (Fragment) OS=Homo sapiens GN=CYCS PE=3 SV=1	0.303
Band 3 anion transport protein OS=Homo sapiens GN=SLC4A1 PE=1 SV=3	0.032
Membrane primary amine oxidase OS=Homo sapiens GN=AOC3 PE=1 SV=3	0.0386
Elongation factor Tu, mitochondrial OS=Homo sapiens GN=TUFM PE=1 SV=2	0.137
Flavin reductase (NADPH) OS=Homo sapiens GN=BLVRB PE=1 SV=3	0.151
Malate dehydrogenase, mitochondrial OS=Homo sapiens GN=MDH2 PE=3 SV=1	0.107
Transmembrane emp24 domain-containing protein 10 OS=Homo sapiens GN=TMED10 PE=1 SV=2	0.133
Alcohol dehydrogenase [NADP(+)] OS=Homo sapiens GN=AKR1A1 PE=1 SV=3	0.0903
Isoform 2 of Tryptophan--tRNA ligase, cytoplasmic OS=Homo sapiens GN=WARS	0.127
Stress-induced-phosphoprotein 1 OS=Homo sapiens GN=STIP1 PE=4 SV=1	0.0548
Unconventional myosin-Ic OS=Homo sapiens GN=MYO1C PE=4 SV=1	0.0274
Proteasome subunit beta type-3 OS=Homo sapiens GN=PSMB3 PE=3 SV=1	0.269
C4b-binding protein alpha chain OS=Homo sapiens GN=C4BPA PE=1 SV=2	0.0488
Cell division control protein 42 homolog OS=Homo sapiens GN=CDC42 PE=3 SV=1	0.125
D-3-phosphoglycerate dehydrogenase OS=Homo sapiens GN=PHGDH PE=2 SV=1	0.119
T-complex protein 1 subunit delta OS=Homo sapiens GN=CCT4 PE=2 SV=1	0.0778
Spermidine synthase OS=Homo sapiens GN=SRM PE=1 SV=1	0.0975
CD5 antigen-like OS=Homo sapiens GN=CD5L PE=1 SV=1	0.0865
Isoform 2 of 40S ribosomal protein S20 OS=Homo sapiens GN=RPS20	0.255
EMILIN-1 OS=Homo sapiens GN=EMILIN1 PE=1 SV=2	0.0306
Calpain-1 catalytic subunit OS=Homo sapiens GN=CAPN1 PE=1 SV=1	0.0399
Ig heavy chain V-III region BRO OS=Homo sapiens PE=1 SV=1	0.258
Coronin-1A OS=Homo sapiens GN=CORO1A PE=1 SV=4	0.076
Isoform 2 of Heat shock protein HSP 90-alpha OS=Homo sapiens GN=HSP90AA1	0.0786
Protein CutA OS=Homo sapiens GN=CUTA PE=4 SV=1	0.235
Aldehyde dehydrogenase, mitochondrial OS=Homo sapiens GN=ALDH2 PE=1 SV=2	0.0677
6-phosphogluconolactonase OS=Homo sapiens GN=PGLS PE=1 SV=2	0.121
Peroxiredoxin-5, mitochondrial OS=Homo sapiens GN=PRDX5 PE=4 SV=1	0.265
PRA1 family protein 2 OS=Homo sapiens GN=PRAF2 PE=4 SV=1	0.196
Aspartate aminotransferase, mitochondrial OS=Homo sapiens GN=GOT2 PE=1 SV=3	0.0765
ADP/ATP translocase 1 OS=Homo sapiens GN=SLC25A4 PE=1 SV=4	0.0999
Apolipoprotein C-III OS=Homo sapiens GN=APOC3 PE=1 SV=1	0.267
Beta-2-glycoprotein 1 OS=Homo sapiens GN=APOH PE=1 SV=3	0.15
Actin-related protein 2/3 complex subunit 3 OS=Homo sapiens GN=ARPC3 PE=1 SV=3	0.297
Isocitrate dehydrogenase [NADP] OS=Homo sapiens GN=IDH2 PE=2 SV=1	0.0727
60S ribosomal protein L18a OS=Homo sapiens GN=RPL18A PE=2 SV=1	0.186
Elongation factor 1-gamma OS=Homo sapiens GN=EEF1G PE=2 SV=1	0.0583
Lysosome-associated membrane glycoprotein 1 OS=Homo sapiens GN=LAMP1 PE=2 SV=1	0.0845
Prohibitin OS=Homo sapiens GN=PHB PE=2 SV=1	0.198
Low molecular weight phosphotyrosine protein phosphatase OS=Homo sapiens GN=ACP1 PE=4 SV=1	0.28
Glucosamine-6-phosphate isomerase 1 OS=Homo sapiens GN=GNPDA1 PE=2 SV=1	0.138
60S ribosomal protein L37a OS=Homo sapiens GN=RPL37A PE=4 SV=1	0.459
60S ribosomal protein L24 OS=Homo sapiens GN=RPL24 PE=4 SV=1	0.192
Calmodulin OS=Homo sapiens GN=CALM1 PE=1 SV=2	0.154
Calreticulin OS=Homo sapiens GN=CALR PE=1 SV=1	0.0683
Caveolin-1 OS=Homo sapiens GN=CAV1 PE=1 SV=4	0.164
Carbonyl reductase [NADPH] 1 OS=Homo sapiens GN=CBR1 PE=1 SV=3	0.109
C-C motif chemokine 21 OS=Homo sapiens GN=CCL21 PE=1 SV=1	0.231
CD59 glycoprotein OS=Homo sapiens GN=CD59 PE=1 SV=1	0.285
Cofilin-1 OS=Homo sapiens GN=CFL1 PE=1 SV=3	0.147
Transmembrane protein 33 (Fragment) OS=Homo sapiens GN=TMEM33 PE=4 SV=1	0.132
PDZ and LIM domain protein 5 OS=Homo sapiens GN=PDLIM5 PE=4 SV=1	0.0483
Oligosaccharyltransferase complex subunit OSTC OS=Homo sapiens GN=OSTC PE=4 SV=2	0.175
Dermatopontin OS=Homo sapiens GN=DPT PE=2 SV=2	0.139
HLA class II histocompatibility antigen, DR alpha chain OS=Homo sapiens GN=HLA-DRA PE=1 SV=1	0.124
60S ribosomal protein L14 OS=Homo sapiens GN=RPL14 PE=4 SV=1	0.233
Alpha-aminoadipic semialdehyde dehydrogenase OS=Homo sapiens GN=ALDH7A1 PE=3 SV=1	0.0608
Tetranectin OS=Homo sapiens GN=CLEC3B PE=4 SV=1	0.189
60S ribosomal protein L8 OS=Homo sapiens GN=RPL8 PE=4 SV=1	0.14
AP-2 complex subunit alpha-2 OS=Homo sapiens GN=AP2A2 PE=4 SV=1	0.0784
40S ribosomal protein S2 OS=Homo sapiens GN=RPS2 PE=3 SV=1	0.154
Protein POF1B OS=Homo sapiens GN=POF1B PE=4 SV=1	0.0966
Histidine ammonia-lyase OS=Homo sapiens GN=HAL PE=3 SV=1	0.0505
Reticulon-4 OS=Homo sapiens GN=RTN4 PE=4 SV=1	0.0889
Peptidyl-prolyl cis-trans isomerase FKBP1A OS=Homo sapiens GN=FKBP1A PE=1 SV=2	0.285
60S ribosomal protein L21 OS=Homo sapiens GN=RPL21 PE=4 SV=1	0.35
Golgin subfamily A member 6-like protein 1 OS=Homo sapiens GN=GOLGA6L1 PE=2 SV=2	0.0346
Ribonuclease inhibitor (Fragment) OS=Homo sapiens GN=RNH1 PE=4 SV=1	0.109
Nidogen-2 (Fragment) OS=Homo sapiens GN=NID2 PE=4 SV=1	0.0454
Ig heavy chain V-II region NEWM OS=Homo sapiens PE=1 SV=1	0.267
Ig heavy chain V-III region TIL OS=Homo sapiens PE=1 SV=1	0.277
Ig heavy chain V-III region KOL OS=Homo sapiens PE=1 SV=1	0.247
Platelet-activating factor acetylhydrolase IB subunit beta (Fragment) OS=Homo sapiens GN=PAFAH1B2 PE=4 SV=1	0.183
60S ribosomal protein L38 (Fragment) OS=Homo sapiens GN=RPL38 PE=3 SV=1	1.53
Myosin regulatory light chain 12A OS=Homo sapiens GN=MYL12A PE=4 SV=1	0.164
Ig kappa chain V-I region Wes OS=Homo sapiens PE=1 SV=1	0.294
Ig lambda chain V-I region NEWM OS=Homo sapiens PE=1 SV=1	0.316
Ig lambda chain V-III region LOI OS=Homo sapiens PE=1 SV=1	0.288
Protein DJ-1 OS=Homo sapiens GN=PARK7 PE=1 SV=2	0.169
Phosphoglycerate mutase 1 OS=Homo sapiens GN=PGAM1 PE=1 SV=2	0.115
Plasminogen OS=Homo sapiens GN=PLG PE=1 SV=2	0.036
Proteasome subunit beta type-1 OS=Homo sapiens GN=PSMB1 PE=1 SV=2	0.126
60S ribosomal protein L11 (Fragment) OS=Homo sapiens GN=RPL11 PE=2 SV=1	0.166
60S ribosomal protein L35 OS=Homo sapiens GN=RPL35 PE=1 SV=2	0.233
40S ribosomal protein S12 OS=Homo sapiens GN=RPS12 PE=1 SV=3	0.233
40S ribosomal protein S5 OS=Homo sapiens GN=RPS5 PE=1 SV=4	0.146
Transgelin-2 OS=Homo sapiens GN=TAGLN2 PE=1 SV=3	0.149
Transmembrane emp24 domain-containing protein 9 OS=Homo sapiens GN=TMED9 PE=1 SV=2	0.122
Synaptic vesicle membrane protein VAT-1 homolog OS=Homo sapiens GN=VAT1 PE=1 SV=2	0.0786
Isoform 2 of Myosin regulatory light polypeptide 9 OS=Homo sapiens GN=MYL9	0.169
Dermcidin OS=Homo sapiens GN=DCD PE=1 SV=2	0.303
Isoform 2 of Extended synaptotagmin-1 OS=Homo sapiens GN=ESYT1	0.0265
Gamma-glutamyltransferase 5 OS=Homo sapiens GN=GGT5 PE=4 SV=1	0.061
Leucine-rich alpha-2-glycoprotein OS=Homo sapiens GN=LRG1 PE=1 SV=2	0.0863
EGF-containing fibulin-like extracellular matrix protein 1 OS=Homo sapiens GN=EFEMP1 PE=2 SV=1	0.084
Isoform 2 of NADH-cytochrome b5 reductase 3 OS=Homo sapiens GN=CYB5R3	0.0966
Capping protein (Actin filament) muscle Z-line, beta OS=Homo sapiens GN=CAPZB PE=4 SV=1	0.113
Aconitase 2, mitochondrial OS=Homo sapiens GN=ACO2 PE=4 SV=1	0.0371
Isocitrate dehydrogenase [NADP] cytoplasmic (Fragment) OS=Homo sapiens GN=IDH1 PE=3 SV=1	0.189
Actin-related protein 2/3 complex subunit 5-like protein OS=Homo sapiens GN=ARPC5L PE=1 SV=1	0.198
Serine/arginine-rich-splicing factor 7 OS=Homo sapiens GN=SRSF7 PE=4 SV=1	0.124
Ribosomal protein L15 (Fragment) OS=Homo sapiens GN=RPL15 PE=3 SV=1	0.201
Peptidyl-prolyl cis-trans isomerase FKBP2 OS=Homo sapiens GN=FKBP2 PE=1 SV=2	0.216
Synaptophysin-like protein 1 OS=Homo sapiens GN=SYPL1 PE=4 SV=1	0.134
Vesicle-trafficking protein SEC22b OS=Homo sapiens GN=SEC22B PE=1 SV=4	0.136
60S ribosomal protein L27 OS=Homo sapiens GN=RPL27 PE=1 SV=2	0.214
PDZ and LIM domain protein 7 (Fragment) OS=Homo sapiens GN=PDLIM7 PE=4 SV=1	0.182
40S ribosomal protein S7 OS=Homo sapiens GN=RPS7 PE=4 SV=1	0.157
Isoform 2 of Heterogeneous nuclear ribonucleoprotein H3 OS=Homo sapiens GN=HNRNPH3	0.0895
60S ribosomal protein L27a OS=Homo sapiens GN=RPL27A PE=3 SV=1	0.342
Voltage-dependent anion-selective channel protein 2 OS=Homo sapiens GN=VDAC2 PE=2 SV=1	0.121
Suprabasin OS=Homo sapiens GN=SBSN PE=4 SV=1	0.0541
4-trimethylaminobutyraldehyde dehydrogenase OS=Homo sapiens GN=ALDH9A1 PE=1 SV=3	0.0708
Myeloid-associated differentiation marker (Fragment) OS=Homo sapiens GN=MYADM PE=4 SV=1	0.127
Proliferation-associated protein 2G4 OS=Homo sapiens GN=PA2G4 PE=4 SV=1	0.0788
Small nuclear ribonucleoprotein-associated protein OS=Homo sapiens GN=SNRPN PE=2 SV=1	0.133
Ras-related protein Rab-1A OS=Homo sapiens GN=RAB1A PE=3 SV=1	0.177
Collagen alpha-1(XXI) chain OS=Homo sapiens GN=COL21A1 PE=4 SV=1	0.0328
Loricrin OS=Homo sapiens GN=LOR PE=1 SV=2	0.129
Skin-specific protein 32 OS=Homo sapiens GN=XP32 PE=1 SV=1	0.127
Heterogeneous nuclear ribonucleoprotein D0 OS=Homo sapiens GN=HNRNPD PE=2 SV=1	0.0982
PDZ and LIM domain protein 1 OS=Homo sapiens GN=PDLIM1 PE=1 SV=4	0.0914
40S ribosomal protein S30 OS=Homo sapiens GN=FAU PE=4 SV=1	0.316
Ig kappa chain V-II region Cum OS=Homo sapiens PE=1 SV=1	0.269
Serine/arginine-rich-splicing factor 3 OS=Homo sapiens GN=SRSF3 PE=2 SV=1	0.239
GTPase IMAP family member 4 OS=Homo sapiens GN=GIMAP4 PE=4 SV=1	0.0845
Derlin-3 OS=Homo sapiens GN=DERL3 PE=1 SV=2	0.125
60S ribosomal protein L36 OS=Homo sapiens GN=RPL36 PE=1 SV=3	0.28
Cystatin-B OS=Homo sapiens GN=CSTB PE=1 SV=2	0.309
Isoform 2 of Glucose-6-phosphate isomerase OS=Homo sapiens GN=GPI	0.0518
Isoform 2 of Eukaryotic translation initiation factor 3 subunit B OS=Homo sapiens GN=EIF3B	0.0353
Proteasome subunit beta type-2 OS=Homo sapiens GN=PSMB2 PE=1 SV=1	0.146
Major vault protein (Fragment) OS=Homo sapiens GN=MVP PE=4 SV=1	0.205
40S ribosomal protein S29 OS=Homo sapiens GN=RPS29 PE=1 SV=2	0.534
Complement C1q subcomponent subunit C OS=Homo sapiens GN=C1QC PE=1 SV=3	0.129
Complement C1q subcomponent subunit B OS=Homo sapiens GN=C1QB PE=1 SV=3	0.126
T-complex protein 1 subunit zeta OS=Homo sapiens GN=CCT6A PE=3 SV=1	0.0615
Superoxide dismutase [Cu-Zn] OS=Homo sapiens GN=SOD1 PE=3 SV=1	0.245
Serpin B6 OS=Homo sapiens GN=SERPINB6 PE=1 SV=3	0.0772
Ig lambda chain V-I region HA OS=Homo sapiens PE=1 SV=1	0.288
Protein S100-A4 OS=Homo sapiens GN=S100A4 PE=1 SV=1	0.291
60S ribosomal protein L10 OS=Homo sapiens GN=RPL10 PE=4 SV=1	0.181
Alcohol dehydrogenase class-3 OS=Homo sapiens GN=ADH5 PE=1 SV=4	0.121
Protein C6orf108 (Fragment) OS=Homo sapiens GN=C6orf108 PE=4 SV=1	0.128
ATP synthase subunit O, mitochondrial OS=Homo sapiens GN=ATP5O PE=1 SV=1	0.432
Phosphate carrier protein, mitochondrial OS=Homo sapiens GN=SLC25A3 PE=3 SV=1	0.0911
Uncharacterized protein OS=Homo sapiens PE=4 SV=1	0.237
Proteasome subunit alpha type-5 OS=Homo sapiens GN=PSMA5 PE=1 SV=3	0.126

## Sheet: training-6
Protein	emPAI
Isoform 2 of Collagen alpha-3(VI) chain OS=Homo sapiens GN=COL6A3	0.93
Cluster of Keratin, type II cytoskeletal 2 epidermal OS=Homo sapiens GN=KRT2 PE=1 SV=2 (K22E_HUMAN)	1.6
Keratin, type II cytoskeletal 1 OS=Homo sapiens GN=KRT1 PE=1 SV=6	4.17
Fibrillin-1 OS=Homo sapiens GN=FBN1 PE=1 SV=3	0.497
Apolipoprotein A-IV OS=Homo sapiens GN=APOA4 PE=1 SV=3	3.34
Cluster of Keratin, type I cytoskeletal 16 OS=Homo sapiens GN=KRT16 PE=1 SV=4 (K1C16_HUMAN)	1.37
Keratin, type I cytoskeletal 9 OS=Homo sapiens GN=KRT9 PE=1 SV=3	1.79
Keratin, type I cytoskeletal 10 OS=Homo sapiens GN=KRT10 PE=1 SV=6	2.67
Serum albumin OS=Homo sapiens GN=ALB PE=1 SV=2	1.51
Collagen alpha-1(VI) chain OS=Homo sapiens GN=COL6A1 PE=1 SV=3	0.305
Vimentin OS=Homo sapiens GN=VIM PE=1 SV=4	1.91
Collagen alpha-2(VI) chain OS=Homo sapiens GN=COL6A2 PE=1 SV=4	0.384
Cartilage intermediate layer protein 1 OS=Homo sapiens GN=CILP PE=1 SV=4	0.404
Isoform 2 of Collagen alpha-1(XIV) chain OS=Homo sapiens GN=COL14A1	0.242
Complement component C9 OS=Homo sapiens GN=C9 PE=1 SV=2	0.743
Cluster of Collagen alpha-1(I) chain OS=Homo sapiens GN=COL1A1 PE=1 SV=5 (CO1A1_HUMAN)	0.26
Cluster of Hemoglobin subunit beta OS=Homo sapiens GN=HBB PE=1 SV=2 (HBB_HUMAN)	2.48
Apolipoprotein E OS=Homo sapiens GN=APOE PE=1 SV=1	2.11
Apolipoprotein A-I OS=Homo sapiens GN=APOA1 PE=1 SV=1	1.27
Isoform ADelta10 of Prelamin-A/C OS=Homo sapiens GN=LMNA	0.539
Prolargin OS=Homo sapiens GN=PRELP PE=1 SV=1	0.786
Vitronectin OS=Homo sapiens GN=VTN PE=1 SV=1	0.507
Cluster of Ig gamma-1 chain C region OS=Homo sapiens GN=IGHG1 PE=1 SV=1 (IGHG1_HUMAN)	0.549
Actin, cytoplasmic 1 OS=Homo sapiens GN=ACTB PE=1 SV=1	0.577
Decorin (Fragment) OS=Homo sapiens GN=DCN PE=4 SV=1	1.16
Tenascin XB (Fragment) OS=Homo sapiens GN=TNXB PE=4 SV=1	0.0403
Periostin OS=Homo sapiens GN=POSTN PE=4 SV=1	0.152
Transforming growth factor-beta-induced protein ig-h3 OS=Homo sapiens GN=TGFBI PE=1 SV=1	0.187
Complement C3 OS=Homo sapiens GN=C3 PE=1 SV=2	0.109
Fibronectin OS=Homo sapiens GN=FN1 PE=4 SV=1	0.0784
Hemoglobin subunit alpha OS=Homo sapiens GN=HBA1 PE=1 SV=2	1.73
Serine protease HTRA1 OS=Homo sapiens GN=HTRA1 PE=1 SV=1	0.543
Ig alpha-1 chain C region OS=Homo sapiens GN=IGHA1 PE=1 SV=2	0.522
Lumican OS=Homo sapiens GN=LUM PE=1 SV=2	0.509
Serotransferrin OS=Homo sapiens GN=TF PE=1 SV=3	0.181
Desmoplakin OS=Homo sapiens GN=DSP PE=1 SV=3	0.0397
Isoform 2 of Podocan OS=Homo sapiens GN=PODN	0.261
Biglycan OS=Homo sapiens GN=BGN PE=2 SV=1	0.572
Fibrinogen gamma chain OS=Homo sapiens GN=FGG PE=4 SV=1	0.275
Collagen alpha-2(I) chain OS=Homo sapiens GN=COL1A2 PE=1 SV=7	0.132
Thrombospondin-4 OS=Homo sapiens GN=THBS4 PE=4 SV=1	0.222
Cluster of Fibulin-1 OS=Homo sapiens GN=FBLN1 PE=4 SV=1 (F8W7M9_HUMAN)	0.18
Fibrinogen beta chain OS=Homo sapiens GN=FGB PE=1 SV=2	0.407
Ig lambda-2 chain C regions OS=Homo sapiens GN=IGLC2 PE=1 SV=1	1.88
Isoform 2 of EGF-containing fibulin-like extracellular matrix protein 1 OS=Homo sapiens GN=EFEMP1	0.338
Fibulin-2 OS=Homo sapiens GN=FBLN2 PE=4 SV=1	0.132
Sushi repeat-containing protein SRPX OS=Homo sapiens GN=SRPX PE=4 SV=1	0.379
Haptoglobin OS=Homo sapiens GN=HP PE=1 SV=1	0.364
Mimecan OS=Homo sapiens GN=OGN PE=1 SV=1	0.593
Serum amyloid P-component OS=Homo sapiens GN=APCS PE=1 SV=2	0.635
Isoform 2 of Clusterin OS=Homo sapiens GN=CLU	0.246
Isoform 2 of Coiled-coil domain-containing protein 80 OS=Homo sapiens GN=CCDC80	0.126
Alpha-2-macroglobulin OS=Homo sapiens GN=A2M PE=1 SV=3	0.0821
Desmoglein-1 OS=Homo sapiens GN=DSG1 PE=1 SV=2	0.12
Histone H1.3 OS=Homo sapiens GN=HIST1H1D PE=1 SV=2	0.519
Isoform 2 of Slit homolog 3 protein OS=Homo sapiens GN=SLIT3	0.0391
Glyceraldehyde-3-phosphate dehydrogenase OS=Homo sapiens GN=GAPDH PE=3 SV=1	0.349
Protein AMBP OS=Homo sapiens GN=AMBP PE=1 SV=1	0.235
Plasminogen OS=Homo sapiens GN=PLG PE=1 SV=2	0.112
Cluster of Complement factor H OS=Homo sapiens GN=CFH PE=1 SV=4 (sp|P08603|CFAH_HUMAN)	0.0773
Complement factor D OS=Homo sapiens GN=CFD PE=1 SV=5	0.261
Junction plakoglobin OS=Homo sapiens GN=JUP PE=1 SV=3	0.125
Metalloproteinase inhibitor 3 OS=Homo sapiens GN=TIMP3 PE=1 SV=2	0.475
Asporin OS=Homo sapiens GN=ASPN PE=1 SV=2	0.157
Tubulin alpha-1C chain OS=Homo sapiens GN=TUBA1C PE=3 SV=1	0.247
Ig kappa chain C region OS=Homo sapiens GN=IGKC PE=1 SV=1	1.17
Phospholipase A2, membrane associated OS=Homo sapiens GN=PLA2G2A PE=1 SV=2	0.77
Tubulin beta-4B chain OS=Homo sapiens GN=TUBB4B PE=1 SV=1	0.136
Cluster of Peroxiredoxin-2 OS=Homo sapiens GN=PRDX2 PE=1 SV=5 (PRDX2_HUMAN)	0.428
Cluster of Histone H3 OS=Homo sapiens GN=H3F3A PE=2 SV=1 (B4DEB1_HUMAN)	0.861
Latent-transforming growth factor beta-binding protein 2 OS=Homo sapiens GN=LTBP2 PE=4 SV=1	0.0344
Annexin A5 OS=Homo sapiens GN=ANXA5 PE=1 SV=2	0.192
Collagen alpha-1(XII) chain OS=Homo sapiens GN=COL12A1 PE=4 SV=1	0.0196
Cluster of Histone H2A type 1-B/E OS=Homo sapiens GN=HIST1H2AB PE=1 SV=2 (H2A1B_HUMAN)	0.39
Histone H2B type 1-C/E/F/G/I OS=Homo sapiens GN=HIST1H2BC PE=1 SV=4	0.549
WNT1-inducible-signaling pathway protein 2 OS=Homo sapiens GN=WISP2 PE=1 SV=1	0.418
Histone H4 OS=Homo sapiens GN=HIST1H4A PE=1 SV=2	1.21
Adipocyte enhancer-binding protein 1 OS=Homo sapiens GN=AEBP1 PE=1 SV=1	0.0764
Ubiquitin OS=Homo sapiens GN=UBB PE=2 SV=1	0.429
Gelsolin OS=Homo sapiens GN=GSN PE=4 SV=1	0.0817
Cartilage oligomeric matrix protein OS=Homo sapiens GN=COMP PE=2 SV=1	0.0864
Annexin (Fragment) OS=Homo sapiens GN=ANXA2 PE=3 SV=1	0.117
Isoform 2 of Fibrinogen alpha chain OS=Homo sapiens GN=FGA	0.0699
Keratin, type II cytoskeletal 78 OS=Homo sapiens GN=KRT78 PE=2 SV=2	0.119
Hornerin OS=Homo sapiens GN=HRNR PE=1 SV=2	0.0231
ATP synthase subunit beta, mitochondrial OS=Homo sapiens GN=ATP5B PE=1 SV=3	0.122
Isoform 2 of Thyroglobulin OS=Homo sapiens GN=TG	0.0214
Angiopoietin-related protein 2 OS=Homo sapiens GN=ANGPTL2 PE=2 SV=1	0.118
EMILIN-1 OS=Homo sapiens GN=EMILIN1 PE=1 SV=2	0.0621
Interleukin-17D OS=Homo sapiens GN=IL17D PE=2 SV=1	0.329
Lysozyme C OS=Homo sapiens GN=LYZ PE=3 SV=1	0.689
Secreted frizzled-related protein 1 OS=Homo sapiens GN=SFRP1 PE=1 SV=1	0.195
Histidine-rich glycoprotein OS=Homo sapiens GN=HRG PE=1 SV=1	0.055
Heat shock protein beta-1 OS=Homo sapiens GN=HSPB1 PE=1 SV=2	0.315
Collagen alpha-1(III) chain OS=Homo sapiens GN=COL3A1 PE=1 SV=4	0.0235
Alcohol dehydrogenase 1B OS=Homo sapiens GN=ADH1B PE=1 SV=2	0.172
Heat shock cognate 71 kDa protein (Fragment) OS=Homo sapiens GN=HSPA8 PE=3 SV=1	0.411
Complement C1q subcomponent subunit B OS=Homo sapiens GN=C1QB PE=1 SV=3	0.126
ATP synthase subunit alpha OS=Homo sapiens GN=ATP5A1 PE=2 SV=1	0.0601
Secreted frizzled-related protein 2 OS=Homo sapiens GN=SFRP2 PE=1 SV=2	0.0985
Isoform 2 of Arginase-1 OS=Homo sapiens GN=ARG1	0.095
Collagen alpha-2(IV) chain OS=Homo sapiens GN=COL4A2 PE=1 SV=4	0.0194
Complement component C4B (Childo blood group) OS=Homo sapiens GN=C4B-1 PE=4 SV=1	0.0169
Annexin A1 OS=Homo sapiens GN=ANXA1 PE=1 SV=2	0.085
Ceruloplasmin OS=Homo sapiens GN=CP PE=1 SV=1	0.0299
Dermatopontin OS=Homo sapiens GN=DPT PE=2 SV=2	0.139
Elastin (Fragment) OS=Homo sapiens GN=ELN PE=4 SV=1	0.247
Out at first protein homolog OS=Homo sapiens GN=OAF PE=2 SV=1	0.108
Ribonuclease 4 OS=Homo sapiens GN=RNASE4 PE=1 SV=3	0.2
Sushi repeat-containing protein SRPX2 OS=Homo sapiens GN=SRPX2 PE=1 SV=1	0.0619
Isoform Alpha of Stromal cell-derived factor 1 OS=Homo sapiens GN=CXCL12	0.323
Isoform A' of Microfibrillar-associated protein 2 OS=Homo sapiens GN=MFAP2	0.161
Isoform LCRMP-4 of Dihydropyrimidinase-related protein 3 OS=Homo sapiens GN=DPYSL3	0.0528
Isoform B of Proteoglycan 4 OS=Homo sapiens GN=PRG4	0.0215
Isoform 2 of SPARC-related modular calcium-binding protein 2 OS=Homo sapiens GN=SMOC2	0.0661
Isoform 2 of Olfactomedin-like protein 3 OS=Homo sapiens GN=OLFML3	0.0715
Fibulin-7 OS=Homo sapiens GN=FBLN7 PE=4 SV=1	0.0836
Semaphorin-3C OS=Homo sapiens GN=SEMA3C PE=4 SV=1	0.0374
Immunoglobulin J chain (Fragment) OS=Homo sapiens GN=IGJ PE=4 SV=1	0.426
Cathepsin F OS=Homo sapiens GN=CTSF PE=1 SV=1	0.104
Cadherin-1 OS=Homo sapiens GN=CDH1 PE=1 SV=3	0.0551
Tenascin OS=Homo sapiens GN=TNC PE=4 SV=1	0.0154
Skin-specific protein 32 OS=Homo sapiens GN=XP32 PE=1 SV=1	0.127
Lysosome-associated membrane glycoprotein 1 OS=Homo sapiens GN=LAMP1 PE=2 SV=1	0.0845
Spondin-1 OS=Homo sapiens GN=SPON1 PE=1 SV=2	0.0359
Isoform 2 of Dermcidin OS=Homo sapiens GN=DCD	0.303

## Sheet: training-7
Protein	emPAI
Keratin, type II cytoskeletal 1 OS=Homo sapiens GN=KRT1 PE=1 SV=6	4.43
Cluster of Isoform 2 of Collagen alpha-3(VI) chain OS=Homo sapiens GN=COL6A3 (sp|P12111-2|CO6A3_HUMAN)	0.541
Cluster of Collagen alpha-1(I) chain OS=Homo sapiens GN=COL1A1 PE=1 SV=5 (CO1A1_HUMAN)	1.1
Cluster of Keratin, type II cytoskeletal 2 epidermal OS=Homo sapiens GN=KRT2 PE=1 SV=2 (K22E_HUMAN)	0.869
Cluster of Ig gamma-1 chain C region OS=Homo sapiens GN=IGHG1 PE=1 SV=1 (IGHG1_HUMAN)	1.28
Vimentin OS=Homo sapiens GN=VIM PE=1 SV=4	4.59
Serum albumin OS=Homo sapiens GN=ALB PE=1 SV=2	2.02
Collagen alpha-1(XII) chain OS=Homo sapiens GN=COL12A1 PE=4 SV=1	0.299
Fibrillin-1 OS=Homo sapiens GN=FBN1 PE=1 SV=3	0.308
Collagen alpha-2(I) chain OS=Homo sapiens GN=COL1A2 PE=1 SV=7	0.382
Keratin, type I cytoskeletal 9 OS=Homo sapiens GN=KRT9 PE=1 SV=3	1.65
Keratin, type I cytoskeletal 10 OS=Homo sapiens GN=KRT10 PE=1 SV=6	1.8
Isoform 2 of Collagen alpha-1(XIV) chain OS=Homo sapiens GN=COL14A1	0.35
Cluster of Keratin, type I cytoskeletal 14 OS=Homo sapiens GN=KRT14 PE=1 SV=4 (K1C14_HUMAN)	0.922
Prolargin OS=Homo sapiens GN=PRELP PE=1 SV=1	0.92
Complement C3 OS=Homo sapiens GN=C3 PE=1 SV=2	0.208
Cluster of Actin, cytoplasmic 1 OS=Homo sapiens GN=ACTB PE=1 SV=1 (ACTB_HUMAN)	0.701
Fibrinogen gamma chain OS=Homo sapiens GN=FGG PE=4 SV=1	0.531
Cluster of Hemoglobin subunit beta OS=Homo sapiens GN=HBB PE=1 SV=2 (HBB_HUMAN)	1.65
Cluster of Biglycan OS=Homo sapiens GN=BGN PE=2 SV=1 (A6NLG9_HUMAN)	0.721
Fibrinogen beta chain OS=Homo sapiens GN=FGB PE=1 SV=2	0.577
Haptoglobin OS=Homo sapiens GN=HP PE=1 SV=1	0.756
Ig alpha-1 chain C region OS=Homo sapiens GN=IGHA1 PE=1 SV=2	0.522
Ig kappa chain C region OS=Homo sapiens GN=IGKC PE=1 SV=1	3.69
Lumican OS=Homo sapiens GN=LUM PE=1 SV=2	0.639
Glyceraldehyde-3-phosphate dehydrogenase OS=Homo sapiens GN=GAPDH PE=3 SV=1	1.01
Lamin A/C OS=Homo sapiens GN=LMNA PE=2 SV=1	0.412
Cluster of Tubulin alpha-1B chain OS=Homo sapiens GN=TUBA1B PE=1 SV=1 (TBA1B_HUMAN)	0.486
Collagen alpha-1(VI) chain OS=Homo sapiens GN=COL6A1 PE=1 SV=3	0.159
Hemoglobin subunit alpha OS=Homo sapiens GN=HBA1 PE=1 SV=2	1.73
Decorin OS=Homo sapiens GN=DCN PE=1 SV=1	0.746
Alpha-2-macroglobulin OS=Homo sapiens GN=A2M PE=1 SV=3	0.126
Chymase OS=Homo sapiens GN=CMA1 PE=1 SV=1	1.23
Fibronectin OS=Homo sapiens GN=FN1 PE=4 SV=1	0.0649
Cluster of Ig kappa chain V-III region SIE OS=Homo sapiens PE=1 SV=1 (KV302_HUMAN)	1.78
Serotransferrin OS=Homo sapiens GN=TF PE=1 SV=3	0.337
Isoform 2 of Fibrinogen alpha chain OS=Homo sapiens GN=FGA	0.184
Cluster of Isoform 2 of Myosin-9 OS=Homo sapiens GN=MYH9 (sp|P35579-2|MYH9_HUMAN)	0.0891
Cathepsin G OS=Homo sapiens GN=CTSG PE=1 SV=2	0.92
Mimecan OS=Homo sapiens GN=OGN PE=1 SV=1	0.593
Isoform 2 of Ig mu chain C region OS=Homo sapiens GN=IGHM	0.38
Isoform 2C2A of Collagen alpha-2(VI) chain OS=Homo sapiens GN=COL6A2	0.125
Isoform 2 of Plectin OS=Homo sapiens GN=PLEC	0.0061
Cluster of ATP synthase subunit beta, mitochondrial OS=Homo sapiens GN=ATP5B PE=1 SV=3 (ATPB_HUMAN)	0.259
Mast cell carboxypeptidase A OS=Homo sapiens GN=CPA3 PE=1 SV=2	0.299
Ceruloplasmin OS=Homo sapiens GN=CP PE=1 SV=1	0.0925
Tubulin beta chain OS=Homo sapiens GN=TUBB PE=4 SV=1	0.375
Tryptase beta-2 OS=Homo sapiens GN=TPSB2 PE=3 SV=1	0.509
Cluster of Histone H2A type 1-D OS=Homo sapiens GN=HIST1H2AD PE=1 SV=2 (H2A1D_HUMAN)	1.37
Histone H4 OS=Homo sapiens GN=HIST1H4A PE=1 SV=2	1.88
Fibromodulin OS=Homo sapiens GN=FMOD PE=1 SV=2	0.341
Cluster of Histone H3 OS=Homo sapiens GN=H3F3A PE=2 SV=1 (B4DEB1_HUMAN)	0.513
Desmoplakin OS=Homo sapiens GN=DSP PE=1 SV=3	0.0296
ATP synthase subunit alpha OS=Homo sapiens GN=ATP5A1 PE=2 SV=1	0.191
Elongation factor 2 OS=Homo sapiens GN=EEF2 PE=1 SV=4	0.106
78 kDa glucose-regulated protein OS=Homo sapiens GN=HSPA5 PE=1 SV=2	0.142
Desmoglein-1 OS=Homo sapiens GN=DSG1 PE=1 SV=2	0.0884
Filamin-A OS=Homo sapiens GN=FLNA PE=2 SV=1	0.0351
Cluster of Ig lambda-2 chain C regions OS=Homo sapiens GN=IGLC2 PE=1 SV=1 (LAC2_HUMAN)	1.21
Neuroblast differentiation-associated protein AHNAK OS=Homo sapiens GN=AHNAK PE=1 SV=2	0.0155
Coagulation factor XIII A chain OS=Homo sapiens GN=F13A1 PE=1 SV=4	0.0799
Endoplasmin OS=Homo sapiens GN=HSP90B1 PE=1 SV=1	0.0718
Isoform 3 of Pyruvate kinase isozymes M1/M2 OS=Homo sapiens GN=PKM	0.116
Phosphoglycerate kinase 1 OS=Homo sapiens GN=PGK1 PE=1 SV=3	0.0736
60S ribosomal protein L13 OS=Homo sapiens GN=RPL13 PE=1 SV=4	0.294
Heat shock protein HSP 90-beta OS=Homo sapiens GN=HSP90AB1 PE=1 SV=4	0.0392
Annexin A5 OS=Homo sapiens GN=ANXA5 PE=1 SV=2	0.379
Profilin-1 OS=Homo sapiens GN=PFN1 PE=1 SV=2	0.834
Cluster of Heat shock 70 kDa protein 1A/1B OS=Homo sapiens GN=HSPA1A PE=1 SV=5 (HSP71_HUMAN)	0.2
Asporin OS=Homo sapiens GN=ASPN PE=1 SV=2	0.245
Complement factor H OS=Homo sapiens GN=CFH PE=1 SV=4	0.0719
Histone H1.2 OS=Homo sapiens GN=HIST1H1C PE=1 SV=2	0.531
Annexin (Fragment) OS=Homo sapiens GN=ANXA2 PE=3 SV=1	0.372
Elongation factor 1-alpha 1 OS=Homo sapiens GN=EEF1A1 PE=1 SV=1	0.135
Collagen alpha-1(III) chain OS=Homo sapiens GN=COL3A1 PE=1 SV=4	0.0475
Peroxiredoxin-1 OS=Homo sapiens GN=PRDX1 PE=1 SV=1	0.525
Histone H2B OS=Homo sapiens GN=HIST2H2BF PE=2 SV=1	0.409
Actin-related protein 2/3 complex subunit 4 OS=Homo sapiens GN=ARPC4 PE=1 SV=3	0.334
Galectin-3 OS=Homo sapiens GN=LGALS3 PE=1 SV=5	0.271
Basement membrane-specific heparan sulfate proteoglycan core protein OS=Homo sapiens GN=HSPG2 PE=1 SV=4	0.0139
Galectin-1 OS=Homo sapiens GN=LGALS1 PE=1 SV=2	0.516
Alpha-enolase OS=Homo sapiens GN=ENO1 PE=1 SV=2	0.0696
Ubiquitin OS=Homo sapiens GN=UBB PE=2 SV=1	0.196
Ig heavy chain V-II region NEWM OS=Homo sapiens PE=1 SV=1	0.267
Peptidyl-prolyl cis-trans isomerase B OS=Homo sapiens GN=PPIB PE=1 SV=2	0.14
Gelsolin OS=Homo sapiens GN=GSN PE=4 SV=1	0.0817
40S ribosomal protein S16 OS=Homo sapiens GN=RPS16 PE=2 SV=1	0.453
Dolichyl-diphosphooligosaccharide--protein glycosyltransferase subunit 1 OS=Homo sapiens GN=RPN1 PE=2 SV=1	0.136
Protein AMBP OS=Homo sapiens GN=AMBP PE=1 SV=1	0.235
Extracellular superoxide dismutase [Cu-Zn] OS=Homo sapiens GN=SOD3 PE=1 SV=2	0.273
Hemopexin OS=Homo sapiens GN=HPX PE=1 SV=2	0.131
Plasma cell-induced resident endoplasmic reticulum protein OS=Homo sapiens GN=PACAP PE=1 SV=1	0.35
Peptidyl-prolyl cis-trans isomerase A OS=Homo sapiens GN=PPIA PE=1 SV=2	0.409
Heat shock cognate 71 kDa protein OS=Homo sapiens GN=HSPA8 PE=3 SV=1	0.15
Isoform 2 of NADH-cytochrome b5 reductase 3 OS=Homo sapiens GN=CYB5R3	0.202
Isoform 2 of Triosephosphate isomerase OS=Homo sapiens GN=TPI1	0.227
Radixin OS=Homo sapiens GN=RDX PE=2 SV=1	0.0941
Peroxiredoxin-2 OS=Homo sapiens GN=PRDX2 PE=1 SV=5	0.531
Protein S100-A9 OS=Homo sapiens GN=S100A9 PE=1 SV=1	0.582
Keratinocyte proline-rich protein OS=Homo sapiens GN=KPRP PE=1 SV=1	0.105
Heterogeneous nuclear ribonucleoproteins C1/C2 OS=Homo sapiens GN=HNRNPC PE=2 SV=1	0.474
Glutathione S-transferase P OS=Homo sapiens GN=GSTP1 PE=1 SV=2	0.143
Annexin A1 OS=Homo sapiens GN=ANXA1 PE=1 SV=2	0.177
60S acidic ribosomal protein P0 (Fragment) OS=Homo sapiens GN=RPLP0 PE=3 SV=1	0.446
Serum amyloid P-component OS=Homo sapiens GN=APCS PE=1 SV=2	0.131
Synaptic vesicle membrane protein VAT-1 homolog OS=Homo sapiens GN=VAT1 PE=1 SV=2	0.0786
Versican core protein OS=Homo sapiens GN=VCAN PE=4 SV=2	0.0184
Ferritin light chain OS=Homo sapiens GN=FTL PE=1 SV=2	0.363
ATP synthase subunit O, mitochondrial OS=Homo sapiens GN=ATP5O PE=1 SV=1	0.143
Alpha-1-antichymotrypsin His-Pro-less OS=Homo sapiens GN=SERPINA3 PE=3 SV=1	0.0648
Protein disulfide-isomerase A6 OS=Homo sapiens GN=PDIA6 PE=3 SV=1	0.0615
Ig heavy chain V-III region BUT OS=Homo sapiens PE=1 SV=1	0.277
L-lactate dehydrogenase OS=Homo sapiens GN=LDHA PE=3 SV=1	0.0982
Ig heavy chain V-III region VH26 OS=Homo sapiens PE=1 SV=1	0.272
Ig kappa chain V-II region TEW OS=Homo sapiens PE=1 SV=1	0.277
Dihydropyrimidinase-related protein 2 OS=Homo sapiens GN=DPYSL2 PE=2 SV=1	0.116
HLA class I histocompatibility antigen, A-1 alpha chain OS=Homo sapiens GN=HLA-A PE=1 SV=1	0.0795
60S ribosomal protein L7 OS=Homo sapiens GN=RPL7 PE=3 SV=1	0.136
Antithrombin-III OS=Homo sapiens GN=SERPINC1 PE=1 SV=1	0.0623
Apolipoprotein A-I OS=Homo sapiens GN=APOA1 PE=1 SV=1	0.119
Actin-related protein 2/3 complex subunit 3 OS=Homo sapiens GN=ARPC3 PE=1 SV=3	0.297
Superoxide dismutase OS=Homo sapiens GN=SOD2 PE=2 SV=1	0.169
Macrophage-capping protein OS=Homo sapiens GN=CAPG PE=2 SV=1	0.0911
Myosin light polypeptide 6 OS=Homo sapiens GN=MYL6 PE=2 SV=1	0.125
Heat shock protein beta-1 OS=Homo sapiens GN=HSPB1 PE=4 SV=1	0.965
Dermatopontin OS=Homo sapiens GN=DPT PE=2 SV=2	0.139
Serpin H1 OS=Homo sapiens GN=SERPINH1 PE=4 SV=1	0.197
Fatty acid-binding protein, epidermal OS=Homo sapiens GN=FABP5 PE=1 SV=3	0.306
Platelet-activating factor acetylhydrolase IB subunit beta (Fragment) OS=Homo sapiens GN=PAFAH1B2 PE=4 SV=1	0.183
Ig kappa chain V-III region VG (Fragment) OS=Homo sapiens PE=1 SV=1	0.272
Ig kappa chain V-IV region Len OS=Homo sapiens PE=1 SV=2	0.269
Ig lambda chain V-I region HA OS=Homo sapiens PE=1 SV=1	0.288
Isoform Short of Spectrin beta chain, non-erythrocytic 1 OS=Homo sapiens GN=SPTBN1	0.0118
Isoform 2 of Olfactomedin-like protein 3 OS=Homo sapiens GN=OLFML3	0.0715
40S ribosomal protein S4, X isoform OS=Homo sapiens GN=RPS4X PE=1 SV=2	0.112
Coronin-1A OS=Homo sapiens GN=CORO1A PE=1 SV=4	0.0644
Histone H1x OS=Homo sapiens GN=H1FX PE=1 SV=1	0.149
Ribonuclease inhibitor (Fragment) OS=Homo sapiens GN=RNH1 PE=4 SV=1	0.175
SERPINB12 protein OS=Homo sapiens GN=SERPINB12 PE=2 SV=1	0.0678
Alcohol dehydrogenase [NADP(+)] OS=Homo sapiens GN=AKR1A1 PE=1 SV=3	0.0903
Glutamate dehydrogenase OS=Homo sapiens GN=GLUD1 PE=2 SV=1	0.0765
Cofilin-1 OS=Homo sapiens GN=CFL1 PE=1 SV=3	0.181
Protein disulfide isomerase family A, member 3, isoform CRA_b OS=Homo sapiens GN=PDIA3 PE=3 SV=1	0.0596
Cytosol aminopeptidase (Fragment) OS=Homo sapiens GN=LAP3 PE=4 SV=1	0.148

## Sheet: training-8
Protein	emPAI
Cluster of Keratin, type I cytoskeletal 10 OS=Homo sapiens GN=KRT10 PE=1 SV=6 (K1C10_HUMAN)	1.72
Cluster of Keratin, type II cytoskeletal 2 epidermal OS=Homo sapiens GN=KRT2 PE=1 SV=2 (K22E_HUMAN)	2.62
Keratin, type II cytoskeletal 1 OS=Homo sapiens GN=KRT1 PE=1 SV=6	5.27
Collagen alpha-3(VI) chain OS=Homo sapiens GN=COL6A3 PE=4 SV=1	0.478
Fibrillin-1 OS=Homo sapiens GN=FBN1 PE=1 SV=3	0.282
Keratin, type I cytoskeletal 9 OS=Homo sapiens GN=KRT9 PE=1 SV=3	1.52
Serum albumin OS=Homo sapiens GN=ALB PE=1 SV=2	0.819
Cluster of Actin, cytoplasmic 1 OS=Homo sapiens GN=ACTB PE=1 SV=1 (ACTB_HUMAN)	0.491
Annexin A1 OS=Homo sapiens GN=ANXA1 PE=1 SV=2	1.45
Cluster of 78 kDa glucose-regulated protein OS=Homo sapiens GN=HSPA5 PE=1 SV=2 (GRP78_HUMAN)	0.237
Cluster of Vimentin OS=Homo sapiens GN=VIM PE=1 SV=4 (VIME_HUMAN)	0.921
Collagen alpha-1(VI) chain OS=Homo sapiens GN=COL6A1 PE=1 SV=3	0.194
Desmoplakin OS=Homo sapiens GN=DSP PE=1 SV=3	0.0915
Cluster of Hemoglobin subunit beta OS=Homo sapiens GN=HBB PE=1 SV=2 (HBB_HUMAN)	1.65
Cluster of Tubulin alpha-1C chain OS=Homo sapiens GN=TUBA1C PE=3 SV=1 (F5H5D3_HUMAN)	0.555
Cluster of Tubulin beta-4B chain OS=Homo sapiens GN=TUBB4B PE=1 SV=1 (TBB4B_HUMAN)	0.587
Cluster of Collagen alpha-1(I) chain OS=Homo sapiens GN=COL1A1 PE=1 SV=5 (CO1A1_HUMAN)	0.203
Keratin, type II cytoskeletal 4 OS=Homo sapiens GN=KRT4 PE=3 SV=1	0.575
Heat shock protein beta-1 OS=Homo sapiens GN=HSPB1 PE=1 SV=2	1.27
Collagen alpha-2(VI) chain OS=Homo sapiens GN=COL6A2 PE=1 SV=4	0.267
Apolipoprotein A-IV OS=Homo sapiens GN=APOA4 PE=1 SV=3	0.749
Glyceraldehyde-3-phosphate dehydrogenase OS=Homo sapiens GN=GAPDH PE=1 SV=3	1.01
Galectin-7 OS=Homo sapiens GN=LGALS7 PE=1 SV=2	1.25
Cluster of Peroxiredoxin-1 OS=Homo sapiens GN=PRDX1 PE=1 SV=1 (PRDX1_HUMAN)	0.542
Apolipoprotein E OS=Homo sapiens GN=APOE PE=1 SV=1	0.547
ATP synthase subunit alpha, mitochondrial OS=Homo sapiens GN=ATP5A1 PE=1 SV=1	0.306
Collagen alpha-2(I) chain OS=Homo sapiens GN=COL1A2 PE=1 SV=7	0.105
Complement component C9 OS=Homo sapiens GN=C9 PE=1 SV=2	0.224
Desmoglein-1 OS=Homo sapiens GN=DSG1 PE=1 SV=2	0.0884
Hemoglobin subunit alpha OS=Homo sapiens GN=HBA1 PE=1 SV=2	1.73
Cluster of Ig gamma-3 chain C region OS=Homo sapiens GN=IGHG3 PE=1 SV=2 (IGHG3_HUMAN)	0.33
ATP synthase subunit beta, mitochondrial OS=Homo sapiens GN=ATP5B PE=1 SV=3	0.259
Elongation factor 1-alpha 1 OS=Homo sapiens GN=EEF1A1 PE=1 SV=1	0.464
Peptidyl-prolyl cis-trans isomerase A OS=Homo sapiens GN=PPIA PE=1 SV=2	1.79
Isoform 2 of 14-3-3 protein sigma OS=Homo sapiens GN=SFN	0.969
Cluster of Histone H3.1t OS=Homo sapiens GN=HIST3H3 PE=1 SV=3 (H31T_HUMAN)	0.812
Alpha-2-macroglobulin-like protein 1 OS=Homo sapiens GN=A2ML1 PE=1 SV=3	0.0832
Thioredoxin OS=Homo sapiens GN=TXN PE=4 SV=1	2.5
Cartilage intermediate layer protein 1 OS=Homo sapiens GN=CILP PE=1 SV=4	0.0754
Suprabasin OS=Homo sapiens GN=SBSN PE=4 SV=1	0.235
Glutathione S-transferase P OS=Homo sapiens GN=GSTP1 PE=1 SV=2	0.706
Annexin (Fragment) OS=Homo sapiens GN=ANXA2 PE=3 SV=1	0.638
Haptoglobin OS=Homo sapiens GN=HP PE=1 SV=1	0.235
Mimecan OS=Homo sapiens GN=OGN PE=1 SV=1	0.451
Prolargin OS=Homo sapiens GN=PRELP PE=1 SV=1	0.336
Prelamin-A/C OS=Homo sapiens GN=LMNA PE=1 SV=1	0.138
Isoform 2 of Fibrinogen alpha chain OS=Homo sapiens GN=FGA	0.107
Profilin-1 OS=Homo sapiens GN=PFN1 PE=1 SV=2	0.834
Isoform 2 of Collagen alpha-1(XIV) chain OS=Homo sapiens GN=COL14A1	0.0512
Elongation factor 2 OS=Homo sapiens GN=EEF2 PE=1 SV=4	0.0696
Band 3 anion transport protein OS=Homo sapiens GN=SLC4A1 PE=1 SV=3	0.0651
Ig lambda-2 chain C regions OS=Homo sapiens GN=IGLC2 PE=1 SV=1	1.21
Fibrinogen gamma chain OS=Homo sapiens GN=FGG PE=4 SV=1	0.0627
Calmodulin-like protein 3 OS=Homo sapiens GN=CALML3 PE=1 SV=2	1.07
Cluster of Histone H2A type 1-D OS=Homo sapiens GN=HIST1H2AD PE=1 SV=2 (H2A1D_HUMAN)	0.539
Hornerin OS=Homo sapiens GN=HRNR PE=1 SV=2	0.0349
Serum amyloid P-component OS=Homo sapiens GN=APCS PE=1 SV=2	0.446
Decorin (Fragment) OS=Homo sapiens GN=DCN PE=4 SV=1	0.27
Nucleolin OS=Homo sapiens GN=NCL PE=1 SV=3	0.182
Cluster of Isoform 2 of Heat shock protein HSP 90-alpha OS=Homo sapiens GN=HSP90AA1 (sp|P07900-2|HS90A_HUMAN)	0.121
Fibronectin OS=Homo sapiens GN=FN1 PE=4 SV=1	0.0255
Ig kappa chain C region OS=Homo sapiens GN=IGKC PE=1 SV=1	0.674
Fibrinogen beta chain OS=Homo sapiens GN=FGB PE=1 SV=2	0.121
Small proline-rich protein 3 (Fragment) OS=Homo sapiens GN=SPRR3 PE=4 SV=1	0.433
Vitronectin OS=Homo sapiens GN=VTN PE=1 SV=1	0.0604
Protein S100-A9 OS=Homo sapiens GN=S100A9 PE=1 SV=1	0.258
14-3-3 protein zeta/delta OS=Homo sapiens GN=YWHAZ PE=1 SV=1	0.571
Tenascin OS=Homo sapiens GN=TNC PE=4 SV=1	0.0469
Elastin OS=Homo sapiens GN=ELN PE=4 SV=1	0.167
Nascent polypeptide-associated complex subunit alpha OS=Homo sapiens GN=NACA PE=4 SV=1	0.0319
Ig alpha-1 chain C region OS=Homo sapiens GN=IGHA1 PE=1 SV=2	0.183
Carbonyl reductase [NADPH] 1 OS=Homo sapiens GN=CBR1 PE=1 SV=3	0.365
Isoform 2 of Clusterin OS=Homo sapiens GN=CLU	0.129
Phosphoglycerate kinase 1 OS=Homo sapiens GN=PGK1 PE=2 SV=1	0.165
Apolipoprotein A-I OS=Homo sapiens GN=APOA1 PE=1 SV=1	0.252
40S ribosomal protein SA (Fragment) OS=Homo sapiens GN=RPSA PE=3 SV=1	0.237
Ezrin OS=Homo sapiens GN=EZR PE=4 SV=2	0.102
Peroxiredoxin-6 OS=Homo sapiens GN=PRDX6 PE=1 SV=3	0.284
Lumican OS=Homo sapiens GN=LUM PE=1 SV=2	0.28
Fatty acid-binding protein, epidermal OS=Homo sapiens GN=FABP5 PE=1 SV=3	1.23
Histone H2B OS=Homo sapiens GN=HIST2H2BF PE=2 SV=1	0.549
Transketolase OS=Homo sapiens GN=TKT PE=2 SV=1	0.107
Biglycan OS=Homo sapiens GN=BGN PE=2 SV=1	0.198
Cystatin-A OS=Homo sapiens GN=CSTA PE=1 SV=1	0.723
Alpha-enolase OS=Homo sapiens GN=ENO1 PE=1 SV=2	0.144
Serotransferrin OS=Homo sapiens GN=TF PE=1 SV=3	0.0866
Isoform 1 of Plakophilin-1 OS=Homo sapiens GN=PKP1	0.0804
Galectin-3 OS=Homo sapiens GN=LGALS3 PE=4 SV=1	0.296
60S ribosomal protein L13 OS=Homo sapiens GN=RPL13 PE=3 SV=1	0.634
Keratin, type II cytoskeletal 78 OS=Homo sapiens GN=KRT78 PE=2 SV=2	0.119
Isoform 2 of Interleukin-1 receptor antagonist protein OS=Homo sapiens GN=IL1RN	0.361
Cornulin OS=Homo sapiens GN=CRNN PE=1 SV=1	0.0613
Transforming growth factor-beta-induced protein ig-h3 OS=Homo sapiens GN=TGFBI PE=1 SV=1	0.137
Alpha-1-antitrypsin OS=Homo sapiens GN=SERPINA1 PE=1 SV=3	0.145
60 kDa heat shock protein, mitochondrial OS=Homo sapiens GN=HSPD1 PE=1 SV=2	0.11
Dermatopontin OS=Homo sapiens GN=DPT PE=2 SV=2	0.139
Uromodulin OS=Homo sapiens GN=UMOD PE=4 SV=1	0.0445
Alpha-actinin-4 OS=Homo sapiens GN=ACTN4 PE=1 SV=2	0.0311
Isoform Beta of Tripartite motif-containing protein 29 OS=Homo sapiens GN=TRIM29	0.0497
Guanine nucleotide-binding protein subunit beta-2-like 1 OS=Homo sapiens GN=GNB2L1 PE=1 SV=3	0.197
Histone H4 OS=Homo sapiens GN=HIST1H4A PE=1 SV=2	0.698
Transaldolase OS=Homo sapiens GN=TALDO1 PE=3 SV=1	0.196
Protein UBBP4 OS=Homo sapiens GN=UBBP4 PE=4 SV=1	0.283
Protein S100-A8 OS=Homo sapiens GN=S100A8 PE=1 SV=1	0.732
CD44 antigen OS=Homo sapiens GN=CD44 PE=4 SV=2	0.0849
Glutamate dehydrogenase OS=Homo sapiens GN=GLUD1 PE=2 SV=1	0.146
Mast cell carboxypeptidase A OS=Homo sapiens GN=CPA3 PE=1 SV=2	0.14
Eukaryotic initiation factor 4A-II OS=Homo sapiens GN=EIF4A2 PE=3 SV=1	0.166
Ribonuclease inhibitor OS=Homo sapiens GN=RNH1 PE=1 SV=2	0.0657
Heterogeneous nuclear ribonucleoprotein K (Fragment) OS=Homo sapiens GN=HNRNPK PE=2 SV=1	0.133
Tubulin polymerization-promoting protein family member 3 OS=Homo sapiens GN=TPPP3 PE=1 SV=1	0.177
Heterogeneous nuclear ribonucleoprotein R OS=Homo sapiens GN=HNRNPR PE=4 SV=1	0.0619
Pyruvate kinase (Fragment) OS=Homo sapiens GN=PKM PE=3 SV=1	0.0618
Heterogeneous nuclear ribonucleoproteins C1/C2 OS=Homo sapiens GN=HNRNPC PE=2 SV=1	0.214
Annexin A5 OS=Homo sapiens GN=ANXA5 PE=1 SV=2	0.107
14-3-3 protein beta/alpha, N-terminally processed (Fragment) OS=Homo sapiens GN=YWHAB PE=2 SV=1	0.25
Ras-related protein Rab-1B OS=Homo sapiens GN=RAB1B PE=1 SV=1	0.15
Serine protease HTRA1 (Fragment) OS=Homo sapiens GN=HTRA1 PE=4 SV=1	0.14
Myosin light polypeptide 6 OS=Homo sapiens GN=MYL6 PE=2 SV=1	0.125
Transgelin-2 OS=Homo sapiens GN=TAGLN2 PE=1 SV=3	0.32
Voltage-dependent anion-selective channel protein 2 OS=Homo sapiens GN=VDAC2 PE=2 SV=1	0.121
Protein S100-A16 OS=Homo sapiens GN=S100A16 PE=1 SV=1	0.291
Histone H1.2 OS=Homo sapiens GN=HIST1H1C PE=1 SV=2	0.321
10 kDa heat shock protein, mitochondrial OS=Homo sapiens GN=HSPE1 PE=3 SV=1	0.75
Chymase OS=Homo sapiens GN=CMA1 PE=1 SV=1	0.122
Isoform SV of 14-3-3 protein epsilon OS=Homo sapiens GN=YWHAE	0.24
Isoform A2 of Heterogeneous nuclear ribonucleoproteins A2/B1 OS=Homo sapiens GN=HNRNPA2B1	0.184
Tropomyosin alpha-1 chain (Fragment) OS=Homo sapiens GN=TPM1 PE=3 SV=1	0.13
Ras-related protein Rab-11A OS=Homo sapiens GN=RAB11A PE=2 SV=1	0.19
60S acidic ribosomal protein P0 (Fragment) OS=Homo sapiens GN=RPLP0 PE=3 SV=1	0.202
Gelsolin OS=Homo sapiens GN=GSN PE=4 SV=1	0.0401
Isoform Short of Heterogeneous nuclear ribonucleoprotein U OS=Homo sapiens GN=HNRNPU	0.036
SERPINB12 protein OS=Homo sapiens GN=SERPINB12 PE=2 SV=1	0.0678
Peptidyl-prolyl cis-trans isomerase B OS=Homo sapiens GN=PPIB PE=1 SV=2	0.14
Galectin-1 OS=Homo sapiens GN=LGALS1 PE=1 SV=2	0.231
Chloride intracellular channel protein 1 OS=Homo sapiens GN=CLIC1 PE=1 SV=4	0.124
Keratinocyte proline-rich protein OS=Homo sapiens GN=KPRP PE=1 SV=1	0.0511
Neuroblast differentiation-associated protein AHNAK OS=Homo sapiens GN=AHNAK PE=1 SV=2	0.00515
Alpha-1-antichymotrypsin OS=Homo sapiens GN=SERPINA3 PE=1 SV=2	0.142
Fructose-bisphosphate aldolase A OS=Homo sapiens GN=ALDOA PE=1 SV=2	0.109
Adenine phosphoribosyltransferase OS=Homo sapiens GN=APRT PE=1 SV=2	0.233
Protease, serine, 3 (Fragment) OS=Homo sapiens GN=PRSS3 PE=3 SV=1	0.172
T-complex protein 1 subunit gamma OS=Homo sapiens GN=CCT3 PE=2 SV=1	0.0589
Triosephosphate isomerase OS=Homo sapiens GN=TPI1 PE=2 SV=1	0.187
Collagen alpha-1(III) chain OS=Homo sapiens GN=COL3A1 PE=1 SV=4	0.0235
Cofilin-1 OS=Homo sapiens GN=CFL1 PE=1 SV=3	0.147
Cystatin-B OS=Homo sapiens GN=CSTB PE=1 SV=2	0.309
Neutrophil defensin 1 OS=Homo sapiens GN=DEFA1 PE=1 SV=1	0.338
40S ribosomal protein S14 OS=Homo sapiens GN=RPS14 PE=4 SV=1	0.237
Elongation factor 1-delta (Fragment) OS=Homo sapiens GN=EEF1D PE=4 SV=1	0.149
Reticulon-4 OS=Homo sapiens GN=RTN4 PE=4 SV=1	0.0889
Serpin B4 OS=Homo sapiens GN=SERPINB4 PE=3 SV=1	0.0848
Ig heavy chain V-II region NEWM OS=Homo sapiens PE=1 SV=1	0.267
Myosin regulatory light chain 12A OS=Homo sapiens GN=MYL12A PE=4 SV=1	0.164
60S ribosomal protein L11 (Fragment) OS=Homo sapiens GN=RPL11 PE=2 SV=1	0.166
40S ribosomal protein S12 OS=Homo sapiens GN=RPS12 PE=1 SV=3	0.233
40S ribosomal protein S4, X isoform OS=Homo sapiens GN=RPS4X PE=1 SV=2	0.112
Transthyretin OS=Homo sapiens GN=TTR PE=1 SV=1	0.213
60S ribosomal protein L5 OS=Homo sapiens GN=RPL5 PE=2 SV=1	0.0963
40S ribosomal protein S3 OS=Homo sapiens GN=RPS3 PE=3 SV=1	0.131
Nucleoside diphosphate kinase A OS=Homo sapiens GN=NME1 PE=3 SV=1	0.222
HLA class I histocompatibility antigen, B-56 alpha chain (Fragment) OS=Homo sapiens GN=HLA-B PE=3 SV=1	0.125
Ubiquitin-conjugating enzyme E2 N OS=Homo sapiens GN=UBE2N PE=3 SV=1	0.285
Annexin A8 OS=Homo sapiens GN=ANXA8 PE=1 SV=3	0.11
Thioredoxin domain-containing protein 17 OS=Homo sapiens GN=TXNDC17 PE=4 SV=1	0.303
Protein disulfide isomerase family A, member 3, isoform CRA_b OS=Homo sapiens GN=PDIA3 PE=3 SV=1	0.0596
Alcohol dehydrogenase [NADP(+)] OS=Homo sapiens GN=AKR1A1 PE=1 SV=3	0.0903
Rho-related GTP-binding protein RhoC (Fragment) OS=Homo sapiens GN=RHOC PE=3 SV=1	0.131
Malate dehydrogenase, mitochondrial OS=Homo sapiens GN=MDH2 PE=3 SV=1	0.107

## Sheet: training-9
Protein	emPAI
Collagen alpha-3(VI) chain OS=Homo sapiens GN=COL6A3 PE=4 SV=1	0.825
Cluster of Keratin, type II cytoskeletal 2 epidermal OS=Homo sapiens GN=KRT2 PE=1 SV=2 (K22E_HUMAN)	1.31
Keratin, type II cytoskeletal 1 OS=Homo sapiens GN=KRT1 PE=1 SV=6	4.7
Fibrillin-1 OS=Homo sapiens GN=FBN1 PE=1 SV=3	0.421
Serum albumin OS=Homo sapiens GN=ALB PE=1 SV=2	2.8
Cluster of Vimentin OS=Homo sapiens GN=VIM PE=1 SV=4 (VIME_HUMAN)	1.88
Cluster of Keratin, type I cytoskeletal 16 OS=Homo sapiens GN=KRT16 PE=1 SV=4 (K1C16_HUMAN)	1.56
Keratin, type I cytoskeletal 9 OS=Homo sapiens GN=KRT9 PE=1 SV=3	1.79
Cluster of Ig gamma-1 chain C region OS=Homo sapiens GN=IGHG1 PE=1 SV=1 (IGHG1_HUMAN)	1.05
Keratin, type I cytoskeletal 10 OS=Homo sapiens GN=KRT10 PE=1 SV=6	3.09
Cluster of Myosin-2 OS=Homo sapiens GN=MYH2 PE=1 SV=1 (MYH2_HUMAN)	0.335
Apolipoprotein A-IV OS=Homo sapiens GN=APOA4 PE=1 SV=3	3.34
Cluster of Hemoglobin subunit beta OS=Homo sapiens GN=HBB PE=1 SV=2 (HBB_HUMAN)	5.4
Collagen alpha-1(VI) chain OS=Homo sapiens GN=COL6A1 PE=1 SV=3	0.469
Tenascin XB OS=Homo sapiens GN=TNXB PE=4 SV=1	0.128
Cluster of Hemoglobin subunit alpha OS=Homo sapiens GN=HBA1 PE=1 SV=2 (HBA_HUMAN)	3.75
Vitronectin OS=Homo sapiens GN=VTN PE=1 SV=1	0.906
Collagen alpha-2(VI) chain OS=Homo sapiens GN=COL6A2 PE=1 SV=4	0.468
Cluster of Actin, cytoplasmic 1 OS=Homo sapiens GN=ACTB PE=1 SV=1 (ACTB_HUMAN)	0.616
Isoform 2 of Collagen alpha-1(XIV) chain OS=Homo sapiens GN=COL14A1	0.221
Ig lambda-2 chain C regions OS=Homo sapiens GN=IGLC2 PE=1 SV=1	5.37
Cluster of Complement factor H OS=Homo sapiens GN=CFH PE=1 SV=4 (sp|P08603|CFAH_HUMAN)	0.215
Fibronectin OS=Homo sapiens GN=FN1 PE=4 SV=1	0.134
Serum amyloid P-component OS=Homo sapiens GN=APCS PE=1 SV=2	1.36
Cluster of Collagen alpha-1(I) chain OS=Homo sapiens GN=COL1A1 PE=1 SV=5 (CO1A1_HUMAN)	0.203
Collagen alpha-2(I) chain OS=Homo sapiens GN=COL1A2 PE=1 SV=7	0.19
Ig alpha-1 chain C region OS=Homo sapiens GN=IGHA1 PE=1 SV=2	0.8
Decorin OS=Homo sapiens GN=DCN PE=1 SV=1	0.746
Collagen alpha-1(XII) chain OS=Homo sapiens GN=COL12A1 PE=4 SV=1	0.0599
Serotransferrin OS=Homo sapiens GN=TF PE=1 SV=3	0.394
Cluster of Tubulin beta chain OS=Homo sapiens GN=TUBB PE=4 SV=1 (E7EWR1_HUMAN)	0.612
Tetranectin OS=Homo sapiens GN=CLEC3B PE=4 SV=1	1.83
Glyceraldehyde-3-phosphate dehydrogenase OS=Homo sapiens GN=GAPDH PE=1 SV=3	0.69
Lumican OS=Homo sapiens GN=LUM PE=1 SV=2	0.509
Prelamin-A/C OS=Homo sapiens GN=LMNA PE=1 SV=1	0.352
Isoform DPII of Desmoplakin OS=Homo sapiens GN=DSP	0.0705
Biglycan OS=Homo sapiens GN=BGN PE=2 SV=1	0.721
Apolipoprotein E OS=Homo sapiens GN=APOE PE=1 SV=1	0.688
Plasminogen OS=Homo sapiens GN=PLG PE=1 SV=2	0.237
Cluster of Tubulin alpha-1B chain OS=Homo sapiens GN=TUBA1B PE=1 SV=1 (TBA1B_HUMAN)	0.345
Isoform 2 of Ig mu chain C region OS=Homo sapiens GN=IGHM	0.472
Isoform 2 of Clusterin OS=Homo sapiens GN=CLU	0.438
Mimecan OS=Homo sapiens GN=OGN PE=1 SV=1	0.748
Cartilage intermediate layer protein 1 OS=Homo sapiens GN=CILP PE=1 SV=4	0.157
Fibrinogen gamma chain OS=Homo sapiens GN=FGG PE=4 SV=1	0.355
Carbonic anhydrase 1 OS=Homo sapiens GN=CA1 PE=1 SV=2	0.759
Complement C3 OS=Homo sapiens GN=C3 PE=1 SV=2	0.0899
Annexin (Fragment) OS=Homo sapiens GN=ANXA2 PE=3 SV=1	0.854
Isoform 2 of Fibrinogen alpha chain OS=Homo sapiens GN=FGA	0.145
Basement membrane-specific heparan sulfate proteoglycan core protein OS=Homo sapiens GN=HSPG2 PE=1 SV=4	0.0351
Alpha-1-antitrypsin OS=Homo sapiens GN=SERPINA1 PE=1 SV=3	0.404
Histone H4 OS=Homo sapiens GN=HIST1H4A PE=1 SV=2	1.88
Complement C1q subcomponent subunit C OS=Homo sapiens GN=C1QC PE=1 SV=3	0.439
Chymase OS=Homo sapiens GN=CMA1 PE=1 SV=1	0.582
Ig kappa chain C region OS=Homo sapiens GN=IGKC PE=1 SV=1	1.17
Pigment epithelium-derived factor OS=Homo sapiens GN=SERPINF1 PE=1 SV=4	0.316
Gelsolin OS=Homo sapiens GN=GSN PE=4 SV=1	0.17
Histone H1.3 OS=Homo sapiens GN=HIST1H1D PE=1 SV=2	0.519
Alpha-2-macroglobulin OS=Homo sapiens GN=A2M PE=1 SV=3	0.0821
Creatine kinase M-type OS=Homo sapiens GN=CKM PE=1 SV=2	0.342
Fibrinogen beta chain OS=Homo sapiens GN=FGB PE=4 SV=1	0.186
Secreted frizzled-related protein 1 OS=Homo sapiens GN=SFRP1 PE=1 SV=1	0.428
Prolargin OS=Homo sapiens GN=PRELP PE=1 SV=1	0.243
Phospholipase A2, membrane associated OS=Homo sapiens GN=PLA2G2A PE=1 SV=2	0.77
Fibulin 1 OS=Homo sapiens GN=FBLN1 PE=4 SV=1	0.13
Cathepsin G OS=Homo sapiens GN=CTSG PE=1 SV=2	0.386
ATP synthase subunit alpha OS=Homo sapiens GN=ATP5A1 PE=2 SV=1	0.191
Desmoglein-1 OS=Homo sapiens GN=DSG1 PE=1 SV=2	0.0884
Fructose-bisphosphate aldolase A OS=Homo sapiens GN=ALDOA PE=1 SV=2	0.273
Sushi repeat-containing protein SRPX OS=Homo sapiens GN=SRPX PE=4 SV=1	0.256
Extracellular superoxide dismutase [Cu-Zn] OS=Homo sapiens GN=SOD3 PE=1 SV=2	0.437
Beta-2-glycoprotein 1 OS=Homo sapiens GN=APOH PE=1 SV=3	0.596
ATP synthase subunit beta, mitochondrial OS=Homo sapiens GN=ATP5B PE=1 SV=3	0.189
Histone H2B OS=Homo sapiens GN=HIST2H2BF PE=2 SV=1	0.409
Neuroblast differentiation-associated protein AHNAK OS=Homo sapiens GN=AHNAK PE=1 SV=2	0.0155
Coagulation factor XIII A chain OS=Homo sapiens GN=F13A1 PE=1 SV=4	0.122
Complement component C4B (Childo blood group) OS=Homo sapiens GN=C4B-1 PE=4 SV=1	0.0514
Secreted frizzled-related protein 2 OS=Homo sapiens GN=SFRP2 PE=1 SV=2	0.326
Histone H2A type 1-D OS=Homo sapiens GN=HIST1H2AD PE=1 SV=2	0.539
Alcohol dehydrogenase 1B OS=Homo sapiens GN=ADH1B PE=1 SV=2	0.269
Isoform 2 of Podocan OS=Homo sapiens GN=PODN	0.149
Heat shock 70 kDa protein 1A/1B OS=Homo sapiens GN=HSPA1B PE=3 SV=1	0.152
Myosin light polypeptide 6 OS=Homo sapiens GN=MYL6 PE=2 SV=1	0.265
Transforming growth factor-beta-induced protein ig-h3 OS=Homo sapiens GN=TGFBI PE=1 SV=1	0.0895
Heat shock protein beta-1 OS=Homo sapiens GN=HSPB1 PE=1 SV=2	0.315
Isoform 2 of Coiled-coil domain-containing protein 80 OS=Homo sapiens GN=CCDC80	0.0611
Tryptase beta-2 OS=Homo sapiens GN=TPSB2 PE=3 SV=1	0.229
Complement component C9 OS=Homo sapiens GN=C9 PE=1 SV=2	0.106
Galectin-1 OS=Homo sapiens GN=LGALS1 PE=1 SV=2	0.516
Dihydropyrimidinase-related protein 2 OS=Homo sapiens GN=DPYSL2 PE=2 SV=1	0.116
Peroxiredoxin-2 OS=Homo sapiens GN=PRDX2 PE=1 SV=5	0.531
Heat shock cognate 71 kDa protein (Fragment) OS=Homo sapiens GN=HSPA8 PE=3 SV=1	0.592
Neutrophil defensin 1 OS=Homo sapiens GN=DEFA1 PE=1 SV=1	0.79
Peptidyl-prolyl cis-trans isomerase A OS=Homo sapiens GN=PPIA PE=1 SV=2	0.409
SERPINB12 protein OS=Homo sapiens GN=SERPINB12 PE=2 SV=1	0.14
C4b-binding protein alpha chain OS=Homo sapiens GN=C4BPA PE=1 SV=2	0.0999
Pyruvate kinase (Fragment) OS=Homo sapiens GN=PKM PE=3 SV=1	0.116
Mast cell carboxypeptidase A OS=Homo sapiens GN=CPA3 PE=1 SV=2	0.14
Ubiquitin OS=Homo sapiens GN=UBB PE=2 SV=1	0.429
Peroxiredoxin-1 OS=Homo sapiens GN=PRDX1 PE=1 SV=1	0.525
Asporin OS=Homo sapiens GN=ASPN PE=1 SV=2	0.157
Membrane primary amine oxidase OS=Homo sapiens GN=AOC3 PE=1 SV=3	0.0786
Latent-transforming growth factor beta-binding protein 4 OS=Homo sapiens GN=LTBP4 PE=4 SV=1	0.0396
78 kDa glucose-regulated protein OS=Homo sapiens GN=HSPA5 PE=1 SV=2	0.0925
Histone H3 OS=Homo sapiens GN=HIST2H3PS2 PE=3 SV=1	0.486
Keratin, type II cytoskeletal 78 OS=Homo sapiens GN=KRT78 PE=2 SV=2	0.183
Ig kappa chain V-III region SIE OS=Homo sapiens PE=1 SV=1	0.666
Isoform 2 of Protein Wnt-5a OS=Homo sapiens GN=WNT5A	0.162
Alpha-1-antichymotrypsin OS=Homo sapiens GN=SERPINA3 PE=1 SV=2	0.305
Ferritin light chain OS=Homo sapiens GN=FTL PE=1 SV=2	0.363
Junction plakoglobin OS=Homo sapiens GN=JUP PE=1 SV=3	0.0815
CD5 antigen-like OS=Homo sapiens GN=CD5L PE=1 SV=1	0.181
Microfibrillar-associated protein 5 OS=Homo sapiens GN=MFAP5 PE=2 SV=1	0.433
Isoform 2 of Myosin-9 OS=Homo sapiens GN=MYH9	0.0289
Isoform Er9 of Ankyrin-1 OS=Homo sapiens GN=ANK1	0.0317

## Sheet: training-10
Protein	emPAI
Cluster of Keratin, type II cytoskeletal 2 epidermal OS=Homo sapiens GN=KRT2 PE=1 SV=2 (K22E_HUMAN)	1.76
Keratin, type II cytoskeletal 1 OS=Homo sapiens GN=KRT1 PE=1 SV=6	5.27
Apolipoprotein A-IV OS=Homo sapiens GN=APOA4 PE=1 SV=3	7.72
Keratin, type I cytoskeletal 10 OS=Homo sapiens GN=KRT10 PE=1 SV=6	3.32
Cluster of Keratin, type I cytoskeletal 16 OS=Homo sapiens GN=KRT16 PE=1 SV=4 (K1C16_HUMAN)	1.69
Keratin, type I cytoskeletal 9 OS=Homo sapiens GN=KRT9 PE=1 SV=3	2.43
Serum albumin OS=Homo sapiens GN=ALB PE=1 SV=2	1.51
Cluster of Hemoglobin subunit beta OS=Homo sapiens GN=HBB PE=1 SV=2 (HBB_HUMAN)	9.08
Fibrillin-1 OS=Homo sapiens GN=FBN1 PE=1 SV=3	0.156
Collagen alpha-3(VI) chain OS=Homo sapiens GN=COL6A3 PE=4 SV=1	0.174
Ig gamma-1 chain C region OS=Homo sapiens GN=IGHG1 PE=1 SV=1	0.4
Vimentin OS=Homo sapiens GN=VIM PE=3 SV=1	1.02
Apolipoprotein E OS=Homo sapiens GN=APOE PE=1 SV=1	1.19
Ig lambda-7 chain C region OS=Homo sapiens GN=IGLC7 PE=1 SV=2	1.21
Vitronectin OS=Homo sapiens GN=VTN PE=1 SV=1	0.507
Isoform 2 of Clusterin OS=Homo sapiens GN=CLU	0.438
Desmoplakin OS=Homo sapiens GN=DSP PE=1 SV=3	0.0915
Prolargin OS=Homo sapiens GN=PRELP PE=1 SV=1	0.545
Hemoglobin subunit alpha OS=Homo sapiens GN=HBA1 PE=1 SV=2	1.73
Collagen alpha-1(VI) chain OS=Homo sapiens GN=COL6A1 PE=1 SV=3	0.194
Serum amyloid P-component OS=Homo sapiens GN=APCS PE=1 SV=2	0.635
Junction plakoglobin OS=Homo sapiens GN=JUP PE=1 SV=3	0.17
Actin, cytoplasmic 1 OS=Homo sapiens GN=ACTB PE=1 SV=1	0.355
Apolipoprotein A-I OS=Homo sapiens GN=APOA1 PE=1 SV=1	0.667
Haptoglobin OS=Homo sapiens GN=HP PE=1 SV=1	0.364
Lumican OS=Homo sapiens GN=LUM PE=1 SV=2	0.28
Fibrinogen gamma chain OS=Homo sapiens GN=FGG PE=4 SV=1	0.2
Dickkopf-related protein 3 OS=Homo sapiens GN=DKK3 PE=1 SV=2	0.307
Isoform 2 of Fibrinogen alpha chain OS=Homo sapiens GN=FGA	0.107
Latent-transforming growth factor beta-binding protein 4 OS=Homo sapiens GN=LTBP4 PE=4 SV=1	0.06
Desmoglein-1 OS=Homo sapiens GN=DSG1 PE=1 SV=2	0.0581
Glyceraldehyde-3-phosphate dehydrogenase OS=Homo sapiens GN=GAPDH PE=3 SV=1	0.221
Isoform 1B of Desmocollin-1 OS=Homo sapiens GN=DSC1	0.101
Biglycan OS=Homo sapiens GN=BGN PE=2 SV=1	0.198
Cluster of Peroxiredoxin-1 OS=Homo sapiens GN=PRDX1 PE=1 SV=1 (PRDX1_HUMAN)	0.151
Tenascin XB (Fragment) OS=Homo sapiens GN=TNXB PE=4 SV=1	0.0267
Galectin-7 OS=Homo sapiens GN=LGALS7 PE=1 SV=2	0.498
Transthyretin OS=Homo sapiens GN=TTR PE=1 SV=1	0.471
Caspase-14 OS=Homo sapiens GN=CASP14 PE=1 SV=2	0.254
Isoform 2C2A of Collagen alpha-2(VI) chain OS=Homo sapiens GN=COL6A2	0.03
Annexin (Fragment) OS=Homo sapiens GN=ANXA2 PE=3 SV=1	0.282
Cathepsin D OS=Homo sapiens GN=CTSD PE=1 SV=1	0.165
Keratin, type II cytoskeletal 78 OS=Homo sapiens GN=KRT78 PE=2 SV=2	0.0576
Ig heavy chain V-III region VH26 OS=Homo sapiens PE=1 SV=1	0.618
Elongation factor 1-alpha 1 (Fragment) OS=Homo sapiens GN=EEF1A1 PE=4 SV=1	0.282
Cartilage oligomeric matrix protein OS=Homo sapiens GN=COMP PE=2 SV=1	0.0423
Ubiquitin OS=Homo sapiens GN=UBB PE=2 SV=1	0.196
Corneodesmosin OS=Homo sapiens GN=CDSN PE=1 SV=3	0.0635
Neutrophil defensin 1 OS=Homo sapiens GN=DEFA1 PE=1 SV=1	0.338
Dermatopontin OS=Homo sapiens GN=DPT PE=2 SV=2	0.139
Gelsolin OS=Homo sapiens GN=GSN PE=4 SV=1	0.0401
Decorin (Fragment) OS=Homo sapiens GN=DCN PE=4 SV=1	0.167
Coagulation factor IX OS=Homo sapiens GN=F9 PE=1 SV=2	0.0634
Filaggrin-2 OS=Homo sapiens GN=FLG2 PE=1 SV=1	0.0131
Hornerin OS=Homo sapiens GN=HRNR PE=1 SV=2	0.0115
Protein S100-A7 OS=Homo sapiens GN=S100A7 PE=1 SV=4	0.3
Protein S100-A8 OS=Homo sapiens GN=S100A8 PE=1 SV=1	0.316
Transgelin-2 OS=Homo sapiens GN=TAGLN2 PE=1 SV=3	0.149
Isoform 2 of Dermcidin OS=Homo sapiens GN=DCD	0.303
Microfibrillar-associated protein 5 OS=Homo sapiens GN=MFAP5 PE=2 SV=1	0.197
Serotransferrin (Fragment) OS=Homo sapiens GN=TF PE=4 SV=1	0.432
Protein S100-A9 OS=Homo sapiens GN=S100A9 PE=1 SV=1	0.258
Histone H2B OS=Homo sapiens GN=HIST2H2BF PE=2 SV=1	0.187
Protein S100-A6 OS=Homo sapiens GN=S100A6 PE=1 SV=1	0.338
Skin-specific protein 32 OS=Homo sapiens GN=XP32 PE=1 SV=1	0.127
Heat shock protein beta-1 OS=Homo sapiens GN=HSPB1 PE=4 SV=1	0.164
Thioredoxin OS=Homo sapiens GN=TXN PE=4 SV=1	0.367

[truncated: 56 more sheets: training-11, training-12, training-13, training14, training15, training16, training17, training18, training19, training20, control-1, control-2, control-3, control-4, control-5, control-6, control-7, control-8, control-9, control-10 …]
